# Supplementary material for: Identification, Characterization, and Diel Pattern of Expression of Canonical Clock Genes in Nephrops norvegicus (Crustacea: Decapoda) Eyestalk
Source: PLoS One. 2015 Nov 2;10(11):e0141893. doi: 10.1371/journal.pone.0141893 (PMC4629887; doi:10.1371/journal.pone.0141893)
Supplement: S1 File — Appendix A. Time series locomotor activity of lobsters. Locomotor activity of lobsters expressed as cm travelled outside the burrow. The first line represents the ID of the lobster. Data are binned at 10 min and time series start at 00:00 (hh:mm); Appendix B. Contigs from S1 Table C, D. Contigs presented in Tables C and D in the S1 Text are available here; Appendix C. 2ΔCT values. (ZIP) [file pone.0141893.s002.zip]

Archive with 3 entries (3 files):
- S2 File. Appendix A. Time series.csv
- S2 File. Appendix B. Contigs from Table C and D of S1 Text.txt
- S2 File. Appendix C. 2Delta_CTs.csv
