# Supplementary material for: Identification, Characterization, and Diel Pattern of Expression of Canonical Clock Genes in Nephrops norvegicus (Crustacea: Decapoda) Eyestalk
Source: PLoS One. 2015 Nov 2;10(11):e0141893. doi: 10.1371/journal.pone.0141893 (PMC4629887; doi:10.1371/journal.pone.0141893)
Supplement: S1 File — Appendix A. Time series locomotor activity of lobsters. Locomotor activity of lobsters expressed as cm travelled outside the burrow. The first line represents the ID of the lobster. Data are binned at 10 min and time series start at 00:00 (hh:mm); Appendix B. Contigs from S1 Table C, D. Contigs presented in Tables C and D in the S1 Text are available here; Appendix C. 2ΔCT values. (ZIP) [file pone.0141893.s002.zip › S2 File. Appendix A. Time series.csv]

149	151	152	153	154	155	157	158	143	144	148
212	7	336	404	305	0	566	258	0	48	28
0	5	674	1127	151	373	382	197	23	3	183
0	5	688	460	162	532	690	162	41	15	67
73	4	581	918	265	512	460	216	0	37	171
146	3	381	925	87	80	396	272	0	148	256
142	6	247	845	0	0	724	268	0	23	203
196	14	75	314	0	30	821	180	0	0	96
37	30	45	440	0	40	514	81	0	15	239
40	44	35	1632	0	0	626	126	0	40	29
2	7	57	587	0	0	835	218	0	0	213
13	9	27	2410	0	513	578	179	0	20	255
2	11	36	778	0	516	815	225	0	105	162
4	5	17	250	0	1243	247	59	0	0	302
0	3	54	1003	0	231	337	94	31	0	394
0	3	53	656	0	0	874	198	0	20	182
113	11	673	1075	0	74	518	210	0	10	179
142	61	555	806	0	184	682	313	0	0	224
74	33	59	432	0	218	341	103	10	3	607
113	4	34	1042	0	242	365	192	56	59	501
0	32	19	771	0	345	668	131	0	6	339
0	4	152	166	0	505	261	174	0	1	8
1	114	24	154	0	195	956	150	0	47	221
0	7	53	256	0	557	893	155	0	25	230
3	6	35	788	0	197	428	162	6	3	204
13	4	48	174	0	94	719	244	0	2	69
9	3	490	22	0	150	362	266	0	4	55
18	2	49	1307	0	216	187	135	0	0	35
7	5	9	237	0	20	27	50	8	0	33
3	3	12	903	0	357	361	77	393	8	12
1	1	37	828	0	0	419	203	290	0	19
21	2	20	1651	0	201	559	209	69	6	24
0	1	43	139	0	0	327	238	0	4	285
13	4	260	225	0	36	769	185	2	43	341
11	22	750	465	0	89	778	229	0	0	150
2	2	422	838	0	111	622	87	0	23	102
17	4	32	520	0	66	489	176	0	155	20
4	1	55	127	0	455	282	159	16	37	303
0	0	26	223	0	447	48	52	13	1	328
19	1	29	1259	0	0	561	107	18	11	218
0	0	34	434	0	0	306	103	30	0	195
5	0	31	648	0	102	11	51	0	0	209
21	2	47	286	0	0	7	62	0	0	42
3	0	43	251	0	96	218	134	0	0	14
0	0	20	139	0	9	231	191	0	0	17
15	0	17	303	0	0	123	89	0	0	29
12	0	26	94	0	71	46	75	0	0	27
24	0	104	86	0	35	282	74	0	0	7
28	0	41	114	0	13	31	86	0	0	43
19	0	11	110	0	5	23	70	0	0	5
0	0	34	325	0	0	34	79	0	0	5
12	0	42	111	0	0	90	73	0	0	29
19	0	468	123	0	135	26	68	0	0	14
15	0	475	124	0	0	0	72	0	0	13
0	0	0	209	0	0	0	34	0	0	7
4	0	11	595	0	3	9	21	0	0	7
22	0	0	499	0	0	0	22	0	0	16
0	0	5	109	0	0	0	6	0	0	0
0	0	7	590	0	12	0	35	0	0	99
2	0	1	177	0	145	0	159	0	0	4
20	0	12	96	0	102	0	6	0	0	7
0	0	20	137	0	37	0	30	0	0	2
8	0	6	137	0	19	0	25	0	0	19
6	0	4	108	0	0	0	125	0	0	45
15	0	7	130	0	0	1	82	0	0	27
2	0	4	138	0	5	0	74	0	0	176
33	0	8	132	0	2	0	37	0	0	261
35	0	33	335	0	8	0	23	0	0	204
21	0	0	115	0	316	0	29	0	0	27
3	0	55	94	0	7	0	24	0	0	24
0	1	12	92	0	0	106	123	0	0	25
0	0	5	333	0	13	180	92	0	0	19
5	0	7	246	0	793	56	141	0	0	19
100	0	8	139	0	274	12	73	0	0	9
72	0	0	173	0	157	0	87	0	0	2
47	2	9	344	0	140	10	58	1	0	25
0	0	13	472	0	0	1	80	0	0	9
0	1	1	1293	0	0	59	112	0	0	15
0	2	2	169	0	0	0	37	0	0	44
83	1	0	220	0	4	24	112	0	0	115
0	2	0	81	0	0	71	148	0	0	123
13	3	1	163	0	0	54	24	0	0	29
23	0	14	695	0	15	25	17	0	0	25
4	1	1	1062	0	0	7	13	0	0	14
21	0	0	410	0	0	0	39	0	0	26
24	0	0	498	37	405	9	11	5	0	15
8	0	1	1096	0	540	0	128	22	0	20
17	4	0	1484	0	402	57	134	7	0	6
30	4	51	770	0	39	51	74	0	0	1
24	5	61	1310	0	66	159	148	0	0	0
12	10	0	996	0	0	307	167	0	0	3
31	12	0	1132	0	0	359	140	2	0	8
42	11	0	169	0	0	29	30	14	0	3
37	8	125	16	0	0	48	107	27	0	2
26	46	1	288	0	353	11	77	9	0	6
18	5	124	495	0	184	6	67	0	0	7
11	25	9	866	110	719	30	81	0	0	2
0	108	23	400	11	93	72	74	0	0	39
8	5	6	445	0	252	0	96	0	0	0
0	78	6	420	34	636	109	83	0	0	17
17	13	10	1665	202	419	61	69	0	0	2
0	330	42	1524	300	158	6	80	0	0	115
8	10	5	511	352	577	16	66	0	0	8
3	13	124	535	77	274	86	109	1	0	5
0	33	25	167	0	206	47	79	4	0	33
3	333	372	188	0	737	132	84	30	0	37
18	80	1022	126	0	101	22	74	5	0	3
4	18	587	141	0	0	457	110	25	2	10
2	12	584	669	0	0	6	130	74	0	6
0	12	121	251	64	0	35	56	0	0	4
6	27	18	1044	104	0	21	62	43	0	0
8	201	3	745	79	0	31	74	0	0	11
0	633	3	574	0	302	391	187	0	0	7
0	910	11	476	0	215	733	98	0	0	7
99	1017	47	494	177	463	485	115	4	0	105
116	692	707	1077	100	481	1049	145	0	4	189
32	858	694	2518	213	672	721	68	9	342	120
11	810	589	1158	63	346	5	33	1	7	157
10	26	51	830	168	357	212	40	0	2	153
2	3	14	732	133	842	110	33	1	33	193
0	7	27	1834	208	762	21	47	38	62	44
4	9	149	816	87	438	552	31	6	3	157
16	5	40	577	33	625	370	30	0	137	160
13	4	47	607	123	761	304	30	0	26	122
0	15	64	436	0	525	194	41	0	9	16
1	19	294	22	0	710	314	45	0	332	20
4	40	831	25	0	1191	5	24	0	14	115
105	25	564	638	30	344	5	25	0	30	205
25	37	596	1248	163	401	8	20	0	305	91
7	306	755	16	0	537	664	24	0	22	248
16	518	391	472	0	0	638	127	0	0	49
4	716	59	612	0	90	255	159	0	41	77
41	471	27	953	0	673	290	94	0	73	27
40	358	44	1609	0	698	319	92	0	4	3
48	13	25	157	0	489	426	140	0	4	17
51	430	69	77	0	258	327	99	0	102	294
216	70	39	28	0	696	573	204	0	15	2
0	24	47	332	0	1183	549	264	0	0	206
0	16	455	454	0	515	790	194	0	48	4
0	4	210	223	0	226	1144	87	13	0	30
33	10	34	535	0	769	866	178	35	0	18
1	5	30	1123	138	363	849	90	156	76	13
0	14	32	370	132	397	522	81	326	0	11
0	22	25	315	0	960	709	154	244	3	20
0	5	40	159	0	809	543	179	267	111	2
1	7	30	93	0	288	203	223	130	10	0
22	24	30	103	0	293	393	153	318	6	3
0	15	657	76	0	886	542	295	66	5	2
9	7	871	180	0	229	486	114	96	51	8
6	3	123	26	0	306	462	88	39	4	19
0	4	20	248	40	548	446	182	310	8	37
0	107	43	923	67	484	905	286	217	87	231
5	12	44	765	121	381	851	86	156	0	117
5	44	41	149	0	712	1053	178	11	1	0
3	8	10	1705	0	784	505	244	16	151	54
0	3	23	90	0	41	374	310	122	42	81
7	14	56	111	0	810	146	127	3	3	0
0	12	210	104	0	1174	692	97	11	3	13
15	7	647	111	0	599	466	219	3	62	4
24	4	252	100	0	347	192	171	0	0	43
6	47	41	84	0	581	242	183	110	2	269
13	38	23	100	0	1164	396	219	15	124	29
11	8	14	1206	0	346	360	254	7	18	3
3	16	39	1510	0	13	209	80	0	3	7
33	13	35	1175	0	1348	87	34	0	36	23
12	17	30	141	0	295	337	69	389	0	4
6	22	44	465	0	321	533	148	116	0	2
0	14	44	473	0	801	327	265	6	10	231
6	6	20	246	0	320	149	65	4	97	22
13	4	23	267	0	0	410	196	0	0	163
6	4	31	132	0	83	279	61	2	0	44
2	24	7	1876	0	462	268	195	3	0	3
13	9	37	375	0	279	253	267	124	0	15
0	5	79	1720	0	0	608	247	123	0	1
58	4	23	702	0	772	477	394	0	31	10
80	5	25	933	0	301	432	161	0	8	6
18	10	445	382	0	133	449	130	0	4	7
16	17	565	887	0	417	63	31	0	0	16
0	2	38	2218	0	456	20	40	0	16	81
3	4	5	1067	0	10	5	37	0	3	181
0	7	24	1822	0	10	63	21	0	1	40
55	104	46	130	0	136	6	40	0	74	60
67	3	41	878	0	0	16	40	0	20	7
39	5	4	775	0	0	4	31	0	0	1
0	1	20	243	0	1117	4	37	0	3	7
40	0	36	259	0	569	389	132	0	16	228
2	5	29	553	0	22	32	29	0	0	139
0	9	37	334	0	0	34	62	0	0	15
0	0	34	163	0	10	95	148	0	0	36
0	0	3	299	0	0	303	172	0	0	48
0	0	9	167	0	0	25	55	0	0	0
0	2	5	199	0	0	355	62	0	0	5
0	0	4	141	0	0	244	57	0	0	1
0	0	155	135	0	0	478	57	0	0	1
0	0	314	138	0	154	3	47	0	0	5
0	0	4	115	0	15	137	42	0	0	22
0	0	0	121	0	0	74	55	0	0	36
0	0	18	133	0	0	259	61	0	0	9
0	0	4	156	0	7	1269	50	0	0	3
20	0	4	121	0	0	559	72	0	0	1
3	0	45	209	0	6	537	54	0	0	19
8	0	4	171	0	17	55	62	0	0	73
9	0	7	169	0	5	17	55	0	0	144
7	0	0	147	0	0	18	40	0	0	118
5	0	0	763	0	0	2	49	0	0	0
0	0	119	513	0	18	10	49	0	0	8
0	0	1	1245	0	51	27	60	0	0	2
0	0	0	267	0	130	42	44	0	0	2
0	0	17	985	0	378	59	66	0	0	1
0	0	0	337	0	358	377	54	0	0	22
0	0	0	130	0	301	307	137	0	0	9
0	0	0	170	0	288	66	88	0	0	14
0	0	0	145	0	383	52	54	0	0	0
0	0	0	132	0	204	24	60	0	0	9
0	0	0	151	0	233	148	116	0	0	19
7	0	0	134	0	227	19	52	0	0	9
3	0	0	159	0	0	11	55	0	0	17
0	0	0	124	0	0	45	45	0	0	50
0	0	121	732	0	0	5	52	0	0	24
0	0	0	655	0	0	13	44	0	0	0
0	104	0	1199	0	0	86	72	0	0	0
0	0	0	556	0	30	71	112	0	0	0
0	0	0	155	0	11	77	43	0	0	9
0	0	0	120	0	0	69	75	0	0	0
0	0	0	119	0	25	34	40	0	0	7
0	0	0	154	0	57	28	68	0	0	0
0	0	0	154	0	0	21	63	0	0	21
0	110	153	849	0	6	28	49	0	0	14
0	3	0	505	0	2	42	44	37	0	7
0	117	0	268	0	0	130	104	14	0	8
0	3	0	11	0	0	63	57	0	0	4
0	7	0	427	0	14	123	47	0	0	3
0	6	0	1575	0	2	542	44	3	0	0
0	23	0	815	0	5	20	51	10	0	0
0	5	0	93	0	398	15	52	369	0	4
0	18	0	1806	172	416	19	63	105	0	0
0	21	0	1028	0	156	29	52	0	0	35
4	21	0	1104	0	78	14	48	21	0	3
3	16	119	276	0	7	19	35	0	0	6
4	9	0	255	0	0	27	41	0	0	1
31	4	0	46	0	719	32	98	82	0	0
0	11	0	1056	0	539	12	46	308	0	3
0	13	0	537	158	43	39	48	6	0	9
0	15	0	1240	0	151	42	44	20	0	24
0	17	0	406	0	534	37	59	19	0	5
0	56	122	125	0	209	89	91	0	0	0
29	81	4	729	0	288	553	143	15	0	3
6	534	4	424	0	748	403	148	77	0	9
0	901	431	844	36	577	81	82	484	0	11
5	12	49	769	140	155	647	45	385	0	21
0	329	3	510	0	193	97	30	545	0	50
8	546	6	944	0	626	19	60	267	0	4
0	198	3	1683	0	32	18	34	10	0	2
1	5	136	1335	0	190	51	43	9	176	3
0	11	3	1743	58	637	72	38	5	59	0
0	8	3	553	181	277	85	96	19	0	7
0	32	1	547	0	132	218	100	335	158	12
0	495	144	179	0	219	712	39	48	321	12
12	7	765	423	0	172	398	64	33	0	0
15	426	688	1428	184	300	436	113	8	4	128
191	107	754	1377	28	345	848	127	16	8	333
98	398	624	1907	79	587	766	116	210	20	189
565	7	754	1315	159	397	788	123	21	21	71
398	32	823	732	210	355	182	86	2	35	213
19	11	806	2408	120	265	160	116	16	37	440
41	13	114	1411	356	1010	21	50	6	12	319
11	6	60	2063	54	258	108	38	8	1	517
10	9	33	1254	122	311	56	37	0	91	142
38	19	32	922	169	571	46	43	10	1	107
4	7	39	314	181	379	36	48	113	0	176
0	219	37	1318	142	296	35	66	265	39	160
25	253	65	36	89	323	80	50	128	3	235
331	184	701	600	50	349	56	45	0	0	306
0	666	616	1602	100	211	448	150	0	78	192
0	597	9	925	0	399	261	61	0	69	391
0	644	194	290	91	580	371	165	0	0	339
9	419	29	1627	22	473	678	204	0	97	444
6	763	23	1230	103	275	503	181	0	0	224
6	571	26	693	12	131	569	93	0	32	263
0	575	19	888	0	854	209	267	0	14	225
44	679	32	406	25	268	271	198	0	55	255
17	873	36	729	74	320	375	120	0	3	229
0	479	28	559	44	381	324	183	0	93	74
8	723	31	959	318	306	787	192	0	370	147
2	493	43	1195	28	259	586	193	0	132	117
15	597	17	471	0	621	298	195	0	176	199
0	666	4	13	0	47	311	157	0	428	276
5	845	48	233	0	83	435	239	0	233	179
3	240	617	278	0	195	108	117	0	74	274
0	766	526	990	19	2	409	51	0	124	211
0	780	585	709	60	8	22	38	0	12	376
0	575	406	50	123	471	252	35	0	14	351
0	5	41	1177	82	497	134	28	170	22	361
0	2	16	1064	7	389	434	29	44	55	268
19	1	12	53	0	460	64	34	269	3	61
1	105	7	1043	0	219	123	32	0	101	34
0	3	12	913	150	475	6	32	0	28	0
0	2	38	737	96	294	121	32	0	6	137
0	3	28	1450	30	137	693	39	0	6	14
0	20	16	273	0	154	115	43	0	13	1
0	4	18	277	0	67	428	88	6	0	1
0	7	32	378	0	328	591	42	7	0	1
21	7	338	789	89	607	444	34	0	8	2
0	28	52	475	221	4	625	136	59	0	15
0	223	13	958	0	164	507	151	177	0	17
0	73	38	40	0	148	580	224	221	4	13
0	111	8	236	0	308	1188	146	8	1	73
0	72	32	37	0	430	247	147	146	0	66
0	24	16	277	0	537	160	233	383	83	252
0	12	8	1544	0	548	600	267	0	39	6
0	3	8	1752	97	45	250	155	0	0	42
0	1	18	472	0	0	344	183	0	0	68
7	18	69	36	0	54	374	247	6	24	3
0	8	51	87	0	260	837	255	38	5	24
12	15	63	100	0	0	657	177	0	2	2
18	16	12	51	0	1	186	250	0	8	5
15	6	385	242	0	503	431	104	0	0	6
7	2	673	432	0	176	322	80	0	6	67
3	4	683	136	0	160	570	177	0	0	5
0	8	837	715	0	28	484	175	0	0	5
0	2	358	23	0	36	598	281	0	0	0
0	2	595	247	0	5	573	227	0	0	0
0	6	672	133	0	7	530	308	0	2	8
0	50	682	503	0	45	502	175	0	0	137
0	20	10	660	0	0	423	193	0	252	13
0	3	37	1180	0	7	350	193	0	243	263
0	6	33	1406	0	647	244	96	0	63	126
2	5	18	86	0	493	178	193	0	4	193
28	25	48	951	0	23	430	219	0	51	237
30	7	19	751	0	30	277	146	0	44	209
20	13	54	687	0	41	11	41	6	0	97
0	0	15	208	0	148	94	107	0	4	15
0	0	8	147	0	223	487	84	0	0	9
0	0	16	83	0	0	589	19	0	0	3
0	0	29	106	0	0	20	26	0	0	2
31	0	23	86	0	0	45	39	0	0	0
0	0	44	85	0	0	39	29	0	0	0
0	0	5	131	0	0	8	35	0	0	0
0	0	13	62	0	0	18	20	0	0	0
0	0	10	278	0	0	10	23	0	0	0
0	0	11	114	0	0	98	73	0	0	0
0	0	4	108	0	0	18	25	0	0	11
29	0	4	93	0	0	8	21	0	0	10
8	0	1	91	0	21	3	29	0	0	5
0	104	2	141	0	67	68	38	0	0	0
1	0	0	95	0	0	5	19	0	0	2
0	0	0	80	0	0	91	34	0	0	2
2	0	0	115	0	14	39	27	0	0	1
0	0	0	83	0	0	23	6	0	0	1
0	0	0	119	0	0	16	26	0	0	0
0	0	0	126	0	7	11	58	0	0	1
0	0	0	163	0	12	4	12	0	0	12
0	0	0	107	0	0	7	26	0	0	13
0	0	157	74	0	14	306	27	0	0	18
1	0	11	119	0	17	173	96	0	0	10
0	0	0	94	0	0	46	31	0	0	0
34	0	126	53	0	305	21	73	0	0	24
0	0	0	608	0	294	32	50	0	0	9
0	0	0	163	0	3	65	6	0	0	14
0	0	0	70	0	0	0	61	0	292	42
0	0	0	84	0	0	48	66	0	111	120
0	0	0	173	0	7	45	21	0	4	134
3	0	0	388	0	0	65	21	6	4	13
6	104	0	172	0	0	418	23	1	14	141
0	1	0	73	0	11	14	21	0	124	16
0	0	0	77	0	4	21	20	0	0	1
0	2	0	75	0	0	92	54	0	0	2
0	0	0	131	0	18	0	34	0	0	8
0	0	0	129	0	9	0	33	2	0	0
0	0	0	122	0	0	0	42	23	0	3
0	0	0	114	0	12	61	27	10	0	3
0	0	119	206	0	15	6	18	0	0	4
0	0	0	997	0	0	272	22	0	0	11
0	0	0	337	0	221	145	16	0	0	0
0	0	0	264	0	751	72	28	0	0	0
0	104	0	113	0	173	64	28	8	0	0
0	0	0	1312	0	430	0	16	3	0	1
9	0	0	314	0	98	1	41	17	0	0
12	1	0	1803	0	230	65	20	35	0	0
0	0	0	1299	0	0	11	26	2	0	1
0	106	0	69	0	111	24	30	0	0	28
0	4	137	851	0	505	24	22	0	0	8
0	1	23	78	0	27	7	20	0	0	1
0	3	0	886	7	164	274	26	0	0	0
0	0	0	979	0	141	64	61	0	0	0
0	105	0	1100	0	527	0	20	0	0	15
0	1	123	149	0	376	94	26	0	0	3
0	4	0	104	0	263	345	19	0	0	0
7	3	0	166	0	388	949	16	0	0	12
14	13	0	87	0	134	256	44	0	0	6
0	10	0	90	0	93	78	34	2	0	10
0	18	133	255	0	0	77	22	2	0	0
0	34	20	219	0	0	68	25	22	0	1
0	31	4	214	0	9	354	29	111	0	0
35	37	17	27	0	13	147	66	12	0	2
5	29	50	174	0	6	480	72	12	0	4
12	7	28	153	0	4	255	36	2	0	0
23	17	544	121	0	144	138	68	35	272	5
19	25	661	691	118	412	13	22	44	192	2
2	129	637	274	0	3	119	24	254	0	1
0	489	106	732	0	213	360	26	379	0	4
22	1006	9	1175	44	618	221	171	51	0	27
169	948	37	371	50	473	107	23	10	0	7
86	532	41	1411	76	170	55	27	6	196	34
179	346	18	156	186	301	1038	173	0	137	223
80	315	38	563	0	713	405	172	0	101	389
304	236	339	269	0	180	258	48	4	311	125
213	187	181	133	0	154	334	101	246	134	414
31	13	11	155	0	797	6	25	32	9	293
6	16	15	514	122	635	7	30	0	3	406
59	16	13	63	0	322	7	28	1	91	30
24	13	5	994	183	679	8	33	12	20	315
43	27	39	268	145	15	4	28	20	51	212
157	15	17	88	0	864	251	25	8	167	238
24	19	26	224	43	629	246	29	0	11	115
47	16	44	269	43	975	123	69	57	0	205
138	14	36	1921	105	1159	33	26	49	32	133
21	0	26	688	70	441	166	210	0	3	12
31	364	17	191	0	1247	297	254	3	0	8
0	11	8	78	0	509	342	253	5	0	16
10	15	24	306	60	599	240	172	124	0	14
1	9	119	85	0	331	512	234	115	8	1
43	3	327	115	0	854	557	207	0	4	3
3	14	135	82	0	432	440	266	0	92	39
0	70	14	1032	87	5	468	219	7	36	5
8	129	32	1694	53	692	384	164	41	0	3
0	378	18	1358	26	655	235	51	0	35	1
0	436	16	325	227	314	377	188	0	17	211
4	440	38	379	79	555	495	190	0	0	5
0	866	10	826	32	358	131	119	0	1	2
0	834	41	471	45	285	155	181	0	85	206
0	595	346	1807	0	384	376	167	0	0	19
7	224	484	269	24	959	696	216	0	0	41
13	17	761	422	173	280	511	172	0	85	154
9	15	534	965	188	575	548	130	0	0	0
5	10	256	136	0	515	816	153	0	0	3
8	27	57	57	0	216	71	14	0	1	50
215	8	27	89	0	650	374	177	0	0	113
18	12	21	128	0	1138	459	225	0	0	50
18	15	31	1733	144	597	70	24	0	13	190
6	12	51	1060	0	93	121	157	0	13	172
0	15	36	367	0	442	454	214	0	0	188
0	28	9	752	28	616	302	187	0	3	18
0	22	18	796	240	28	435	166	0	0	154
0	9	74	794	0	346	426	113	0	0	3
22	12	166	686	0	800	394	179	0	0	8
0	18	27	22	0	757	110	26	0	18	37
0	11	219	449	0	162	17	24	0	0	4
0	30	706	987	0	158	50	45	0	0	113
0	182	690	1842	0	358	48	40	0	30	40
0	36	1759	1572	0	16	21	16	0	0	36
2	16	1399	1107	0	168	17	11	0	0	231
11	12	1813	191	0	418	20	24	0	3	43
1	21	346	178	0	186	83	85	103	0	8
0	8	31	431	0	763	60	33	324	0	5
3	14	185	1506	0	459	41	16	181	0	1
14	33	175	268	0	806	25	16	239	6	9
44	14	192	292	0	518	12	15	3	0	21
121	4	23	26	0	567	146	26	2	0	14
56	30	23	17	0	329	642	162	0	425	19
0	6	192	237	0	23	310	190	0	254	20
0	11	194	240	0	7	697	33	0	323	24
0	36	30	17	0	650	482	122	0	106	17
0	409	200	134	0	179	349	234	0	67	156
27	258	487	119	0	6	0	28	0	8	101
8	22	667	351	0	830	2	17	0	11	14
4	13	697	148	0	334	2	23	0	64	10
22	5	396	57	0	16	1	15	0	0	7
31	28	23	575	0	510	1	32	0	0	24
20	12	26	224	0	587	7	35	1	0	8
10	32	27	87	0	332	10	7	0	0	51
16	12	60	61	0	7	470	166	0	0	96
0	5	66	390	0	6	91	14	0	1	16
0	9	45	128	0	5	15	22	0	0	12
0	2	27	83	0	157	20	22	0	0	3
0	142	25	96	0	9	101	79	0	0	7
0	45	41	218	0	514	271	83	0	26	16
0	9	35	116	0	167	110	76	0	0	93
0	0	8	129	0	11	27	46	0	0	5
0	0	16	128	0	8	0	4	0	0	1
0	0	4	165	0	5	0	98	0	0	1
0	0	26	124	0	19	114	20	0	0	3
0	0	65	112	0	11	33	13	0	0	2
0	0	14	192	0	9	157	7	0	0	86
0	0	2	153	0	12	139	17	0	0	77
0	0	5	137	0	15	13	13	0	0	0
3	0	7	214	0	173	44	13	0	0	6
0	0	5	146	0	12	0	17	0	0	3
0	0	34	141	0	15	0	24	0	0	7
0	0	7	134	0	10	2	11	0	0	0
3	0	11	123	0	5	0	48	0	0	5
8	0	4	114	0	118	0	37	0	0	0
0	104	9	145	0	13	0	69	2	0	8
0	0	5	224	0	342	0	17	0	0	3
0	0	2	105	0	8	0	13	3	0	1
0	0	12	601	0	15	45	63	0	0	4
0	0	29	723	0	8	57	71	0	0	3
0	0	0	104	0	9	16	19	0	0	37
0	0	0	111	0	9	53	12	0	0	7
0	0	0	210	0	8	26	11	0	0	1
0	0	0	64	0	8	1	12	0	0	5
0	0	0	84	0	6	0	33	2	0	7
0	104	0	137	0	183	0	21	0	0	2
0	0	122	102	0	161	0	28	0	0	7
0	0	5	146	0	14	0	35	0	0	15
0	0	121	83	67	175	112	142	0	0	1
0	0	3	49	119	898	286	12	0	0	0
0	0	1	260	138	10	371	156	0	0	25
110	0	0	395	3	681	182	88	0	0	7
0	0	0	713	0	610	24	90	0	0	12
0	0	1	333	0	203	132	70	6	0	9
0	103	0	302	0	173	72	70	0	0	0
81	4	0	372	0	323	40	94	2	0	4
0	1	0	366	0	187	127	159	4	0	2
25	0	0	322	0	0	13	80	6	0	11
1	0	0	369	0	8	36	91	4	0	0
0	3	0	253	0	0	33	110	6	0	22
0	3	0	1570	0	0	28	134	0	0	2
0	2	138	272	0	6	0	78	0	0	4
0	3	31	473	0	9	0	62	0	0	0
0	6	2	505	0	0	0	47	0	0	0
0	1	0	105	0	182	73	136	0	350	0
0	3	1	606	0	340	22	79	0	0	1
0	105	0	255	0	0	387	144	4	0	1
0	0	0	577	0	0	184	80	2	0	0
0	0	0	717	0	39	11	68	16	0	21
0	35	0	1276	0	1	6	88	9	0	12
0	54	0	171	0	0	20	67	0	0	0
0	28	119	902	0	4	3	86	0	0	0
0	23	0	309	0	4	11	80	0	0	23
0	38	120	494	0	0	51	95	0	0	0
13	17	4	322	0	0	68	107	0	0	0
0	0	41	174	0	30	13	91	0	0	0
0	8	7	295	0	0	14	83	0	0	0
0	13	10	296	0	81	86	70	0	0	2
16	21	10	299	0	81	0	57	26	0	10
20	21	47	598	0	16	0	13	48	0	23
8	7	12	440	0	157	0	29	127	0	5
0	22	167	759	0	35	97	68	0	0	3
17	32	160	270	286	0	29	83	0	0	14
18	72	261	765	0	0	37	98	154	0	3
0	38	8	308	0	9	29	61	215	0	3
26	219	8	481	0	7	115	104	24	0	0
21	112	33	2978	0	0	390	119	10	0	7
11	12	30	2094	0	0	36	97	9	494	5
9	64	30	832	44	291	150	97	0	198	0
0	456	281	1125	116	151	29	74	183	129	18
9	20	657	1615	112	491	261	91	0	564	16
8	14	573	1225	127	503	143	49	362	159	123
4	23	698	867	296	384	8	50	238	86	349
20	7	421	476	19	402	10	60	123	432	4
17	393	745	451	0	739	12	44	9	57	5
8	5	161	707	142	612	3	43	8	104	376
7	43	413	512	51	166	372	35	2	6	409
32	153	748	225	0	680	577	120	0	0	220
36	658	612	260	0	700	413	118	0	0	124
3	873	343	280	0	603	109	115	26	0	201
4	677	542	299	0	316	287	176	54	0	81
4	703	247	242	0	1191	232	150	0	0	14
3	243	415	205	0	337	38	36	0	0	30
0	321	29	668	28	333	26	63	3	0	75
10	9	26	308	73	485	18	61	0	0	233
4	25	12	1762	75	418	130	47	0	0	69
5	30	97	2385	0	273	381	131	0	0	8
8	11	6	667	387	480	575	336	0	0	0
51	15	446	1029	83	572	358	253	2	74	5
16	15	626	257	0	269	339	253	2	0	1
21	18	96	225	0	232	307	203	339	0	6
18	33	12	299	0	720	651	225	24	0	11
9	25	38	163	0	172	236	199	1	0	45
4	18	18	1063	32	205	431	240	0	0	13
92	3	6	652	115	596	741	214	0	0	53
60	15	21	683	160	177	427	243	0	3	0
0	13	28	680	38	204	839	173	0	0	0
0	5	40	490	307	505	587	262	0	0	11
2	11	45	199	0	375	374	321	0	0	3
16	9	39	185	0	205	420	185	125	0	15
0	21	241	622	81	382	34	68	0	0	3
382	16	36	294	53	508	300	254	0	0	3
0	30	32	288	0	168	381	176	0	0	6
0	31	19	289	0	332	56	100	0	0	60
36	6	20	255	0	549	381	89	0	1	95
0	12	7	267	0	257	185	68	0	5	8
100	37	5	325	0	221	543	82	3	0	1
121	138	8	258	0	631	132	80	0	0	10
119	403	16	1136	28	61	6	69	4	0	10
60	750	18	251	0	290	12	78	296	0	20
110	497	261	911	15	593	15	64	0	0	8
5	741	620	1288	162	267	44	79	0	0	37
6	211	567	1266	94	204	700	259	6	0	6
79	17	437	893	73	199	771	247	0	0	3
83	25	409	871	103	500	466	213	4	0	3
372	14	168	240	0	132	537	237	0	0	33
61	5	46	683	177	219	684	299	0	5	177
28	7	5	734	283	613	711	235	23	67	21
12	2	2	259	0	516	459	283	81	18	17
26	5	7	265	0	176	560	165	0	6	6
0	6	10	253	0	144	1006	172	0	93	31
4	18	31	224	0	116	901	214	0	5	258
5	42	105	301	0	134	839	219	0	0	60
3	32	32	627	8	354	737	208	0	19	210
0	128	21	1709	23	567	916	251	0	0	151
45	37	19	795	0	269	808	213	0	0	129
9	26	59	1252	110	219	175	177	0	81	51
6	46	7	1009	0	233	548	153	4	20	12
0	27	30	214	0	48	791	203	0	4	20
0	10	13	175	0	99	449	178	0	0	22
1	25	15	24	0	65	257	61	5	5	3
0	21	6	236	0	0	452	48	5	0	4
7	8	12	474	0	27	79	56	0	2	27
6	14	36	41	0	169	295	60	0	23	37
2	12	8	262	0	31	472	60	0	0	77
3	5	13	13	0	33	128	58	0	0	3
1	7	103	254	0	0	282	71	5	0	0
1	21	164	2176	0	0	599	70	1	0	10
6	5	45	1070	0	25	143	66	0	0	3
27	8	65	799	0	86	58	64	0	0	11
20	11	17	2384	0	526	353	90	0	25	19
5	16	29	1490	0	277	530	56	0	3	236
0	0	23	192	0	64	82	78	0	0	48
0	0	9	263	0	0	75	83	0	62	35
0	0	53	229	0	0	22	90	0	0	0
0	0	12	230	0	0	32	105	0	0	6
0	0	4	222	0	0	8	84	0	0	0
0	0	3	298	0	0	5	94	0	0	2
0	0	0	293	0	0	7	91	0	0	6
0	0	120	222	0	0	6	91	0	0	14
0	0	9	256	0	0	4	92	0	0	1
0	0	6	263	0	14	4	76	0	0	42
0	0	2	199	0	0	6	75	0	0	19
0	0	1	245	0	0	38	80	0	0	13
18	0	0	291	0	6	62	79	0	0	6
14	104	0	276	0	3	54	85	0	0	1
3	0	121	262	0	88	151	73	0	0	5
0	0	3	435	0	0	25	85	0	0	4
0	0	0	1399	0	26	114	81	0	0	1
0	0	8	228	0	0	264	77	0	0	2
0	0	0	255	0	0	259	84	0	0	7
0	0	0	263	0	8	17	83	2	0	22
0	0	0	230	0	6	3	84	0	0	22
3	0	0	248	0	0	66	93	0	0	32
9	0	0	231	0	18	177	87	0	0	6
9	0	0	229	0	6	51	74	0	0	5
0	0	0	251	0	0	0	79	0	0	13
0	0	0	247	0	0	57	67	0	0	16
0	0	122	211	0	0	0	99	0	0	2
0	0	0	441	0	0	10	50	0	0	10
0	0	0	362	0	9	27	93	0	0	5
0	0	0	129	0	165	68	99	0	0	6
0	106	0	245	0	266	149	91	0	0	0
0	0	0	231	0	58	168	139	0	0	4
0	0	0	199	0	9	333	88	4	0	0
0	0	0	204	0	4	593	95	0	0	1
4	0	0	234	0	2	438	79	0	0	14
0	4	0	249	0	9	574	85	0	0	11
0	0	0	429	0	0	441	66	0	0	22
0	0	0	244	0	0	141	68	0	0	10
0	0	0	284	0	0	239	84	0	0	3
0	115	0	218	0	160	98	69	2	0	14
0	7	0	184	0	123	24	71	0	0	35
0	3	0	1169	0	19	44	41	5	0	4
6	3	0	877	0	3	45	75	3	36	5
7	3	0	424	0	0	292	74	0	0	1
60	2	0	1135	0	36	491	95	1	0	4
18	3	0	1236	0	2	275	87	1	75	5
0	9	0	1022	0	0	94	85	17	195	2
2	20	0	300	0	3	107	91	0	0	0
0	3	0	242	0	7	7	127	11	0	0
0	11	0	59	0	0	10	151	0	0	4
6	10	0	581	195	0	0	57	0	0	41
0	4	0	461	0	0	0	60	12	0	5
4	13	0	337	0	0	30	58	86	0	6
3	12	0	161	0	0	6	86	57	0	0
0	7	0	293	0	32	33	104	26	0	0
11	20	0	261	0	11	0	25	2	0	0
2	74	0	261	0	0	0	20	4	0	0
12	155	0	279	0	17	0	48	2	0	0
1	179	125	265	0	0	69	38	3	0	12
0	43	0	729	0	459	95	81	4	0	11
4	13	0	216	0	634	134	70	0	0	0
18	19	0	250	0	325	70	67	3	0	0
21	36	0	655	0	348	0	23	5	0	5
5	33	0	294	0	25	64	37	13	0	13
2	15	0	730	66	16	118	74	54	0	23
12	27	119	841	67	0	81	67	1	0	3
21	112	121	1466	0	0	64	64	2	0	6
29	71	34	639	0	0	16	57	1	0	0
0	535	0	256	0	0	8	63	15	0	25
37	11	5	574	0	0	57	76	86	0	9
20	196	26	765	69	30	96	45	59	0	4
27	29	152	441	20	299	504	116	432	14	10
8	264	658	1462	126	392	590	195	97	493	24
5	31	550	1043	125	791	688	107	0	474	248
24	21	806	226	184	664	417	70	0	175	200
25	7	350	677	24	240	542	41	11	219	151
14	8	415	915	216	449	889	37	10	397	71
180	6	471	870	85	851	127	37	0	215	287
350	5	292	1068	97	248	4	28	0	216	327
40	12	22	475	0	288	4	28	57	81	283
97	9	39	286	200	1093	250	25	2	9	6
102	10	55	261	0	455	4	14	119	0	3
14	28	21	210	0	413	5	10	22	3	2
212	10	39	273	0	674	4	39	0	0	5
23	139	540	207	0	364	7	30	0	0	15
37	17	557	272	0	209	191	67	0	0	189
10	5	703	228	0	670	274	134	0	49	54
16	4	60	244	0	497	364	181	0	0	9
283	8	69	266	0	149	691	194	19	0	25
15	21	5	728	34	261	758	130	14	0	99
0	24	20	598	51	388	410	106	0	30	195
9	6	22	393	62	160	386	155	0	0	17
29	193	32	406	0	340	281	275	0	1	143
0	215	12	1985	47	493	307	201	0	0	84
14	13	23	807	259	121	692	207	0	0	184
0	23	301	268	93	145	163	143	0	0	4
2	26	367	1098	169	714	455	321	0	0	10
0	12	242	260	0	277	381	252	0	0	162
0	41	60	239	0	219	378	201	0	0	16
5	8	59	246	0	306	467	217	0	0	25
0	2	59	260	0	639	303	173	0	3	0
0	10	10	211	0	197	392	94	0	0	7
0	17	45	1197	71	202	271	284	0	0	12
0	15	17	578	86	493	415	161	0	0	18
0	16	26	1155	132	262	170	101	0	0	21
8	9	49	250	0	315	23	5	0	0	10
0	15	12	1426	0	471	278	3	0	0	17
0	28	40	1363	0	530	4	5	0	0	248
44	109	35	637	0	249	15	5	0	0	32
0	24	49	235	0	201	14	5	0	0	160
42	36	216	603	172	784	225	62	0	0	27
15	8	705	614	328	346	325	286	5	0	249
13	7	803	1022	32	351	608	366	113	0	61
13	13	658	1143	0	353	365	213	5	406	29
0	8	558	122	0	180	50	4	0	482	11
9	12	100	315	0	247	34	28	0	466	4
25	12	17	271	0	344	27	6	5	179	1
36	36	26	663	37	416	6	17	0	47	27
32	14	34	1252	5	113	130	10	0	0	12
0	10	37	914	117	216	17	19	0	17	8
0	108	21	580	67	399	12	21	0	6	2
0	6	19	1430	0	145	15	9	0	12	31
14	12	24	827	0	221	25	30	0	0	90
17	55	23	309	0	473	8	24	0	7	130
3	244	20	217	0	287	19	29	0	0	39
0	38	33	244	0	42	11	37	0	0	3
9	109	26	713	0	107	48	47	0	0	6
0	58	27	726	15	62	130	57	125	0	28
0	16	46	263	0	0	249	37	148	0	9
8	65	396	366	0	154	11	40	181	0	144
26	25	460	523	0	170	67	53	3	0	3
66	12	480	15	0	20	386	90	0	0	81
0	2	556	2034	0	0	274	26	0	0	51
0	19	408	2649	0	113	12	53	8	9	14
0	4	30	429	0	89	186	91	0	0	16
13	6	43	354	0	14	332	59	2	3	11
7	8	23	189	0	177	408	208	5	27	306
12	10	17	962	0	245	303	200	0	88	113
44	5	31	1445	0	0	262	133	0	0	60
13	3	28	1451	0	38	143	120	0	0	21
23	10	47	769	0	210	97	22	0	63	18
13	3	33	119	0	0	22	15	0	2	21
23	14	21	1038	0	0	129	9	0	2	2
0	24	9	1065	0	179	65	18	7	2	22
0	3	25	403	0	46	172	57	0	18	8
0	0	16	325	0	0	200	135	2	0	5
0	0	23	282	0	0	190	35	0	0	8
0	0	17	248	0	0	51	23	0	0	7
0	0	3	215	0	0	12	34	0	0	2
0	0	2	238	0	0	24	49	0	0	173
0	0	1	231	0	0	28	38	0	0	32
0	104	13	291	0	0	21	35	0	0	4
0	0	6	282	0	0	31	37	0	0	0
16	0	3	274	0	76	188	41	0	0	10
0	0	4	324	0	151	5	103	0	0	5
1	0	9	242	0	0	58	43	0	0	2
0	0	3	235	0	7	21	58	0	0	0
0	0	2	300	0	0	29	35	0	0	7
0	0	4	279	0	0	22	30	0	0	10
0	0	37	207	0	12	82	78	0	0	19
9	0	4	293	0	0	18	29	0	0	3
0	0	3	346	0	202	58	35	0	0	5
10	0	6	289	0	83	7	76	0	0	3
0	0	3	261	0	0	110	65	0	0	4
0	0	3	320	0	0	213	151	0	0	22
0	0	4	273	0	58	121	60	0	0	2
0	0	6	296	0	0	0	45	0	0	1
0	0	1	254	0	0	0	27	0	0	4
0	0	123	722	0	8	0	60	0	0	8
0	0	1	223	0	221	0	80	0	0	9
0	0	2	260	0	124	42	22	0	0	40
0	0	1	176	0	26	22	25	0	0	10
0	0	0	262	0	0	12	19	0	0	12
0	0	0	757	0	0	0	51	0	0	4
0	0	0	36	0	0	0	39	0	0	0
0	104	119	446	0	10	0	47	0	0	0
0	0	0	326	0	0	0	45	0	0	0
0	0	0	248	0	0	0	20	0	0	0
0	0	0	204	0	4	7	75	0	0	1
0	1	0	265	0	0	311	53	0	0	0
0	0	0	189	0	0	108	40	0	0	0
0	0	119	268	0	11	96	32	0	0	6
0	106	0	252	0	0	10	48	0	0	25
0	0	0	472	0	5	26	44	0	0	8
0	0	0	461	0	25	38	34	0	0	68
0	0	0	332	0	4	44	33	0	0	5
0	105	0	238	0	0	52	39	0	0	0
0	3	0	217	0	1	0	46	0	0	0
0	4	0	299	0	0	102	31	0	0	10
0	12	0	293	0	6	5	37	0	0	9
0	13	0	285	0	2	11	41	0	0	3
0	7	0	356	0	8	15	39	0	0	0
0	73	130	116	0	0	24	44	0	0	4
27	7	5	514	0	2	39	40	0	0	5
4	10	3	20	0	20	194	53	0	0	0
4	40	4	18	0	0	0	10	0	0	0
30	33	3	499	0	0	49	40	0	0	9
39	48	4	710	0	132	227	41	0	0	6
34	21	0	1456	0	26	509	47	0	0	0
10	17	0	33	0	0	168	38	0	0	5
6	97	0	36	0	0	620	52	0	0	34
18	13	0	114	0	0	488	128	0	0	3
13	135	0	105	0	0	628	97	0	0	14
87	912	134	1301	0	52	60	103	16	0	99
11	584	121	219	167	0	95	95	51	0	0
27	84	0	771	0	0	27	85	0	0	0
21	708	4	659	0	0	65	65	0	0	0
24	23	15	218	0	0	0	46	0	0	13
2	15	7	186	0	0	1	30	34	0	7
7	22	6	225	0	459	2	3	0	78	5
4	26	19	226	0	533	308	150	0	347	4
0	128	569	215	0	97	229	98	0	142	17
0	30	400	233	0	0	66	86	0	365	0
6	49	12	183	0	0	56	68	0	83	2
7	222	0	479	0	0	10	80	0	305	0
2	19	24	1349	0	549	65	56	0	93	0
0	70	327	1499	132	658	517	283	0	289	73
9	19	257	807	109	290	440	208	0	120	153
69	41	23	432	141	398	436	285	0	10	127
61	6	2	665	0	461	305	99	25	0	57
32	3	11	425	140	351	19	40	0	19	129
65	8	123	281	0	444	105	82	16	0	140
34	20	425	432	79	802	33	71	0	40	38
75	18	822	604	130	402	77	61	0	39	126
199	1	617	219	102	290	325	123	121	0	41
28	5	468	261	0	675	326	158	88	11	101
18	4	362	222	0	571	362	137	2	30	106
26	10	1266	274	0	425	397	157	0	23	165
29	4	791	216	0	621	70	127	0	4	227
26	18	389	214	0	751	328	149	0	0	49
5	6	21	247	0	388	101	117	0	0	6
22	4	75	305	0	551	12	37	0	0	12
0	2	8	639	0	828	326	161	24	0	4
46	2	10	611	93	441	189	114	0	0	24
131	9	146	758	15	232	486	243	0	0	44
212	40	46	538	98	655	290	45	31	0	19
17	6	19	198	0	199	425	182	0	0	96
203	2	21	255	0	264	402	227	0	0	234
150	4	77	220	0	200	330	194	0	0	77
74	74	59	230	0	704	224	162	0	0	9
247	344	12	650	0	965	345	166	0	0	10
229	637	9	811	78	651	367	185	0	0	5
17	160	12	1047	36	1075	346	121	45	0	18
37	24	28	479	79	50	437	255	275	0	10
16	312	161	648	125	357	477	310	14	0	39
0	31	555	890	98	738	517	221	0	0	11
0	433	466	165	0	318	240	188	0	0	122
1	213	111	216	0	120	244	243	0	0	20
0	670	24	232	0	827	368	155	0	0	3
22	324	10	208	0	319	292	292	0	0	6
14	6	9	186	0	525	197	204	0	94	6
20	20	8	189	0	1060	577	218	0	300	41
23	47	11	261	0	116	201	141	0	4	123
0	23	4	180	0	139	188	116	0	0	23
4	15	16	435	0	394	17	37	0	0	55
0	17	19	598	16	75	8	38	28	0	79
0	15	26	504	327	257	180	94	0	0	200
20	6	14	440	0	948	338	196	0	17	18
3	2	5	1058	40	72	328	338	0	0	43
6	15	7	274	0	424	405	167	0	0	2
8	12	22	212	0	911	486	190	0	2	0
0	11	14	166	0	555	299	104	0	42	4
6	12	51	1022	26	319	366	201	0	0	29
3	11	20	296	0	510	121	88	0	0	1
85	13	261	391	81	328	9	49	0	12	42
8	238	728	228	0	4	207	119	126	0	225
0	290	691	224	0	0	371	216	409	0	65
0	811	682	1685	84	0	379	218	116	3	12
19	530	809	1794	163	80	379	171	0	0	5
21	767	121	1482	7	140	567	139	0	0	13
19	619	31	760	40	70	445	211	0	17	0
25	12	10	800	74	321	23	52	0	0	35
1	13	22	451	0	0	19	59	0	0	20
0	17	5	1076	65	164	3	42	0	0	135
0	21	18	740	0	0	4	38	3	0	205
1	18	18	921	0	24	5	30	1	0	230
0	20	26	860	0	236	5	35	0	0	5
56	10	58	494	0	0	3	47	0	0	8
2	6	26	591	0	0	83	54	0	0	9
4	1	20	1333	18	56	190	47	0	0	16
0	8	31	1493	81	0	12	43	0	0	54
0	7	23	185	0	32	22	37	0	19	128
0	26	18	298	0	83	25	36	0	0	17
0	5	8	29	0	40	45	45	0	21	16
12	4	31	453	0	5	247	31	0	26	3
0	4	2	12	0	169	3	40	0	2	11
0	3	38	491	0	143	120	30	0	136	13
0	0	45	458	0	11	4	29	0	42	14
0	0	24	326	0	0	1	49	0	0	7
0	0	17	203	0	0	138	31	0	0	11
0	0	62	223	0	202	29	63	0	0	4
0	0	3	208	0	0	18	40	0	0	8
0	0	5	210	0	0	28	57	0	0	22
0	0	2	211	0	0	48	35	0	0	1
0	0	4	437	0	0	66	52	0	0	32
0	0	4	194	0	0	165	191	0	0	37
0	0	4	180	0	0	262	25	0	0	24
0	0	8	271	0	0	49	55	0	0	0
26	0	7	242	0	0	82	89	0	0	0
12	0	3	212	0	0	88	50	0	0	6
21	0	6	164	0	351	52	42	0	0	0
0	104	16	167	0	0	71	71	2	0	0
4	0	19	224	0	0	6	62	0	0	3
0	0	5	155	0	0	12	63	0	0	2
0	0	4	282	0	0	7	58	0	0	1
0	0	6	1200	0	0	28	83	0	0	2
0	0	120	832	0	0	10	85	0	0	5
0	0	1	162	0	62	72	85	0	0	31
0	0	1	216	0	60	66	89	0	0	4
2	0	0	178	0	0	246	74	0	0	31
25	0	0	261	0	0	74	169	0	0	1
4	0	0	201	0	0	273	141	0	0	0
7	0	0	223	0	64	3	105	0	0	0
0	0	0	265	0	281	45	95	0	0	1
13	0	0	190	0	12	26	93	0	0	4
1	0	0	391	0	0	0	114	0	0	4
0	0	0	238	0	0	47	94	0	0	2
0	107	153	156	0	10	25	82	0	0	0
0	0	0	213	0	0	5	73	0	291	3
0	0	0	208	0	0	171	78	0	277	218
0	0	0	954	0	9	142	110	0	162	138
0	104	0	238	0	0	13	77	0	0	16
0	0	0	263	0	0	12	79	0	0	33
30	6	0	131	0	8	65	64	0	0	2
0	12	0	252	0	11	6	83	0	0	0
2	0	0	1141	0	0	22	84	0	0	1
13	0	0	1357	0	0	52	102	0	0	5
4	0	0	10	0	0	46	76	0	0	37
6	0	0	443	0	0	13	79	0	0	11
0	13	0	337	0	29	8	64	0	0	2
2	1	0	200	0	17	82	90	0	0	0
0	19	0	226	0	0	69	89	0	0	4
19	8	0	117	0	3	4	71	0	0	29
9	7	0	169	0	1	9	68	0	0	20
7	2	0	187	0	0	28	89	0	0	3
10	0	0	152	0	0	111	154	0	0	4
2	104	0	201	0	555	76	63	0	0	5
6	7	0	975	0	0	0	13	0	0	213
4	43	0	1058	0	0	0	19	0	0	4
4	14	0	788	0	0	61	89	0	0	0
0	18	0	404	0	0	41	72	0	0	16
0	11	0	647	0	0	54	50	17	0	16
2	38	0	73	0	0	5	84	32	0	6
29	21	120	53	0	0	9	77	0	0	1
50	1	3	46	0	0	9	75	0	0	6
5	18	0	60	0	0	14	90	0	0	0
0	49	13	930	0	0	29	76	0	213	2
30	32	7	43	0	0	34	79	0	309	0
22	22	1	647	0	0	39	86	0	307	0
1	23	0	2349	0	0	68	130	0	9	0
0	22	6	1484	0	0	282	67	0	65	0
17	13	0	44	0	77	87	62	59	227	21
0	36	4	1324	0	8	22	61	56	50	0
3	15	9	1368	0	0	20	92	25	182	4
0	30	9	196	0	10	34	103	0	3	0
0	32	10	1859	0	163	32	88	0	2	3
0	8	8	2232	0	0	19	76	0	0	0
6	101	0	1836	0	0	7	87	11	0	79
6	162	12	1719	0	200	77	88	60	0	0
96	232	74	660	0	2	163	87	370	0	5
568	18	558	1546	68	731	639	237	99	28	7
206	22	621	1212	87	522	647	217	0	0	105
267	20	402	668	24	745	169	116	0	0	427
655	4	507	822	54	424	735	121	0	16	202
356	13	391	1193	157	765	39	55	0	363	188
191	23	69	698	21	342	28	72	0	260	99
269	22	29	527	142	543	8	81	0	139	158
201	15	4	370	0	1312	4	65	0	37	144
220	18	35	1090	76	336	7	79	0	34	244
131	19	3	691	158	525	4	51	0	5	107
227	13	10	197	0	956	5	71	0	1	313
149	7	16	228	0	391	4	54	0	0	106
27	17	41	271	0	435	16	93	48	0	139
64	34	1	179	0	735	358	184	194	0	60
73	9	10	271	0	465	190	318	0	0	4
23	8	31	243	0	293	377	131	0	0	0
23	20	47	770	78	648	264	140	0	0	3
26	34	36	369	179	1064	242	115	6	0	3
109	8	239	228	0	319	275	111	115	0	16
63	19	680	461	97	574	322	223	18	0	40
21	20	583	251	0	588	444	254	0	0	3
159	7	306	253	0	56	176	201	200	20	4
530	96	427	240	0	111	290	110	81	0	7
102	337	32	217	0	43	258	203	0	0	3
119	1093	130	231	0	0	558	182	0	0	8
82	731	15	222	0	0	576	215	0	0	65
279	790	24	1564	42	0	378	116	0	0	10
24	398	8	266	42	72	587	189	0	0	16
18	70	10	932	75	256	410	219	0	0	43
56	10	14	223	0	616	376	229	0	0	207
22	18	29	184	0	1069	472	91	0	0	154
25	22	9	256	0	58	491	222	0	1	36
130	42	16	188	0	294	577	202	0	0	11
169	10	9	655	0	1013	326	105	0	0	90
9	17	31	883	220	487	260	73	0	0	6
9	21	21	975	48	534	304	232	0	0	1
1	17	12	422	32	19	317	101	0	19	9
50	16	9	464	0	4	392	101	0	103	0
70	9	27	1092	137	0	182	213	0	0	29
83	49	308	237	0	0	250	109	0	33	0
23	21	484	202	0	0	26	21	0	0	3
9	14	668	233	0	115	0	11	0	8	1
36	5	555	223	0	78	0	34	0	5	1
110	39	19	128	0	0	175	76	0	0	17
232	0	6	298	0	0	423	191	0	0	44
112	4	27	222	0	0	482	280	0	0	18
157	5	14	532	0	273	373	234	0	0	148
218	3	34	948	24	323	685	237	0	0	79
313	4	3	1150	66	0	378	173	0	23	7
300	17	13	943	0	0	414	204	0	0	83
438	14	39	306	0	0	160	81	0	0	188
355	13	0	903	32	0	36	39	0	0	10
10	0	5	1129	24	0	12	34	0	0	75
30	13	11	27	0	0	119	44	0	0	5
0	6	19	52	0	19	344	43	0	0	5
15	6	15	2760	0	195	3	51	0	1	0
15	5	33	340	0	0	4	30	0	19	10
0	3	23	247	0	0	34	42	0	0	10
19	2	30	470	0	0	131	44	0	2	20
13	6	40	108	0	5	129	35	0	9	154
0	6	20	959	0	0	249	49	0	0	13
9	17	24	183	0	0	62	47	0	2	9
0	0	79	1718	0	119	70	44	0	0	12
4	5	516	1039	0	13	64	46	0	0	32
2	16	789	243	0	1	60	36	0	0	20
17	3	384	46	0	6	123	72	0	0	158
0	3	50	39	0	56	338	27	0	0	126
0	22	6	200	0	137	14	33	0	0	154
0	9	10	1462	0	326	39	45	0	3	48
0	7	27	646	0	68	121	45	0	0	11
0	6	15	226	0	17	3	37	0	0	310
0	6	24	162	0	0	155	39	0	0	143
0	1	28	154	0	92	217	85	0	0	6
0	0	12	201	0	6	315	80	0	0	15
0	0	9	196	0	0	25	63	0	0	89
0	0	27	213	0	0	123	87	9	0	5
0	0	6	165	0	0	218	54	9	0	33
0	0	7	208	0	0	263	71	0	0	1
2	0	6	166	0	0	124	119	0	0	0
0	105	3	169	0	0	17	103	0	0	9
0	0	8	183	0	0	63	80	0	0	2
0	0	3	254	0	0	8	81	0	0	0
0	0	1	237	0	14	112	85	0	0	6
0	0	5	203	0	0	572	80	0	0	1
0	0	1	210	0	0	198	79	0	0	55
0	0	5	247	0	0	319	124	0	0	33
0	0	1	190	0	0	723	73	0	0	8
8	0	6	425	0	0	517	86	0	0	0
0	0	3	232	0	0	110	92	0	0	3
0	0	5	168	0	42	46	86	0	0	1
0	0	3	203	0	0	151	78	0	0	0
0	102	3	253	0	0	2	88	0	0	9
0	0	4	173	0	0	279	75	0	0	17
0	6	9	173	0	0	520	74	0	0	2
0	0	1	205	0	0	28	77	0	0	6
0	0	4	210	0	47	302	78	0	0	2
0	0	0	209	0	0	117	155	0	0	18
15	0	0	164	0	0	304	93	0	0	6
9	0	0	165	0	5	73	78	0	0	22
7	0	0	210	0	1	75	75	0	0	3
4	0	0	274	0	0	4	73	0	0	12
0	104	123	155	0	27	118	84	0	0	5
5	0	3	182	0	0	40	68	0	0	3
0	0	0	296	0	0	143	92	0	17	13
109	0	0	438	0	0	304	79	0	31	17
6	0	0	225	0	0	446	122	0	0	9
0	0	0	243	0	0	259	105	0	0	40
0	0	0	214	0	0	0	17	0	0	21
0	0	0	223	0	0	29	15	0	0	7
0	0	0	230	0	37	8	84	0	0	0
0	0	0	193	0	0	155	112	0	0	4
0	0	120	206	0	7	277	67	0	0	24
83	105	0	247	0	0	11	91	0	0	1
8	2	0	569	0	0	49	39	0	0	1
1	0	121	172	0	8	0	10	0	0	0
0	106	0	201	0	0	0	44	0	0	0
0	0	0	152	0	0	3	52	4	0	0
3	13	0	188	0	12	1	17	4	0	2
0	30	0	207	0	0	0	25	0	0	4
10	6	6	223	0	0	1	41	0	0	32
3	37	3	166	0	15	0	166	0	0	1
0	40	1	203	0	1	0	150	0	0	7
8	12	0	46	0	0	100	82	0	202	1
5	27	0	45	0	0	22	80	0	242	4
0	36	1	86	0	0	8	86	0	88	0
34	13	0	172	0	0	15	79	0	171	34
29	35	0	1782	0	43	39	84	0	0	5
46	22	0	1550	0	21	48	87	0	142	0
31	16	0	129	0	0	45	83	17	122	10
28	20	0	755	0	0	0	16	47	11	0
14	24	0	1261	0	17	0	94	27	0	0
2	30	0	577	0	0	0	61	14	0	0
10	18	120	262	0	10	80	72	0	0	0
40	14	4	246	0	189	64	69	14	0	17
19	87	0	1541	0	0	0	17	0	0	19
49	396	0	1046	0	0	0	67	0	0	3
24	95	0	569	0	26	57	84	76	0	0
196	336	9	272	0	1	47	83	0	0	6
358	12	5	243	0	0	75	58	0	0	1
196	445	1	218	0	0	74	73	0	0	0
34	75	13	541	0	0	136	206	0	0	0
13	16	6	650	0	5	375	177	0	0	0
0	129	5	876	45	302	262	135	0	0	0
0	353	22	352	0	728	62	51	50	0	0
48	129	40	1467	186	384	447	109	0	155	124
62	50	20	423	51	358	91	59	0	173	77
72	10	15	348	218	894	195	121	0	0	270
25	0	20	739	69	533	576	81	0	314	161
145	5	265	410	187	521	166	63	0	0	103
168	16	478	507	76	1046	35	44	196	15	132
442	5	249	474	16	379	25	48	225	89	62
341	4	18	233	0	507	20	54	0	0	60
38	2	64	178	0	815	0	23	0	0	111
417	4	9	413	22	904	54	19	7	18	5
348	8	52	285	0	119	155	47	0	0	2
116	5	11	176	0	546	160	187	0	4	2
197	4	7	593	74	600	296	116	0	13	7
393	15	8	290	0	399	217	137	0	0	0
312	20	18	402	61	239	432	185	0	2	15
71	7	21	572	235	1091	316	98	0	22	18
279	7	23	223	0	393	328	237	0	0	40
213	6	15	294	0	261	412	182	0	0	77
409	8	8	355	89	226	248	282	0	21	198
101	3	61	827	66	631	383	315	0	0	10
347	3	2	263	248	144	653	150	0	0	13
151	3	28	222	0	292	402	348	0	10	5
262	20	16	390	76	445	230	231	0	0	5
278	7	0	587	318	293	674	144	0	10	3
44	12	8	754	0	155	335	123	0	3	14
20	7	12	150	0	579	337	143	0	24	0
23	8	17	159	0	284	331	219	0	210	1
54	3	15	195	0	190	287	142	0	215	0
316	4	23	194	0	1050	652	175	0	65	29
221	2	26	234	0	556	541	158	0	0	186
320	13	14	216	0	151	376	222	0	0	94
84	12	21	217	0	109	391	195	0	20	1
109	5	55	172	0	342	314	208	2	0	3
361	6	37	404	0	223	493	95	0	0	4
263	43	59	198	0	325	520	264	0	0	1
25	258	16	218	0	508	728	174	0	0	25
107	62	30	784	0	252	432	193	0	0	25
29	291	29	337	312	462	519	187	0	0	60
463	9	150	742	27	633	489	162	0	0	150
234	8	498	890	22	616	425	206	0	0	95
255	24	29	228	0	480	577	278	0	0	160
396	24	19	550	0	153	493	202	0	2	108
205	7	329	258	0	4	557	168	0	3	2
195	4	385	317	0	0	667	217	0	5	11
295	19	654	158	0	23	83	48	91	0	37
298	13	509	315	0	171	386	87	12	19	0
72	4	378	316	0	0	441	115	0	0	0
25	7	11	137	0	31	451	199	0	0	3
193	10	26	779	0	154	353	175	0	0	111
79	3	15	894	88	128	42	18	0	0	9
90	3	6	483	115	74	7	44	0	0	4
107	8	36	1537	0	3	0	36	0	0	15
107	6	3	49	0	0	0	50	0	19	12
219	8	27	135	0	43	22	40	0	0	10
149	4	22	308	0	79	7	42	0	0	5
20	7	62	53	0	2	21	40	0	11	6
157	4	5	52	0	0	54	42	0	0	13
106	4	62	24	0	7	14	49	0	9	4
206	34	30	525	0	1	13	35	0	0	157
17	7	14	989	18	0	38	41	0	10	39
5	13	35	160	0	35	42	37	0	0	1
0	32	37	228	0	29	38	31	0	32	5
0	14	50	795	0	13	126	98	0	0	7
0	13	11	712	0	32	584	200	0	0	100
0	4	46	924	0	153	210	136	0	0	8
13	4	31	882	0	34	27	29	0	33	80
0	0	15	181	0	2	12	102	0	0	105
0	5	47	120	0	17	35	15	0	4	30
0	25	32	278	0	0	5	8	0	0	52
11	3	19	1282	0	52	3	20	0	0	216
20	7	31	12	0	62	7	87	0	0	108
0	6	37	2250	0	10	0	104	0	0	127
0	1	52	169	0	369	170	128	0	18	72
0	1	23	153	0	80	7	96	0	0	9
0	2	6	174	0	0	4	90	0	0	4
0	0	16	215	0	0	55	90	0	0	0
0	0	5	69	0	0	46	74	0	0	0
0	0	4	195	0	0	7	71	0	0	0
0	0	4	156	0	0	28	81	0	0	0
0	70	7	106	0	6	8	77	0	0	0
0	0	6	169	0	1	7	81	0	0	0
0	0	4	203	0	0	2	93	0	0	1
0	0	4	166	0	6	8	77	0	0	0
0	0	6	262	0	1	15	78	0	0	1
0	0	3	224	0	0	8	89	0	0	3
0	35	8	538	0	0	0	74	0	0	41
0	0	8	246	0	0	136	81	0	0	11
0	0	16	187	0	0	24	73	0	0	10
0	0	3	201	0	0	0	57	0	0	12
0	0	4	244	0	92	0	66	0	0	21
0	0	43	220	0	11	216	151	0	0	3
0	34	2	182	0	0	12	90	0	0	0
0	0	3	180	0	14	18	76	0	0	0
0	2	4	195	0	0	5	78	0	0	0
0	0	2	409	0	0	39	110	0	0	0
0	0	2	173	0	15	32	103	0	0	0
0	0	41	247	0	0	48	86	0	0	16
0	0	0	192	0	0	26	77	0	0	0
0	0	1	162	0	3	39	100	0	0	5
0	0	0	233	0	22	0	43	0	0	23
0	0	0	214	0	0	40	92	0	0	0
0	70	92	184	0	4	114	72	0	0	0
0	0	1	154	0	5	13	78	0	0	6
0	35	40	236	0	0	128	84	0	0	42
0	0	0	99	0	0	21	98	0	0	6
0	35	0	392	0	0	58	39	0	0	0
0	0	0	190	0	0	150	43	0	0	0
0	2	0	173	0	0	13	69	0	0	0
0	4	0	255	0	0	51	74	0	0	0
0	0	40	180	0	0	75	82	0	0	0
0	35	0	103	0	0	41	145	0	0	0
0	0	40	232	0	0	69	259	0	0	0
0	35	0	177	0	0	43	82	0	0	0
0	8	0	260	0	6	10	79	0	0	0
0	0	40	537	0	0	52	115	0	0	0
0	62	0	214	0	9	41	84	0	0	0
4	4	0	108	0	8	62	83	0	0	0
5	10	0	161	0	7	43	91	6	0	0
13	16	0	182	0	0	31	93	0	0	0
8	8	0	140	0	0	0	21	0	0	0
2	31	0	206	0	0	0	47	35	0	0
6	7	0	490	0	0	0	19	45	0	0
1	50	0	91	0	0	90	78	39	0	0
0	51	0	410	0	0	10	77	0	0	0
0	4	0	952	0	0	13	66	6	203	0
4	26	0	29	0	0	67	79	0	0	0
11	3	0	34	0	24	21	72	0	0	0
6	10	0	181	0	2	16	64	0	0	0
19	169	0	409	0	0	0	36	101	0	0
19	48	0	75	0	0	97	92	6	109	0
28	270	4	51	0	0	57	86	0	123	0
130	52	0	493	0	0	0	35	0	0	0
8	129	0	542	0	32	24	71	0	0	0
31	22	123	157	0	0	10	70	41	0	0
16	14	1	932	0	0	31	78	35	0	0
1	37	6	1651	0	0	7	78	27	0	0
7	31	4	117	0	18	55	107	0	0	113
4	247	10	256	0	23	101	84	0	275	159
28	216	11	228	0	122	171	70	0	45	12
22	301	0	957	0	3	126	73	0	15	19
50	21	5	631	0	0	50	71	0	1075	12
27	45	6	446	0	0	9	57	0	373	18
17	14	18	216	189	153	0	49	0	355	14
94	143	517	924	12	586	58	70	0	334	11
83	46	472	1258	108	664	397	147	0	5	12
14	18	814	871	191	444	448	134	0	113	13
316	3	479	126	101	539	432	205	0	0	11
477	11	447	972	26	598	244	37	0	91	15
410	27	399	606	74	579	226	43	9	10	14
458	6	272	307	0	349	248	67	33	0	14
477	16	140	602	0	518	9	53	15	76	14
362	13	34	282	193	601	4	35	0	0	12
413	7	14	67	0	735	232	45	0	11	16
146	6	9	1056	29	598	4	36	0	10	18
146	3	21	773	214	553	9	50	0	6	12
189	12	505	713	47	112	3	42	0	0	17
258	7	665	630	19	284	2	27	0	0	16
219	4	574	170	0	463	147	107	0	58	15
264	22	591	593	103	762	116	78	0	0	15
401	13	677	210	0	692	6	86	0	0	15
374	5	404	606	2	250	91	59	0	0	19
455	2	39	1056	121	732	83	79	0	0	14
283	116	4	243	0	641	410	150	0	0	12
369	6	44	273	0	168	212	102	0	13	17
189	15	12	117	0	225	167	129	0	2	14
60	14	20	201	0	499	224	80	0	0	12
35	29	13	172	0	398	499	249	0	0	14
234	20	23	66	0	781	276	172	0	6	17
264	35	6	203	0	418	197	146	0	0	16
344	5	34	206	0	277	403	226	0	27	15
204	5	13	296	0	946	448	118	0	0	14
91	8	8	726	58	20	251	181	0	0	16
11	24	4	703	55	55	296	140	0	0	14
