# Supplementary material for: Identification, Characterization, and Diel Pattern of Expression of Canonical Clock Genes in Nephrops norvegicus (Crustacea: Decapoda) Eyestalk
Source: PLoS One. 2015 Nov 2;10(11):e0141893. doi: 10.1371/journal.pone.0141893 (PMC4629887; doi:10.1371/journal.pone.0141893)
Supplement: S1 File — Appendix A. Time series locomotor activity of lobsters. Locomotor activity of lobsters expressed as cm travelled outside the burrow. The first line represents the ID of the lobster. Data are binned at 10 min and time series start at 00:00 (hh:mm); Appendix B. Contigs from S1 Table C, D. Contigs presented in Tables C and D in the S1 Text are available here; Appendix C. 2ΔCT values. (ZIP) [file pone.0141893.s002.zip › S2 File. Appendix B. Contigs from Table C and D of S1 Text.txt]

>comp65743_c0_seq1


GAAAACGCATGCTCAGCAGTATAAACTCAGCCTTCGAGGAGCTGCGAACACACGTGCCAA
CTTTCCCTTACGAGAAGAGGCTCAGCAAGATTGACACTCTGCGCCTGGCCATTGCTTACA
TCGCCCTCCTGCGGGAGCTCCTAACCTCCGACCTTGATCCAGTCACTCACATTGAGAAAG
GACTCCGTGGGGAGCTGTCCTCAGACCAGTGTCACATGTGGAACACCAGCGACTTGACGG
CCCGCCTCTCCTGGATCAACTGGGAGAACCTAGGAGTGAGCCCAAGCCGACGGTCCATCT
TCTC

>comp8903_c0_seq1

GAACGTCCTGGGTAAAACAGGTGGTGGTCGCCATCACTACGTCGTCTGCATCAACATACA
CAGTCAGTCAGTTGGTCGCCACCATGGAGGTTACAGGCCAAGGACAAACTCCTGGATCGC
AAACTATTACGTTGATGAAAATTGGCCATTACCAGATTGGCAACACCCTGGGAGCTGGAA
CATTTGGGAAAGTTAAATATGGCGAGCATATTCTCACTGGTACAAAAGTTGCCATTAAGA
TTCTCAACCGTAAAACCATCAAGAACTTGGATATGGTCAGCAAGATCAAGAGAGAAATTA
CCAATCTTAAACTCTTCCGTCATCCACACATCATTAAACTGTACCAGGTGATCAGCACAC
CCACTGACATATTTATGGTGATGGAATATGCTTCTGGAGGAGAACTTTTTGACTATATCA
AGAAGAGGGGCAAGCTGAAAGAGTCAGAGGCTCGGAGGTTTTTCCAGCAGATAATTTCTG
GTGTAGATTACTGCCACCGTCACATGGTAGTGCACAGAGACCTCAAGCCTGAGAATCTCC
TTCTGGATCATAATCTTCATGTCAAAATAGCTGACTTTGGCCTCTCCAACATCATGGTAG
ATGGCGAGTTCCTTCGCACCAGCTGTGGTTCCCCAAATTATGCTGCCCCTGAAGTTATCT
CTGGCAAGCTTTATGCTGGACCTGAAGTGGATGTGTGGTCGTGCGGCATCATCCTATACG
CTCTTCTGTGTGGTACCTTACCTTTTGATGATGAGCATGTGCCGTCTCTCTTCCGCAAAA
TCAGATCGGGTGTGTTCCAGATCCCTGATTACCTGAACCAGAGTGTGGTGCGCTTACTCC
TACACATGCTCATGGTGGATCCTATGAGACGTGCCTGTATTGAGGACATCAAGAAACATG
AATGGTTCCAGAGGGACCTGCCTGCCTATCTTTTCCCTCCTCCATATGACCATGATAATT
CAGTAATTGACAATGATGCCATAGCTGAAGTGTGTGAGAAATTCCAAGTTGATATTTCTG
AAGTTCAAAGTGCCATTCTGTCGGAAGATGCACACAATCAACTGAAAATTGCTTATAACC
TGATTGTCGACAATAAACGCTTTGCAGATGCAAATGCTCTGTACAGCATCTCTGCATTTT
ACATGGGCAGTTCTCCTCCTCCAGCCCCTCCAGCTCCTCCCTTCAGTCCATCAGACCCAA
ATCCAAGCGCTTTCAGGCCACACCCAGAGAGAATTGCACCTCTGAGGGAACGTGCTCTGA
GTGGTGACCGGGGTGTGCCAAAAAATACACCAGGAAAACGTGCAAAGTGGCATCTAGGTA
TTCGCTCCCAGAGTAAACCCCTGGACATAATGAGCGAGGTTTACAAGGCTATGAAGGTCC
TTGGCTTTGAATGGAAGGTCGTCAATCCTTTTCACGTACGTGTGCGGCGAAAAAATCCTT
TGACCAGTAATTACGTGCATATGGCTCTGCAACTGTATCAGGTGGACTACCGGTCACATC
TACTCGACTTCAAAATAATATCCAATGACCCTAATGACACTACTATAATTGATAAGAAAT
CTGGAGACGAAGAAAACCAAGATCCTGGACATCATGTCATGGAGTTCTTTGAGATGTGTG
CAGCACTTATCACCGAACTGGCACGATAAACTGAATTGCCTTGCAGCTTCATTATTGAGA
CCTGTTGTGCCTACAGACTCATTCAGTGTATGTCTGATGATGTGGTAAATTGGATAGCCT
GTTTATATGGTTAGCAATTTAAGTGTAATGTATAGCTTCATATCTATTAGTTAACCTTCT
CTTACAATTGTAGGAGAGAGTGGTACAAGACAGGTGTACAGTACTAGGTAGATATAGCAA
AGGACTAAAACTACAGGTAGAATTAGATTACGGTATAGTCTCGATTTACGTGGCTTTTGT
TTACGCATTTGGTCATTTACACGGTGCCTTGCCAGAATGAAATGT


>comp48442_c0_seq1

AGAAGATTGTCTCACTCCCACACCAGTTCAGAGGCTTGCCAAAAAGCATATTGTGTTAGC
AGACGGTGGGTATGCTCATAGTGTGGCCATGTCCTCAGATGGTAATGTATATGCCTGGGG
GTGTGGCACATATGGACAGATAGGTAATGGCGGCATTGTGAAGGTGACGAGGCCGGAGAG
AGTACCATTGCCTGGTCCTGCGACCCATCTGGCTTCGGG


>comp6931_c0_seq1

AATTTCCCATTTTCTATGATGAAATTTCTCATTTTTATGTTGAAATTTCCCATATTATAT
GAAAATTACCATTTTCTATGATAAATTTGTCCATTTTGTATGATGAAAATCCCCATTTCT
TTAATTAAACTCCCCATTTTCTATGATAAGATCACTCTTTTTGTATGATTAAAATTTCCT
GCTTTCTATGATGAAAATTCCTGGTTTTCAATAAAAAAAAATTCCATTTTCTATGATCAA
AATTACCCTTTTTCTATGATGAAATTTCTATCAAAATGGGGAATTTCAATCATTGAAAAT
GAAAATTTTCATCATAGAAAATGGGAAATTTCAAAGAATGAAATTAACTAACTAGTTGCA
TCCAGAAGAACAAAAAAACTAGAACCGTCCAAAGAAAATTATCACAGAATGCAAAATGGT
GTGGTGTCCTCAAAATTCTATAGGAGCAAACAACTGTTCTGGCAATCTGAATAGGGTTAG
AAATGCACAGAAACAAACTGAAATGTGATCTGGAAAAAGGTAAATAATGCAAACAAGAAA
GGATGTAAAAAGGATACCTCCATAGATAGAGCAGGGGATGTACTGATTGTGGCATATACA
GTATAAAAATAACTGTAGATGGACATTTAGGCCAAAAAAGAGTATTTTGGTTGATCAAGT
GGTTACACTTTGGATCTAAACCTAAAGGGACCAAAAGCTATAACTAGTAAAATATATTAT
GCTTCCTCTACAACATTACCACTTTCACCAGCACTATTATAACATACATATTACATTCAC
TAGACATTTTTTTCAACTTTGGTTTTATTCAGTTCCTTTAACCTCTTTCTTCATCATTTT
CATCTTAGCAGGCTGACCAAGAGAACTCTGATAATGCCTCTCAAGAATATGTAGAAAGCG
AGAATCAAATATTGGCCTGTACTTGGTGTGGAAGTTGATAGCAGTCTGAATGGGATCACC
TTGAGGCTCGGAAGGAAAAGAAATATTAGTATCTTTCGTAAATGGATCCTCCACAAGAGT
AAATAGATCCCATCGGAATCGGTCTTCTTCGAAGGGCAGTCCTTGCTCTAAACTGGTAAG
AAGAGCCTGTGAGAAAAACTCCCAGCGTGGTTTGATGTAGTTTTGGATGAGACCAGACCA
CTGTTTGATGGCATAATCATGGATCTCTCCCGTTGGCCCCCACAAGGTGATCTGGTTCAG
GGCGTTGAAAATATAATGGTCACGTTCCTTTTCACTAGTGGCCCAGGAGGCAGAGGCATC
TACCCAGCGCCCCAAGAGAAAATCTGGAGATGTCCCCAAGAGGAGGTCCAAGTCCACCAG
TAGCTCCTGAAGGAGGATGTGAGATTCCTGAAGGGCAAGCAGTACATTGTTGTTGTAGTT
CTGTACAAGTCTTATCACCATTTGTCCTCCCACCAGTTGTAAAATCTGTCTGGTGACATC
CACTAAGTCATGTTGGAAGGTGGCTTGATTAGTTACTGATTTGTTCCTTGCTTTAAGACC
ATTTTTCCTAGGATCCGAGTTGCTTTCCAGTTCCATTTTGACATCCATCTCACTTTCATT
TTCTTGTGGCCCATACTTTCCAGTTCTTTTGTTACTCTCTGTTGATGCTGAAATCCCATC
CCTAATCAGCTTCCTGTCCATATTGGCTTCACTTATCTCATCTTCTTTTCCCATGGAAGT
TTCAAATCTGTGATGAAATGAATTCAGGATGTTTTTGCCCATCCGACTTAAAGCTGAAGC
TTTGTCTGTATATTCCATTCTATCAGCAGTAACTGAAACAAATCCAGATCTCCTGACACG
ATTATGTTGAAGTTCTTGTGTGTTTCTGTGATTCATTTGTCTAATTTCACCATTCTTATT
GTTTGAAGAGTCCTGTTTAATTTTATCCAGGTAAAACTGTTGAGACCCAATGTTTAAGCT
TCGTTGTTCTTGGGGTTTACTAATACTTTGTTTACTCTCTGCAATATCTTCAGCAAAAAT
TTCTCTATTATTTTCACCCTTAGCAACAGCAATTAAAAGGTCCCATGCTGTGATAACATC
AACCACCGAATACCAAATCTTGTCAGGTTTAACATCAAGATGTGGACGAGTCACTAAGAC
ATACTGGCCATGGTCGAGTGTGTGGGTGGCGTCGTTATATACACTCCTCATAAGGAGCTG
CCAGGCTCGGCCAAGACGGGGGTCATCAGAGCCGTATCTTCTCCTAGCATAGTCAATTGC
CCAAGAAGAAACCTTAGGAGATGTGGACCTCCAGCCCAGTTCATTCATAAAATCATACAT
AACATAATTCTGGTTGATTCCTTCTGGAGTCAGTCCTGTGCCTACCAAAGTCACATTTGG
AAACTTTCTGGCATCTTCCATATTCTTTAAGAGGACGTCAACATTGCCGAAGAGACCATC
AACTCCGCCGTAGTCGAGCAACATGCAGAAGATGAAAGGCTGACCAAAGTATGACTCAAG
ACGGGTGTACTGGGGGGCAATCTCTGAGGCCAAGTCCAGCACCAGCAAGCGACCAATAGG
GACAGAAGTTAGTAGAGCTTGTGCTTGTGCTTTTTGCCAAAATGATGAAGCACTGAAGAA
TAGCCAACCTTGCATGACCCAAATTGCATTATGATCAACCTTGGTCATGGCCTCATAGAT
AGCAGCTCCAATGCTCTTGAGGTAGTCTGGGTCACTGGATGTTGGTGTCATTTCATTAAA
AGTGTCACAATTGTAGAAATGGTCACTCCCAAACACTGACGTCATCTCTTGTATGAAAGC
TGAGCCAATAGTCTGGAACAAAGGGTCGTTTGGGTCCAACAAGTACGTCCTTGTGTAAGG
GTCTGTAAAGTGGCTCCAAGCACCCAAGCGTGTGATATTGGCATCAGGGTGAATCCTCGT
CAACCCAGCAGGAACATGTCCAGCAAACGCAGGAAGAACAGGAAACATTCCAAATTGTCG
CATCCTGGTGACAATCTGGTTCTGGAGTGCCAAAGTTTGGTTATGCCAGGATGGGGTCAG
TGGGCCCCCCCAGCCACGGATGTTACCCATGCGACCCCAAGCCAGGAAAGCAGGGCCAGC
AAAATGCTCATCCAACTCTGCCTGATTGATGCCCATCTTGGTGTAAACACGATGCCATAT
TGCCTCTTGCCCTGTGAAGGCAAGAGGAAGGTTGATGCCATTCAGTGCCATCCAGTCAAT
TTCTCTCTGCCACCGTTGCCATCCCCACCATACCATTGAGTAAGACACAGTACATACATT
CTGGTAGTAGCGGAATCTGTCATTAGACGTGACATTGAACTGAGCTGAGGGTAATGTCTC
AGGAAGGTCTAGCTGGTCAGCCTCCCAAGACACATGAGCATTGCAGTAATATTTAAGGTA
GTGCAGAATGCCCCAAGCAGCTGCCACACCACTTGTTCCTGCTACATCTACACTACCATT
AACACCAGGGGAGTTCACCATAAAAGTATCCCTTCCTTCAGGACCTATACTGGGATCCAC
TCTCACAACAAAGTCCTTCGCTCTTTCTGGTAGTAAACGCTTTAAGAGTTCTCCCACTGC
TTCAGCCTGGTCTTCAGGGCTTGTTTGGGATTTTACGTCCCGTAGGTATCGCTCCCAGGG
CTGTGGGTCTTCTAACACGTTCCCTGCAACTTCACCAACTAGTACCAAGGCTATGACAAC
CAAGAGCAGCATTGACTGGATCCATGACCTTGATATAATTTGGCATTTTTTTGTGCCTTC
CATTATATACAGTAAACTGTATGTATATGTATATATTCCACTTGGACCTAATGCACCTCC
AGGCTCCACTATCACTGACCAGCAATCACTAGTTGACTACCCGAGTCCTGAGTCCTGACA
GACACCTGTTTGCTCTTCTTTCCAATCCACGTGACCAGACTCATCTAAAGAG


>comp6931_c0_seq2

AATTTCCCATTTTCTATGATGAAATTTCTCATTTTTATGTTGAAATTTCCCATATTATAT
GAAAATTACCATTTTCTATGATAAATTTGTCCATTTTGTATGATGAAAATCCCCATTTCT
TTAATTAAACTCCCCATTTTCTATGATAAGATCACTCTTTTTGTATGATTAAAATTTCCT
GCTTTCTATGATGAAAATTCCTGGTTTTCAATAAAAAAAAATTCCATTTTCTATGATCAA
AATTACCCTTTTTCTATGATGAAATTTCTATCAAAATGGGGAATTTCAATCATTGAAAAT
GAAAATTTTCATCATAGAAAATGGGAAATTTCAAAGAATGAAATTAACTAACTAGTTGCA
TCCAGAAGAACAAAAAAACTAGAACCGTCCAAAGAAAATTATCACAGAATGCAAAATGGT
GTGGTGTCCTCAAAATTCTATAGGAGCAAACAACTGTTCTGGCAATCTGAATAGGGTTAG
AAATGCACAGAAACAAACTGAAATGTGATCTGGAAAAAGGTAAATAATGCAAACAAGAAA
GGATGTAAAAAGGATACCTCCATAGATAGAGCAGGGGATGTACTGATTGTGGCATATACA
GTATAAAAATAACTGTAGATGGACATTTAGGCCAAAAAAGAGTATTTTGGTTGATCAAGT
GGTTACACTTTGGATCTAAACCTAAAGGGACCAAAAGCTATAACTAGTAAAATATATTAT
GCTTCCTCTACAACATTACCACTTTCACCAGCACTATTATAACATACATATTACATTCAC
TAGACATTTTTTTCAACTTTGGTTTTATTCAGTTCCTTTAACCTCTTTCTTCATCATTTT
CATCTTAGCAGGCTGACCAAGAGAACTCTGATAATGCCTCTCAAGAATATGTAGAAAGCG
AGAATCAAATATTGGCCTGTACTTGGTGTGGAAGTTGATAGCAGTCTGAATGGGATCACC
TTGAGGCTCGGAAGGAAAAGAAATATTAGTATCTTTCGTAAATGGATCCTCCACAAGAGT
AAATAGATCCCATCGGAATCGGTCTTCTTCGAAGGGCAGTCCTTGCTCTAAACTGGTAAG
AAGAGCCTGTGAGAAAAACTCCCAGCGTGGTTTGATGTAGTTTTGGATGAGACCAGACCA
CTGTTTGATGGCATAATCATGGATCTCTCCCGTTGGCCCCCACAAGGTGATCTGGTTCAG
GGCGTTGAAAATATAATGGTCACGTTCCTTTTCACTAGTGGCCCAGGAGGCAGAGGCATC
TACCCAGCGCCCCAAGAGAAAATCTGGAGATGTCCCCAAGAGGAGGTCCAAGTCCACCAG
TAGCTCCTGAAGGAGGATGTGAGATTCCTGAAGGGCAAGCAGTACATTGTTGTTGTAGTT
CTGTACAAGTCTTATCACCATTTGTCCTCCCACCAGTTGTAAAATCTGTCTGGTGACATC
CACTAAGTCATGTTGGAAGGTGGCTTGATTAGTTACTGATTTGTTCCTTGCTTTAAGACC
ATTTTTCCTAGGATCCGAGTTGCTTTCCAGTTCCATTTTGACATCCATCTCACTTTCATT
TTCTTGTGGCCCATACTTTCCAGTTCTTTTGTTACTCTCTGTTGATGCTGAAATCCCATC
CCTAATCAGCTTCCTGTCCATATTGGCTTCACTTATCTCATCTTCTTTTCCCATGGAAGT
TTCAAATCTGTGATGAAATGAATTCAGGATGTTTTTGCCCATCCGACTTAAAGCTGAAGC
TTTGTCTGTATATTCCATTCTATCAGCAGTAACTGAAACAAATCCAGATCTCCTGACACG
ATTATGTTGAAGTTCTTGTGTGTTTCTGTGATTCATTTGTCTAATTTCACCATTCTTATT
GTTTGAAGAGTCCTGTTTAATTTTATCCAGGTAAAACTGTTGAGACCCAATGTTTAAGCT
TCGTTGTTCTTGGGGTTTACTAATACTTTGTTTACTCTCTGCAATATCTTCAGCAAAAAT
TTCTCTATTATTTTCACCCTTAGCAACAGCAATTAAAAGGTCCCATGCTGTGATAACATC
AACCACCGAATACCAAATCTTGTCAGGTTTAACATCAAGATGTGGACGAGTCACTAAGAC
ATACTGGCCATGGTCGAGTGTGTGGGTGGCGTCGTTATATACACTCCTCATAAGGAGCTG
CCAGGCTCGGCCAAGACGGGGGTCATCAGAGCCGTATCTTCTCCTAGCATAGTCAATTGC
CCAAGAAGAAACCTTAGGAGATGTGGACCTCCAGCCCAGTTCATTCATAAAATCATACAT
AACATAATTCTGGTTGATTCCTTCTGGAGTCAGTCCTGTGCCTACCAAAGTCACATTTGG
AAACTTTCTGGCATCTTCCATATTCTTTAAGAGGACGTCAACATTGCCGAAGAGACCATC
AACTCCGCCGTAGTCGAGCAACATGCAGAAGATGAAAGGCTGACCAAAGTATGACTCAAG
ACGGGTGTACTGGGGGGCAATCTCTGAGGCCAAGTCCAGCACCAGCAAGCGACCAATAGG
GACAGAAGTTAGTAGAGCTTGTGCTTGTGCTTTTTGCCAAAATGATGAAGCACTGAAGAA
TAGCCAACCTTGCATGACCCAAATTGCATTATGATCAACCTTGGTCATGGCCTCATAGAT
AGCAGCTCCAATGCTCTTGAGGTAGTCTGGGTCACTGGATGTTGGTGTCATTTCATTAAA
AGTGTCACAATTGTAGAAATGGTCACTCCCAAACACTGACGTCATCTCTTGTATGAAAGC
TGAGCCAATAGTCTGGAACAAAGGGTCGTTTGGGTCCAACAAGTACGTCCTTGTGTAAGG
GTCTGTAAAGTGGCTCCAAGCACCCAAGCGTGTGATATTGGCATCAGGGTGAATCCTCGT
CAACCCAGCAGGAACATGTCCAGCAAACGCAGGAAGAACAGGAAACATTCCAAATTGTCG
CATCCTGGTGACAATCTGGTTCTGGAGTGCCAAAGTTTGGTTATGCCAGGATGGGGTCAG
TGGGCCCCCCCAGCCACGGATGTTACCCATGCGACCCCAAGCCAGGAAAGCAGGGCCAGC
AAAATGCTCATCCAACTCTGCCTGATTGATGCCCATCTTGGTGTAAACACGATGCCATAT
TGCCTCTTGCCCTGTGAAGGCAAGAGGAAGGTTGATGCCATTCAGTGCCATCCAGTCAAT
TTCTCTCTGCCACCGTTGCCATCCCCACCATACCATTGAGTAAGACACAGTACATACATT
CTGGTAGTAGCGGAATCATAAAAGTATCCCTTCCTTCAGGACCTATACTGGGATCCACTC
TCACAACAAAGTCCTTCGCTCTTTCTGGTAGTAAACGCTTTAAGAGTTCTCCCACTGCTT
CAGCCTGGTCTTCAGGGCTTGTTTGGGATTTTACGTCCCGTAGGTATCGCTCCCAGGGCT
GTGGGTCTTCTAACACGTTCCCTGCAACTTCACCAACTAGTACCAAGGCTATGACAACCA
AGAGCAGCATTGACTGGATCCATGACCTTGATATAATTTGGCATTTTTTTGTGCCTTCCA
TTATATACAGTAAACTGTATGTATATGTATATATTCCACTTGGACCTAATGCACCTCCAG
GCTCCACTATCACTGACCAGCAATCACTAGTTGACTACCCGAGTCCTGAGTCCTGACAGA
CACCTGTTTGCTCTTCTTTCCAATCCACGTGACCAGACTCATCTAAAGAG


>comp1846_c0_seq1

GCGCTGCGGTGTGGTGTCAGTGTCAGTAGAGCGCCAGCCTTACCATAGTGAGGTTGTTTT
CTGGACGCTTGCTTCGGTGTCGTGGACGAGTGGCAACTACCGTTACTCAGCCGATCTCAT
CCTATATTTTCACATCGGTACCATAAAGTGGAGGTGATGGGAGAGAAAACATCAGACGAT
CTCAATTTGGTTTCCAGCTTGAATGGTAAACATGAGAAGAACCAACAAGTGCAGATAAAG
GATGTATTTAATGACACACAGATCAACATGCAGTCCATTAATAGAGGTGAAGATCAAAAA
AAGAAGGGAAAAAAGAAAAAAACAAAAAAGGACGAGGAAGAAAATAAGTTACCTCCAGTT
CCTATGCTTCAACTGTTTAAATATGCGACCGTATTTGAAAAATGGTTGATGGCTGGTGGG
TTGATGGCAGCCGTGTTATCAGGAGTGTGCATGCCTGCGTTGTTCATTCTGTTTGGGGAC
CTGACAAATGCCTTCGTTAACAATAGCATGTTCAACGCCACAACTAATAATTCGTCGAAT
CCAAATGGGACGCATGACCCTGAAGATGAAAGCTTCTTTGAACAAGTTATGATATTTGGG
ATTGGAACTTTCATCATAGGTGGCATCCAGATGGTCATGGGTTACATATTTGTGTCTACT
ATGAACTATGCAGCGGAGGGACAAGTATTCAGACTTCGAAGACTGTTCCTGAGGAGCATC
CTTATACAAGAGATAGGCTGGTTTGACACTCACCAAACAAATGATTTTGCCAGCAGAGTA
ACTGAGGACCTAAACAAGTTACAAGAAGGTATTGGAGAGAAGGTTGGCATGTTCTTCTTC
TTCATGATCACATTCTTAGCATCCCTTGTCAATGCCTTTGTTCATGGCTGGGAGCTGACT
CTCATTGTCCTCTCTGTGTTTCCACTTCTGGGAATCTCGACTGGCATTATTGCAAAGTTT
CAGACAAATCTAACTTCTTCAGAAATGAAAGAATATGCAAGAGCTGGCAGCATTGCAGAG
GAGGTGATCTCTGCCATCCGAACTGTGATAGCCTTTGGGGGGGAAAGCAAGGAAGTTGGC
AGATATGAAGCAAATTTGGGACATGCAAAGAGAGCTGCAGTGAAGCGTGGTCTGGTGACA
GGGATTGGGATGGGGCTAATGTGGTTCTTCATTTATGCAGCCTATTCCTTGTCTTTTTAT
TATGGTACTGGCCTCATTCTTGAGTCTCGAAATGGCAATGGAAACTATGATCCTGCTGCC
CTCATCATCGTATTCTTCAGTGTTTTAATGGGAGCAATGAATGTAGGGCAAGCAGCACCC
TACTTTGAAGCCTTCACTGTTGCAAGAGGGGCAGCTGCTACCATCTATGACATAATAGAA
AGGAAGTCGGTCATCGATCCTACAAGCACAGTGGGTGATAAGCCTCCATCTGTAACAGGA
ATAATTGAGTTTGAAGATGTTCATTTCAACTACCCATCACGACCAGATGTCAAGATTTTG
CAGGGTATAAACCTTAAGGTTGATCCAGGACAAACTGTTGCTCTGGTGGGGTCATCAGGC
TGTGGCAAGTCGACTTGTATACAGTTGATTCAACGTTTCTATGATACCCACTCTGGAAGG
GTACTGCTGGATGGAAAACCAGTAAACAGTCTCAACTTGGGTTGGCTGAGAGATCAGATA
GGAGTGGTGGGGCAAGAACCAGTCCTCTTTGCTACCACCATAGCAGAAAATATCAGATAT
GGCTGTGATGGTGTGTCCATGGCTGAGATACAAGCAGCTGCAAAAGAGGCAAATGCTCAT
GATTTCATAATGAAATTGCCAAAGCAATATGAAACAAATGTTGGAGAACGTGGAGCTCAA
ATGTCAGGAGGTCAAAAACAGCGCATTGCCATCGCTCGAGCACTGGTGTGCCAGCCCCGA
ATATTACTCTTGGATGAGGCAACATCAGCCTTAGATAACCAAAGTGAAGCAGTTGTCCAG
CAAGCTCTTGATAAGGTTCGTCAAGGTCGCACGACAGTTGTTGTTGCCCACCGACTCTCA
ACTATTAAGTCTGCAAATAAGATTGTCGTTTTTAAAGAAGGAAAAATAGTTGAAGTTGGA
ACTCATGATGAACTGATGAAATTGCAGTCATTGTACTATAACTTGGTGACTGCACAGATT
ACTCCAACAGAACTAGAGAGAACAAGTGAAAAGAACAAGGTGCCATCAACTGAAGATGAG
GACACCCATGATACTGACAGTTTATCTGAAATAACTCAAAACATTGTGGATGATTTGACT
ATGTCCCCGGGGGCCTTGGCACACACTCTTTCCCGTGGTCATTCCTTCCGCCGAAGAAAA
TCTACTGTTAAGGCAGACAAGGATATTGGCAAGATTTCCAAGGTTCTTGAAAAAGAGGAA
GAGTTTACTCCTGTTTCAATCTTCAAGATTCTGAAAACAAATTCCTCAGAGTGGCCGTAC
ATTGTTGGTGGAGTGGTAGGATCAGCTATTCAAGGAACAACTTTGCCAGTCTATGCAATC
TTATTCGGTGATGTGCTCGGGACCCTTTCACTAGCAGATGAAGATGAAGCCAGGGAAGAA
GCTAATTTGTATTCCTTGCTTTTCCTTTTGATTGGCATAGTTGCTGCTATCTCCATGTTC
ATGCAGGCATATTTCTTTTCTTTGTCTGGAGAATTACTTACTTCAAGACTGAGGAAGCTG
GCCTTTGCTGCTATGTTACGCCAAGAGATGGGTTGGTTTGATGATGAGAAGAACTCTGTT
GGGGCCCTGTGTTCACGCCTGTCTGGAGATGCTTCTGCTGTACAAGGGGCAACAGGGTCT
CGTGTGGGTACCATAATGCAAGCCATAACAACCCTTGGTGTGAGCATTATATTGGCTCTC
TACTTTGACTGGCGTCTTGGTCTGGTCGCCTTCCCTTTCATACCTTTTGTACTGATTGCT
GTCTATCTCCAAAGTAAGATCCTCATGGGTCAGAGTGTCACCGAACTGAAGACTCTACAG
GAGGCAGGCAAGATAGCAATTGAATCGATCACAAACATTCGAACAGTTGCAAGTCTGCAC
AAGGAAGTACATTTTGCTGATCAGTACTCAGCTGCATTATACAAACCCCACCGGTCGGCT
CTGAAGAAATCTCACCTCCGAGGAGCTGCTTTTGGGTTTGCTCAAGCAATCCCTTTCTTT
GCCTATGCTGTGATCATGCTTTATGGTGGATATTTAGTTGACAGAAACGAAATTGAGTAT
GCCAGTGTTTTCAAAATAGCAGAGTCGCTCATTCTCGGCACAATGATGGTGGGTCAGGCA
GTAGCATTTGCCCCGAACTACAGCAAAGCAAAGGTTGCAGCTTCTCATATATTTAATATA
CTTGAGCGCCGCCCTCTCATTGAAACTTCACCAGGAGTTGGACTGCGCCTTAGTGGTCCT
GTTACAAACATCGAGCTCTATGGTGTGCACTTCTCTTACCCAACAAGACCTGACATCCCT
ATATTAACAGGTCTAGGTGTCAGGATAGACCGAGGACAAACTCTGGCTCTAGTGGGCAGT
TCAGGGTGTGGCAAGTCTACAATTGTTGGTCTATTGGAGAGATTTTATGATTCATCCAGA
GGAGAAGTGCGCATCTGTGGTAAGGATATCCAGTCCCTGAATGTTGGCTGGGTGAGGAAC
CAGCTTGGTCTTGTGTCCCAAGAACCTGTGCTGTTTGATCGCACCATTGCTGAGAATATT
GCTTATGGTGATAACTGCCGGGAAGTGAAACATGATGAGATCATTAGTGCTGCCAAACAA
GCCAACATTCATGCCTTTGTTGAGAGTCTCCCAGATGGCTATGAGACACGAGTTGGTACC
AAAGGAACCCAGTTGTCTGGTGGTCAGAAGCAGCGTATAGCCATTGCCCGAGCATTAGTG
AAGAATCCCAGTGTGTTGTTGCTTGATGAAGCTACCTCTGCTCTGGATACTGAAAGTGAA
AAGGTAATGTTCATACATGTTGAATATTGAAATTTACAGGATTTAAATTAAAATTGTTTC
TTAAATTATTGGTGGTTTAACGTATAATATTTCAATGAAAGTGAATACGTAGTGTTACAG
TACTTAATAGTGTGTGTGTAACTGAAACAAAAAATAGAACTGAAAATGTATACCATTAGT
ATTTATTCTTTATTTTAAAACCAGAAGAGGGACAATTTTCAGATATATGTAATAAGAATA
AGGTCAAACTGCAGACCATTTGAAAAAAAGCTCTCAGAGGGGGAAATTCTAAGGTTTTGC
AGAGAATTTGATATTGTATATTGGCCGGCAGGTCAAGGGAGACATGTACAGTACAAAAAA
AAAAGACCAGCCAGCAGATAAAAGGGTAAAGGCCAGACTCTAGAACTTACACAATGAGAT
GGAGAGAATTGATAGCACAGTTACTAGGAGATAAGTCATCAGCCACTAAGAAAGGATTAA
TGTTGTAATGTACAGAGCATACTGGAGAAGAACATCTAAATGAACATAATGGACAAAAAC
TTCACTGCAGCAGGAAGGAAGGATAGACACTGAAATTAATCCAGAGATATATTTTAGAAA
TCGAGAAAGTAAAATTACCACATTTAATATTTTCAAAAGATTTTGCAGTGTCTTACCATT
ATTATGCATGAAGTATTGTTTTTAGATTATAATATATACAGTACCTGTACATGGAGTTCT
AGCAACAATAAAATCGTGTAGGAACAGCTTCCTTGATAGATTACATGAGTATTTATCAAT
ACAGTAGTACGATAATATGTATGTCACCCTATCTTGAAGACTACAGGATAGTCATATACG
TACTGTACAGGACTTTCCCTAGTTATTTCAGCCACTGCCAGTACAGTACATTGATAGTGA
TACTTATCCTCAGGTGGTGCAAGAGGCCTTAGAGCGTGCCCAGGAGGGTCGCACTAGCAT
TGTCATCGCCCACCGCCTGTCCACTATCCAGAATGCTGACACTATTGCTGTGGTGCAGGG
TGGCTGTGTGGTGGAGGCTGGCACACATGATCAGCTAATTAAAAAACAAGGACACTATTT
TTCACTCTATCAAACAAATAAATAGTTTTTGTTTTATGGATAAAATGTGAGTTGTATTTT
AGAAACTCCACAGACAAACTCATGAGTGAGTGTTTTTAATACAGTAATTGAACAAAGACT
AACCCTATATTTTCATTAAAGTTTCTATTGTGTCATTGTAGATTTATAAGAGGAGTCTAG
GAAAATAGGCATCAATTTGCGAGTTTTTTCAGGAGTTTAACCTTTTTGTAAATTAGAGTC
TGTCTGTAATGTACGTAATCCATAACGAATAAAAAAAGCTGATCTGATTTTGTCTGGTTG
TGATGTAGTTTGGTGAAGATCATTGCAGGAGGCTACTACTGTATGTAATAATGAGCACTG
TCCCAGTAAGATTGAAATCCTGAGTTAATTCTCAGATGGATTATAATCTTCCGTTTCTCT
CCCAGTGATCACAGTGGTGTCCAGTATAGGACATTATTGTGGCATGTGAGAGAAAAGCAT
AAATTTTACTGCTCGGGGAGTAAACCCAGTACGTACCTTCATCTTGCTTGGACAGTGAAG
TTACCAAATACACTTCACCTTACTCTTCAACAACTGTGCTGATCAGTGGGCAGCTGCTCA
TTAGTTGTGGTGTTAGGATACCACCATGTAGTCTGTACCACACCACAGTATTTCATAACT
ATGTTTAAATATTTCTTAAATTTCAAATACAGAGGAGCTTCATATTAATACGTTCGTATA
TAAGAGTACCTTTTGAAAAGTTTTCATTGAATCAGTTTGATACATAATAATCAGTTATTA
TTTAGCAAAAGATTGTTGACCTTTGACAACCTATTGGTGATTAGAATTCCTGGTTTAGGT
TCAATTTTAAGTTTACTGTACTAATTAATATGGAAAGTGTGCCACTACAGGGTACCTTTG
TTACTTGTTGTTATTCTTCTGATAGTAGGAGTATATGAATACTGGTGTGAATAAAAGGTT
ATGGTAAGTGCATATATAGTAGTGTGAACATGTGAATACTGTAGTGAATTAATGTACTGT
ATTTTAAATATTTAACTCATGGTGTGGTGGGGTTTCTCTCAGCTGAATAAACCAAAGGCT
CGACACTACTCATTAAAGGATTAAAAAAAAAAAAATTTAAATTCTACATATGTACTGTAC
ATGTATATGAATACAGGTACTCCACGACTTACAACCTATGACCAGCCGCACATACGACTG
CCTCAGTCGTACCAAAAATTTTTTCAAATTACGTATTTTCGAGTCCCGACGTTAGTG


>comp1846_c0_seq10
GGGTGGCGAGTCACTGAGACCCAGGGGGTGGCTCCTCCTCCAGCTCTGATTCAAGACTGA
GGAAGCTGGCCTTTGCTGCTATGTTACGCCAAGAGATGGGTTGGTTTGATGATGAGAAGA
ACTCTGTTGGGGCCCTGTGTTCACGCCTGTCTGGAGATGCTTCTGCTGTACAAGGGGCAA
CAGGGTCTCGTGTGGGTACCATAATGCAAGCCATAACAACCCTTGGTGTGAGCATTATAT
TGGCTCTCTACTTTGACTGGCGTCTTGGTCTGGTCGCCTTCCCTTTCATACCTTTTGTAC
TGATTGCTGTCTATCTCCAAAGTAAGATCCTCATGGGTCAGAGTGTCACCGAACTGAAGA
CTCTACAGGAGGCAGGCAAGATAGCAATTGAATCGATCACAAACATTCGAACAGTTGCAA
GTCTGCACAAGGAAGTACATTTTGCTGATCAGTACTCAGCTGCATTATACAAACCCCACC
GGTCGGCTCTGAAGAAATCTCACCTCCGAGGAGCTGCTTTTGGGTTTGCTCAAGCAATCC
CTTTCTTTGCCTATGCTGTGATCATGCTTTATGGTGGATATTTAGTTGACAGAAACGAAA
TTGAGTATGCCAGTGTTTTCAAAATAGCAGAGTCGCTCATTCTCGGCACAATGATGGTGG
GTCAGGCAGTAGCATTTGCCCCGAACTACAGCAAAGCAAAGGTTGCAGCTTCTCATATAT
TTAATATACTTGAGCGCCGCCCTCTCATTGAAACTTCACCAGGAGTTGGACTGCGCCTTA
GTGGTCCTGTTACAAACATCGAGCTCTATGGTGTGCACTTCTCTTACCCAACAAGACCTG
ACATCCCTATATTAACAGGTCTAGGTGTCAGGATAGACCGAGGACAAACTCTGGCTCTAG
TGGGCAGTTCAGGGTGTGGCAAGTCTACAATTGTTGGTCTATTGGAGAGATTTTATGATT
CATCCAGAGGAGAAGTGCGCATCTGTGGTAAGGATATCCAGTCCCTGAATGTTGGCTGGG
TGAGGAACCAGCTTGGTCTTGTGTCCCAAGAACCTGTGCTGTTTGATCGCACCATTGCTG
AGAATATTGCTTATGGTGATAACTGCCGGGAAGTGAAACATGATGAGATCATTAGTGCTG
CCAAACAAGCCAACATTCATGCCTTTGTTGAGAGTCTCCCAGATGGCTATGAGACACGAG
TTGGTACCAAAGGAACCCAGTTGTCTGGTGGTCAGAAGCAGCGTATAGCCATTGCCCGAG
CATTAGTGAAGAATCCCAGTGTGTTGTTGCTTGATGAAGCTACCTCTGCTCTGGATACTG
AAAGTGAAAAGGTGGTGCAAGAGGCCTTAGAGCGTGCCCAGGAGGGTCGCACTAGCATTG
TCATCGCCCACCGCCTGTCCACTATCCAGAATGCTGACACTATTGCTGTGGTGCAGGGTG
GCTGTGTGGTGGAGGCTGGCACACATGATCAGCTAATTAAAAAACAAGGACACTATTTTT
CACTCTATCAAACAAATAAATAGTTTTTGTTTTATGGATAAAATGTGAGTTGTATTTTAG
AAACTCCACAGACAAACTCATGAGTGAGTGTTTTTAATACAGTAATTGAACAAAGACTAA
CCCTATATTTTCATTAAAGTTTCTATTGTGTCATTGTAGATTTATAAGAGGAGTCTAGGA
AAATAGGCATCAATTTGCGAGTTTTTTCAGGAGTTTAACCTTTTTGTAAATTAGAGTCTG
TCTGTAATGTACGTAATCCATAACGAATAAAAAAAGCTGATCTGATTTTGTCTGGTTGTG
ATGTAGTTTGGTGAAGATCATTGCAGGAGGCTACTACTGTATGTAATAATGAGCACTGTC
CCAGTAAGATTGAAATCCTGAGTTAATTCTCAGATGGATTATAATCTTCCGTTTCTCTCC
CAGTGATCACAGTGGTGTCCAGTATAGGACATTATTGTGGCATGTGAGAGAAAAGCATAA
ATTTTACTGCTCGGGGAGTAAACCCAGTACGTACCTTCATCTTGCTTGGACAGTGAAGTT
ACCAAATACACTTCACCTTACTCTTCAACAACTGTGCTGATCAGTGGGCAGCTGCTCATT
AGTTGTGGTGTTAGGATACCACCATGTAGTCTGTACCACACCACAGTATTTCATAACTAT
GTTTAAATATTTCTTAAATTTCAAATACAGAGGAGCTTCATATTAATACGTTCGTATATA
AGAGTACCTTTTGAAAAGTTTTCATTGAATCAGTTTGATACATAATAATCAGTTATTATT
TAGCAAAAGATTGTTGACCTTTGACAACCTATTGGTGATTAGAATTCCTGGTTTAGGTTC
AATTTTAAGTTTACTGTACTAATTAATATGGAAAGTGTGCCACTACAGGGTACCTTTGTT
ACTTGTTGTTATTCTTCTGATAGTAGGAGTATATGAATACTGGTGTGAATAAAAGGTTAT
GGTAAGTGCATATATAGTAGTGTGAACATGTGAATACTGTAGTGAATTAATGTACTGTAT
TTTAAATATTTAACTCATGGTGTGGTGGGGTTTCTCTCAGCTGAATAAACCAAAGGCTCG
ACACTACTCATTAAAGGATTAAAAAAAAAAAAATTTAAATTCTACATATGTACTGTACAT
GTATATGAATACAGGTACTCCACGACTTACAACCTATGACCAGCCGCACATACGACTGCC
TCAGTCGTACCAAAAATTTTTTCAAATTACGTATTTTCGAGTCCCGACGTTAGTG


>comp1846_c0_seq11
GTTAGTAACTTTCTTATATGTAATATTTCATGCAATATCAAGTTAATACATACTGACAGA
TTTTCTCATATGAAGCACCAGTAAGTTTTTTGAGCAGCTTGAAACAATGGGTACCACCAG
CTCGCTAACTCCCTGCATTATTTGGCACTGAACCAAGCCTTACTTCTGTAGAATGCTGAG
TGGATACCATATACATTATACAGTAATCATATGACTTTGTAAACAGCAGTGATATTGATG
AGAATGGTTTCTTGGAAACTCATAAAAGCAGAAATACAGTACTGGGTGTTTTATCATATC
TCACCCAGTCTGCCATAAGTGGCTTCATATGTGTGTGGGCTGTGCCACATATTGATTTAA
ATTTTTTATCTTGATTGGACAGTAAAAAAAAGCTTTTTAAACTGTTATTATATCATGGCC
TAGTGTCTCAGTGACTTAGGAAGGTGTGAGGTGTAACCTTCCCTTGGCCTACCATGACAC
ATTAAATTTCCTCACCAAAGAGAACTAGATATATGAATTAAGTAGGATGTGACCAAACCA
AAAAGCAAGCAGAGAGTGAATGATTTAGTGTGATAGTATTGATGTAATTGTAGAGGATTT
TGATAATTCTGCAAAGCCTCACATTGCCAAGAAGTTCTATACTATATGAACCATCTTTCT
GTATAAAGGACTATGTATAGAATATAACAAATTTAATTGATACATACTGTATGTTAATAA
ACATTTCAGGGCTATGAGACACGAGTTGGTACCAAAGGAACCCAGTTGTCTGGTGGTCAG
AAGCAGCGTATAGCCATTGCCCGAGCATTAGTGAAGAATCCCAGTGTGTTGTTGCTTGAT
GAAGCTACCTCTGCTCTGGATACTGAAAGTGAAAAGGTGGTGCAAGAGGCCTTAGAGCGT
GCCCAGGAGGGTCGCACTAGCATTGTCATCGCCCACCGCCTGTCCACTATCCAGAATGCT
GACACTATTGCTGTGGTGCAGGGTGGCTGTGTGGTGGAGGCTGGCACACATGATCAGCTA
ATTAAAAAACAAGGACACTATTTTTCACTCTATCAAACAAATAAATAGTTTTTGTTTTAT
GGATAAAATGTGAGTTGTATTTTAGAAACTCCACAGACAAACTCATGAGTGAGTGTTTTT
AATACAGTAATTGAACAAAGACTAACCCTATATTTTCATTAAAGTTTCTATTGTGTCATT
GTAGATTTATAAGAGGAGTCTAGGAAAATAGGCATCAATTTGCGAGTTTTTTCAGGAGTT
TAACCTTTTTGTAAATTAGAGTCTGTCTGTAATGTACGTAATCCATAACGAATAAAAAAA
GCTGATCTGATTTTGTCTGGTTGTGATGTAGTTTGGTGAAGATCATTGCAGGAGGCTACT
ACTGTATGTAATAATGAGCACTGTCCCAGTAAGATTGAAATCCTGAGTTAATTCTCAGAT
GGATTATAATCTTCCGTTTCTCTCCCAGTGATCACAGTGGTGTCCAGTATAGGACATTAT
TGTGGCATGTGAGAGAAAAGCATAAATTTTACTGCTCGGGGAGTAAACCCAGTACGTACC
TTCATCTTGCTTGGACAGTGAAGTTACCAAATACACTTCACCTTACTCTTCAACAACTGT
GCTGATCAGTGGGCAGCTGCTCATTAGTTGTGGTGTTAGGATACCACCATGTAGTCTGTA
CCACACCACAGTATTTCATAACTATGTTTAAATATTTCTTAAATTTCAAATACAGAGGAG
CTTCATATTAATACGTTCGTATATAAGAGTACCTTTTGAAAAGTTTTCATTGAATCAGTT
TGATACATAATAATCAGTTATTATTTAGCAAAAGATTGTTGACCTTTGACAACCTATTGG
TGATTAGAATTCCTGGTTTAGGTTCAATTTTAAGTTTACTGTACTAATTAATATGGAAAG
TGTGCCACTACAGGGTACCTTTGTTACTTGTTGTTATTCTTCTGATAGTAGGAGTATATG
AATACTGGTGTGAATAAAAGGTTATGGTAAGTGCATATATAGTAGTGTGAACATGTGAAT
ACTGTAGTGAATTAATGTACTGTATTTTAAATATTTAACTCATGGTGTGGTGGGGTTTCT
CTCAGCTGAATAAACCAAAGGCTCGACACTACTCATTAAAGGATTAAAAAAAAAAAAATT
TAAATTCTACATATGTACTGTACATGTATATGAATACAGGTACTCCACGACTTACAACCT
ATGACCAGCCGCACATACGACTGCCTCAGTCGTACCAAAAATTTTTTCAAATTACGTATT
TTCGAGTCCCGACGTTAGTG


>comp1846_c0_seq12
TACAATATTATTTACCATTAAAATTGTTCATGTATTTTATTAACACTTAAGTTATAGGTT
TTCATAATCTCCCTTTTTTAAACAAGGACTCTTATAGTTTCTGTTTATCTTTCTAATTTA
GCGCATCTGTGGTAAGGATATCCAGTCCCTGAATGTTGGCTGGGTGAGGAACCAGCTTGG
TCTTGTGTCCCAAGAACCTGTGCTGTTTGATCGCACCATTGCTGAGAATATTGCTTATGG
TGATAACTGCCGGGAAGTGAAACATGATGAGATCATTAGTGCTGCCAAACAAGCCAACAT
TCATGCCTTTGTTGAGAGTCTCCCAGATGGCTATGAGACACGAGTTGGTACCAAAGGAAC
CCAGTTGTCTGGTGGTCAGAAGCAGCGTATAGCCATTGCCCGAGCATTAGTGAAGAATCC
CAGTGTGTTGTTGCTTGATGAAGCTACCTCTGCTCTGGATACTGAAAGTGAAAAGGTGGT
GCAAGAGGCCTTAGAGCGTGCCCAGGAGGGTCGCACTAGCATTGTCATCGCCCACCGCCT
GTCCACTATCCAGAATGCTGACACTATTGCTGTGGTGCAGGGTGGCTGTGTGGTGGAGGC
TGGCACACATGATCAGCTAATTAAAAAACAAGGACACTATTTTTCACTCTATCAAACAAA
TAAATAGTTTTTGTTTTATGGATAAAATGTGAGTTGTATTTTAGAAACTCCACAGACAAA
CTCATGAGTGAGTGTTTTTAATACAGTAATTGAACAAAGACTAACCCTATATTTTCATTA
AAGTTTCTATTGTGTCATTGTAGATTTATAAGAGGAGTCTAGGAAAATAGGCATCAATTT
GCGAGTTTTTTCAGGAGTTTAACCTTTTTGTAAATTAGAGTCTGTCTGTAATGTACGTAA
TCCATAACGAATAAAAAAAGCTGATCTGATTTTGTCTGGTTGTGATGTAGTTTGGTGAAG
ATCATTGCAGGAGGCTACTACTGTATGTAATAATGAGCACTGTCCCAGTAAGATTGAAAT
CCTGAGTTAATTCTCAGATGGATTATAATCTTCCGTTTCTCTCCCAGTGATCACAGTGGT
GTCCAGTATAGGACATTATTGTGGCATGTGAGAGAAAAGCATAAATTTTACTGCTCGGGG
AGTAAACCCAGTACGTACCTTCATCTTGCTTGGACAGTGAAGTTACCAAATACACTTCAC
CTTACTCTTCAACAACTGTGCTGATCAGTGGGCAGCTGCTCATTAGTTGTGGTGTTAGGA
TACCACCATGTAGTCTGTACCACACCACAGTATTTCATAACTATGTTTAAATATTTCTTA
AATTTCAAATACAGAGGAGCTTCATATTAATACGTTCGTATATAAGAGTACCTTTTGAAA
AGTTTTCATTGAATCAGTTTGATACATAATAATCAGTTATTATTTAGCAAAAGATTGTTG
ACCTTTGACAACCTATTGGTGATTAGAATTCCTGGTTTAGGTTCAATTTTAAGTTTACTG
TACTAATTAATATGGAAAGTGTGCCACTACAGGGTACCTTTGTTACTTGTTGTTATTCTT
CTGATAGTAGGAGTATATGAATACTGGTGTGAATAAAAGGTTATGGTAAGTGCATATATA
GTAGTGTGAACATGTGAATACTGTAGTGAATTAATGTACTGTATTTTAAATATTTAACTC
ATGGTGTGGTGGGGTTTCTCTCAGCTGAATAAACCAAAGGCTCGACACTACTCATTAAAG
GATTAAAAAAAAAAAAATTTAAATTCTACATATGTACTGTACATGTATATGAATACAGGT
ACTCCACGACTTACAACCTATGACCAGCCGCACATACGACTGCCTCAGTCGTACCAAAAA
TTTTTTCAAATTACGTATTTTCGAGTCCCGACGTTAGTG


>comp1846_c0_seq2

GCGCTGCGGTGTGGTGTCAGTGTCAGTAGAGCGCCAGCCTTACCATAGTGAGGTTGTTTT
CTGGACGCTTGCTTCGGTGTCGTGGACGAGTGGCAACTACCGTTACTCAGCCGATCTCAT
CCTATATTTTCACATCGGTACCATAAAGTGGAGGTGATGGGAGAGAAAACATCAGACGAT
CTCAATTTGGTTTCCAGCTTGAATGGTAAACATGAGAAGAACCAACAAGTGCAGATAAAG
GATGTATTTAATGACACACAGATCAACATGCAGTCCATTAATAGAGGTGAAGATCAAAAA
AAGAAGGGAAAAAAGAAAAAAACAAAAAAGGACGAGGAAGAAAATAAGTTACCTCCAGTT
CCTATGCTTCAACTGTTTAAATATGCGACCGTATTTGAAAAATGGTTGATGGCTGGTGGG
TTGATGGCAGCCGTGTTATCAGGAGTGTGCATGCCTGCGTTGTTCATTCTGTTTGGGGAC
CTGACAAATGCCTTCGTTAACAATAGCATGTTCAACGCCACAACTAATAATTCGTCGAAT
CCAAATGGGACGCATGACCCTGAAGATGAAAGCTTCTTTGAACAAGTTATGATATTTGGG
ATTGGAACTTTCATCATAGGTGGCATCCAGATGGTCATGGGTTACATATTTGTGTCTACT
ATGAACTATGCAGCGGAGGGACAAGTATTCAGACTTCGAAGACTGTTCCTGAGGAGCATC
CTTATACAAGAGATAGGCTGGTTTGACACTCACCAAACAAATGATTTTGCCAGCAGAGTA
ACTGAGGACCTAAACAAGTTACAAGAAGGTATTGGAGAGAAGGTTGGCATGTTCTTCTTC
TTCATGATCACATTCTTAGCATCCCTTGTCAATGCCTTTGTTCATGGCTGGGAGCTGACT
CTCATTGTCCTCTCTGTGTTTCCACTTCTGGGAATCTCGACTGGCATTATTGCAAAGTTT
CAGACAAATCTAACTTCTTCAGAAATGAAAGAATATGCAAGAGCTGGCAGCATTGCAGAG
GAGGTGATCTCTGCCATCCGAACTGTGATAGCCTTTGGGGGGGAAAGCAAGGAAGTTGGC
AGATATGAAGCAAATTTGGGACATGCAAAGAGAGCTGCAGTGAAGCGTGGTCTGGTGACA
GGGATTGGGATGGGGCTAATGTGGTTCTTCATTTATGCAGCCTATTCCTTGTCTTTTTAT
TATGGTACTGGCCTCATTCTTGAGTCTCGAAATGGCAATGGAAACTATGATCCTGCTGCC
CTCATCATCGTATTCTTCAGTGTTTTAATGGGAGCAATGAATGTAGGGCAAGCAGCACCC
TACTTTGAAGCCTTCACTGTTGCAAGAGGGGCAGCTGCTACCATCTATGACATAATAGAA
AGGAAGTCGGTCATCGATCCTACAAGCACAGTGGGTGATAAGCCTCCATCTGTAACAGGA
ATAATTGAGTTTGAAGATGTTCATTTCAACTACCCATCACGACCAGATGTCAAGATTTTG
CAGGGTATAAACCTTAAGGTTGATCCAGGACAAACTGTTGCTCTGGTGGGGTCATCAGGC
TGTGGCAAGTCGACTTGTATACAGTTGATTCAACGTTTCTATGATACCCACTCTGGAAGG
GTACTGCTGGATGGAAAACCAGTAAACAGTCTCAACTTGGGTTGGCTGAGAGATCAGATA
GGAGTGGTGGGGCAAGAACCAGTCCTCTTTGCTACCACCATAGCAGAAAATATCAGATAT
GGCTGTGATGGTGTGTCCATGGCTGAGATACAAGCAGCTGCAAAAGAGGCAAATGCTCAT
GATTTCATAATGAAATTGCCAAAGCAATATGAAACAAATGTTGGAGAACGTGGAGCTCAA
ATGTCAGGAGGTCAAAAACAGCGCATTGCCATCGCTCGAGCACTGGTGTGCCAGCCCCGA
ATATTACTCTTGGATGAGGCAACATCAGCCTTAGATAACCAAAGTGAAGCAGTTGTCCAG
CAAGCTCTTGATAAGGTTCGTCAAGGTCGCACGACAGTTGTTGTTGCCCACCGACTCTCA
ACTATTAAGTCTGCAAATAAGATTGTCGTTTTTAAAGAAGGAAAAATAGTTGAAGTTGGA
ACTCATGATGAACTGATGAAATTGCAGTCATTGTACTATAACTTGGTGACTGCACAGATT
ACTCCAACAGAACTAGAGAGAACAAGTGAAAAGAACAAGGTGCCATCAACTGAAGATGAG
GACACCCATGATACTGACAGTTTATCTGAAATAACTCAAAACATTGTGGATGATTTGACT
ATGTCCCCGGGGGCCTTGGCACACACTCTTTCCCGTGGTCATTCCTTCCGCCGAAGAAAA
TCTACTGTTAAGGCAGACAAGGATATTGGCAAGATTTCCAAGGTTCTTGAAAAAGAGGAA
GAGTTTACTCCTGTTTCAATCTTCAAGATTCTGAAAACAAATTCCTCAGAGTGGCCGTAC
ATTGTTGGTGGAGTGGTAGGATCAGCTATTCAAGGAACAACTTTGCCAGTCTATGCAATC
TTATTCGGTGATGTGCTCGGGACCCTTTCACTAGCAGATGAAGATGAAGCCAGGGAAGAA
GCTAATTTGTATTCCTTGCTTTTCCTTTTGATTGGCATAGTTGCTGCTATCTCCATGTTC
ATGCAGGCATATTTCTTTTCTTTGTCTGGAGAATTACTTACTTCAAGACTGAGGAAGCTG
GCCTTTGCTGCTATGTTACGCCAAGAGATGGGTTGGTTTGATGATGAGAAGAACTCTGTT
GGGGCCCTGTGTTCACGCCTGTCTGGAGATGCTTCTGCTGTACAAGGGGCAACAGGGTCT
CGTGTGGGTACCATAATGCAAGCCATAACAACCCTTGGTGTGAGCATTATATTGGCTCTC
TACTTTGACTGGCGTCTTGGTCTGGTCGCCTTCCCTTTCATACCTTTTGTACTGATTGCT
GTCTATCTCCAAAGTAAGATCCTCATGGGTCAGAGTGTCACCGAACTGAAGACTCTACAG
GAGGCAGGCAAGATAGCAATTGAATCGATCACAAACATTCGAACAGTTGCAAGTCTGCAC
AAGGAAGTACATTTTGCTGATCAGTACTCAGCTGCATTATACAAACCCCACCGGTCGGCT
CTGAAGAAATCTCACCTCCGAGGAGCTGCTTTTGGGTTTGCTCAAGCAATCCCTTTCTTT
GCCTATGCTGTGATCATGCTTTATGGTGGATATTTAGTTGACAGAAACGAAATTGAGTAT
GCCAGTGTTTTCAAAATAGCAGAGTCGCTCATTCTCGGCACAATGATGGTGGGTCAGGCA
GTAGCATTTGCCCCGAACTACAGCAAAGCAAAGGTTGCAGCTTCTCATATATTTAATATA
CTTGAGCGCCGCCCTCTCATTGAAACTTCACCAGGAGTTGGACTGCGCCTTAGTGGTCCT
GTTACAAACATCGAGCTCTATGGTGTGCACTTCTCTTACCCAACAAGACCTGACATCCCT
ATATTAACAGGTCTAGGTGTCAGGATAGACCGAGGACAAACTCTGGCTCTAGTGGGCAGT
TCAGGGTGTGGCAAGTCTACAATTGTTGGTCTATTGGAGAGATTTTATGATTCATCCAGA
GGAGAAGTGCGCATCTGTGGTAAGGATATCCAGTCCCTGAATGTTGGCTGGGTGAGGAAC
CAGCTTGGTCTTGTGTCCCAAGAACCTGTGCTGTTTGATCGCACCATTGCTGAGAATATT
GCTTATGGTGATAACTGCCGGGAAGTGAAACATGATGAGATCATTAGTGCTGCCAAACAA
GCCAACATTCATGCCTTTGTTGAGAGTCTCCCAGATGGCTATGAGACACGAGTTGGTACC
AAAGGAACCCAGTTGTCTGGTGGTCAGAAGCAGCGTATAGCCATTGCCCGAGCATTAGTG
AAGAATCCCAGTGTGTTGTTGCTTGATGAAGCTACCTCTGCTCTGGATACTGAAAGTGAA
AAGGTGGTGCAAGAGGCCTTAGAGCGTGCCCAGGAGGGTCGCACTAGCATTGTCATCGCC
CACCGCCTGTCCACTATCCAGAATGCTGACACTATTGCTGTGGTGCAGGGTGGCTGTGTG
GTGGAGGCTGGCACACATGATCAGCTAATTAAAAAACAAGGACACTATTTTTCACTCTAT
CAAACAAATAAATAGTTTTTGTTTTATGGATAAAATGTGAGTTGTATTTTAGAAACTCCA
CAGACAAACTCATGAGTGAGTGTTTTTAATACAGTAATTGAACAAAGACTAACCCTATAT
TTTCATTAAAGTTTCTATTGTGTCATTGTAGATTTATAAGAGGAGTCTAGGAAAATAGGC
ATCAATTTGCGAGTTTTTTCAGGAGTTTAACCTTTTTGTAAATTAGAGTCTGTCTGTAAT
GTACGTAATCCATAACGAATAAAAAAAGCTGATCTGATTTTGTCTGGTTGTGATGTAGTT
TGGTGAAGATCATTGCAGGAGGCTACTACTGTATGTAATAATGAGCACTGTCCCAGTAAG
ATTGAAATCCTGAGTTAATTCTCAGATGGATTATAATCTTCCGTTTCTCTCCCAGTGATC
ACAGTGGTGTCCAGTATAGGACATTATTGTGGCATGTGAGAGAAAAGCATAAATTTTACT
GCTCGGGGAGTAAACCCAGTACGTACCTTCATCTTGCTTGGACAGTGAAGTTACCAAATA
CACTTCACCTTACTCTTCAACAACTGTGCTGATCAGTGGGCAGCTGCTCATTAGTTGTGG
TGTTAGGATACCACCATGTAGTCTGTACCACACCACAGTATTTCATAACTATGTTTAAAT
ATTTCTTAAATTTCAAATACAGAGGAGCTTCATATTAATACGTTCGTATATAAGAGTACC
TTTTGAAAAGTTTTCATTGAATCAGTTTGATACATAATAATCAGTTATTATTTAGCAAAA
GATTGTTGACCTTTGACAACCTATTGGTGATTAGAATTCCTGGTTTAGGTTCAATTTTAA
GTTTACTGTACTAATTAATATGGAAAGTGTGCCACTACAGGGTACCTTTGTTACTTGTTG
TTATTCTTCTGATAGTAGGAGTATATGAATACTGGTGTGAATAAAAGGTTATGGTAAGTG
CATATATAGTAGTGTGAACATGTGAATACTGTAGTGAATTAATGTACTGTATTTTAAATA
TTTAACTCATGGTGTGGTGGGGTTTCTCTCAGCTGAATAAACCAAAGGCTCGACACTACT
CATTAAAGGATTAAAAAAAAAAAAATTTAAATTCTACATATGTACTGTACATGTATATGA
ATACAGGTACTCCACGACTTACAACCTATGACCAGCCGCACATACGACTGCCTCAGTCGT
ACCAAAAATTTTTTCAAATTACGTATTTTCGAGTCCCGACGTTAGTG


>comp1846_c0_seq5
GACATGGGGAGAGGTTGTAAGAAAGGACTTTAGAGTTAGGAATCTGACAGGAGAAACTGC
AAGAGACTGTGCAGACTATTTACTGTATACAAATTTTAATAACTCGACAGATACCCGGTA
GCTGTAGTTGCTCCATATTTTTTATTTAATTTCCCGTATACAGTACTATATTGAATAATA
AAAAAGGTAAACAAGAATTTTCAATTGTCTTTAGAGTTTTTTCTTATTTTCAGGTCAGCT
TAAGTACAGTACCCTGTAAGTTAGAAAAAGCATATGCCTCTTACCCTGTTTCTCACCTAT
CGCTTACTAGCACATTAGATGGAAATAAAGTAAATAATTTCTCTAATCAGCTTAGTTGTT
GGAAAATTTTTGGTAATTGGTCAAAAAACGTTTCATTTAATGCTCTTTCTTTCATAGACA
TTTACATTATTTTGCCTTCTGCCTGTTCTAAGTAACTGTAAAAAAAAATTTTATTAGATT
AAATGTATAGGATGTGCTCCATCTTTATTTGATTTCCAGATAGCAATTGAATCGATCACA
AACATTCGAACAGTTGCAAGTCTGCACAAGGAAGTACATTTTGCTGATCAGTACTCAGCT
GCATTATACAAACCCCACCGGTCGGCTCTGAAGAAATCTCACCTCCGAGGAGCTGCTTTT
GGGTTTGCTCAAGCAATCCCTTTCTTTGCCTATGCTGTGATCATGCTTTATGGTGGATAT
TTAGTTGACAGAAACGAAATTGAGTATGCCAGTGTTTTCAAAATAGCAGAGTCGCTCATT
CTCGGCACAATGATGGTGGGTCAGGCAGTAGCATTTGCCCCGAACTACAGCAAAGCAAAG
GTTGCAGCTTCTCATATATTTAATATACTTGAGCGCCGCCCTCTCATTGAAACTTCACCA
GGAGTTGGACTGCGCCTTAGTGGTCCTGTTACAAACATCGAGCTCTATGGTGTGCACTTC
TCTTACCCAACAAGACCTGACATCCCTATATTAACAGGTCTAGGTGTCAGGATAGACCGA
GGACAAACTCTGGCTCTAGTGGGCAGTTCAGGGTGTGGCAAGTCTACAATTGTTGGTCTA
TTGGAGAGATTTTATGATTCATCCAGAGGAGAAGTGCGCATCTGTGGTAAGGATATCCAG
TCCCTGAATGTTGGCTGGGTGAGGAACCAGCTTGGTCTTGTGTCCCAAGAACCTGTGCTG
TTTGATCGCACCATTGCTGAGAATATTGCTTATGGTGATAACTGCCGGGAAGTGAAACAT
GATGAGATCATTAGTGCTGCCAAACAAGCCAACATTCATGCCTTTGTTGAGAGTCTCCCA
GATGGCTATGAGACACGAGTTGGTACCAAAGGAACCCAGTTGTCTGGTGGTCAGAAGCAG
CGTATAGCCATTGCCCGAGCATTAGTGAAGAATCCCAGTGTGTTGTTGCTTGATGAAGCT
ACCTCTGCTCTGGATACTGAAAGTGAAAAGGTAATGTTCATACATGTTGAATATTGAAAT
TTACAGGATTTAAATTAAAATTGTTTCTTAAATTATTGGTGGTTTAACGTATAATATTTC
AATGAAAGTGAATACGTAGTGTTACAGTACTTAATAGTGTGTGTGTAACTGAAACAAAAA
ATAGAACTGAAAATGTATACCATTAGTATTTATTCTTTATTTTAAAACCAGAAGAGGGAC
AATTTTCAGATATATGTAATAAGAATAAGGTCAAACTGCAGACCATTTGAAAAAAAGCTC
TCAGAGGGGGAAATTCTAAGGTTTTGCAGAGAATTTGATATTGTATATTGGCCGGCAGGT
CAAGGGAGACATGTACAGTACAAAAAAAAAAGACCAGCCAGCAGATAAAAGGGTAAAGGC
CAGACTCTAGAACTTACACAATGAGATGGAGAGAATTGATAGCACAGTTACTAGGAGATA
AGTCATCAGCCACTAAGAAAGGATTAATGTTGTAATGTACAGAGCATACTGGAGAAGAAC
ATCTAAATGAACATAATGGACAAAAACTTCACTGCAGCAGGAAGGAAGGATAGACACTGA
AATTAATCCAGAGATATATTTTAGAAATCGAGAAAGTAAAATTACCACATTTAATATTTT
CAAAAGATTTTGCAGTGTCTTACCATTATTATGCATGAAGTATTGTTTTTAGATTATAAT
ATATACAGTACCTGTACATGGAGTTCTAGCAACAATAAAATCGTGTAGGAACAGCTTCCT
TGATAGATTACATGAGTATTTATCAATACAGTAGTACGATAATATGTATGTCACCCTATC
TTGAAGACTACAGGATAGTCATATACGTACTGTACAGGACTTTCCCTAGTTATTTCAGCC
ACTGCCAGTACAGTACATTGATAGTGATACTTATCCTCAGGTGGTGCAAGAGGCCTTAGA
GCGTGCCCAGGAGGGTCGCACTAGCATTGTCATCGCCCACCGCCTGTCCACTATCCAGAA
TGCTGACACTATTGCTGTGGTGCAGGGTGGCTGTGTGGTGGAGGCTGGCACACATGATCA
GCTAATTAAAAAACAAGGACACTATTTTTCACTCTATCAAACAAATAAATAGTTTTTGTT
TTATGGATAAAATGTGAGTTGTATTTTAGAAACTCCACAGACAAACTCATGAGTGAGTGT
TTTTAATACAGTAATTGAACAAAGACTAACCCTATATTTTCATTAAAGTTTCTATTGTGT
CATTGTAGATTTATAAGAGGAGTCTAGGAAAATAGGCATCAATTTGCGAGTTTTTTCAGG
AGTTTAACCTTTTTGTAAATTAGAGTCTGTCTGTAATGTACGTAATCCATAACGAATAAA
AAAAGCTGATCTGATTTTGTCTGGTTGTGATGTAGTTTGGTGAAGATCATTGCAGGAGGC
TACTACTGTATGTAATAATGAGCACTGTCCCAGTAAGATTGAAATCCTGAGTTAATTCTC
AGATGGATTATAATCTTCCGTTTCTCTCCCAGTGATCACAGTGGTGTCCAGTATAGGACA
TTATTGTGGCATGTGAGAGAAAAGCATAAATTTTACTGCTCGGGGAGTAAACCCAGTACG
TACCTTCATCTTGCTTGGACAGTGAAGTTACCAAATACACTTCACCTTACTCTTCAACAA
CTGTGCTGATCAGTGGGCAGCTGCTCATTAGTTGTGGTGTTAGGATACCACCATGTAGTC
TGTACCACACCACAGTATTTCATAACTATGTTTAAATATTTCTTAAATTTCAAATACAGA
GGAGCTTCATATTAATACGTTCGTATATAAGAGTACCTTTTGAAAAGTTTTCATTGAATC
AGTTTGATACATAATAATCAGTTATTATTTAGCAAAAGATTGTTGACCTTTGACAACCTA
TTGGTGATTAGAATTCCTGGTTTAGGTTCAATTTTAAGTTTACTGTACTAATTAATATGG
AAAGTGTGCCACTACAGGGTACCTTTGTTACTTGTTGTTATTCTTCTGATAGTAGGAGTA
TATGAATACTGGTGTGAATAAAAGGTTATGGTAAGTGCATATATAGTAGTGTGAACATGT
GAATACTGTAGTGAATTAATGTACTGTATTTTAAATATTTAACTCATGGTGTGGTGGGGT
TTCTCTCAGCTGAATAAACCAAAGGCTCGACACTACTCATTAAAGGATTAAAAAAAAAAA
AATTTAAATTCTACATATGTACTGTACATGTATATGAATACAGGTACTCCACGACTTACA
ACCTATGACCAGCCGCACATACGACTGCCTCAGTCGTACCAAAAATTTTTTCAAATTACG
TATTTTCGAGTCCCGACGTTAGTG


>comp1846_c0_seq6

GGGTGGCGAGTCACTGAGACCCAGGGGGTGGCTCCTCCTCCAGCTCTGATTCAAGACTGA
GGAAGCTGGCCTTTGCTGCTATGTTACGCCAAGAGATGGGTTGGTTTGATGATGAGAAGA
ACTCTGTTGGGGCCCTGTGTTCACGCCTGTCTGGAGATGCTTCTGCTGTACAAGGGGCAA
CAGGGTCTCGTGTGGGTACCATAATGCAAGCCATAACAACCCTTGGTGTGAGCATTATAT
TGGCTCTCTACTTTGACTGGCGTCTTGGTCTGGTCGCCTTCCCTTTCATACCTTTTGTAC
TGATTGCTGTCTATCTCCAAAGTAAGATCCTCATGGGTCAGAGTGTCACCGAACTGAAGA
CTCTACAGGAGGCAGGCAAGATAGCAATTGAATCGATCACAAACATTCGAACAGTTGCAA
GTCTGCACAAGGAAGTACATTTTGCTGATCAGTACTCAGCTGCATTATACAAACCCCACC
GGTCGGCTCTGAAGAAATCTCACCTCCGAGGAGCTGCTTTTGGGTTTGCTCAAGCAATCC
CTTTCTTTGCCTATGCTGTGATCATGCTTTATGGTGGATATTTAGTTGACAGAAACGAAA
TTGAGTATGCCAGTGTTTTCAAAATAGCAGAGTCGCTCATTCTCGGCACAATGATGGTGG
GTCAGGCAGTAGCATTTGCCCCGAACTACAGCAAAGCAAAGGTTGCAGCTTCTCATATAT
TTAATATACTTGAGCGCCGCCCTCTCATTGAAACTTCACCAGGAGTTGGACTGCGCCTTA
GTGGTCCTGTTACAAACATCGAGCTCTATGGTGTGCACTTCTCTTACCCAACAAGACCTG
ACATCCCTATATTAACAGGTCTAGGTGTCAGGATAGACCGAGGACAAACTCTGGCTCTAG
TGGGCAGTTCAGGGTGTGGCAAGTCTACAATTGTTGGTCTATTGGAGAGATTTTATGATT
CATCCAGAGGAGAAGTGCGCATCTGTGGTAAGGATATCCAGTCCCTGAATGTTGGCTGGG
TGAGGAACCAGCTTGGTCTTGTGTCCCAAGAACCTGTGCTGTTTGATCGCACCATTGCTG
AGAATATTGCTTATGGTGATAACTGCCGGGAAGTGAAACATGATGAGATCATTAGTGCTG
CCAAACAAGCCAACATTCATGCCTTTGTTGAGAGTCTCCCAGATGGCTATGAGACACGAG
TTGGTACCAAAGGAACCCAGTTGTCTGGTGGTCAGAAGCAGCGTATAGCCATTGCCCGAG
CATTAGTGAAGAATCCCAGTGTGTTGTTGCTTGATGAAGCTACCTCTGCTCTGGATACTG
AAAGTGAAAAGGTAATGTTCATACATGTTGAATATTGAAATTTACAGGATTTAAATTAAA
ATTGTTTCTTAAATTATTGGTGGTTTAACGTATAATATTTCAATGAAAGTGAATACGTAG
TGTTACAGTACTTAATAGTGTGTGTGTAACTGAAACAAAAAATAGAACTGAAAATGTATA
CCATTAGTATTTATTCTTTATTTTAAAACCAGAAGAGGGACAATTTTCAGATATATGTAA
TAAGAATAAGGTCAAACTGCAGACCATTTGAAAAAAAGCTCTCAGAGGGGGAAATTCTAA
GGTTTTGCAGAGAATTTGATATTGTATATTGGCCGGCAGGTCAAGGGAGACATGTACAGT
ACAAAAAAAAAAGACCAGCCAGCAGATAAAAGGGTAAAGGCCAGACTCTAGAACTTACAC
AATGAGATGGAGAGAATTGATAGCACAGTTACTAGGAGATAAGTCATCAGCCACTAAGAA
AGGATTAATGTTGTAATGTACAGAGCATACTGGAGAAGAACATCTAAATGAACATAATGG
ACAAAAACTTCACTGCAGCAGGAAGGAAGGATAGACACTGAAATTAATCCAGAGATATAT
TTTAGAAATCGAGAAAGTAAAATTACCACATTTAATATTTTCAAAAGATTTTGCAGTGTC
TTACCATTATTATGCATGAAGTATTGTTTTTAGATTATAATATATACAGTACCTGTACAT
GGAGTTCTAGCAACAATAAAATCGTGTAGGAACAGCTTCCTTGATAGATTACATGAGTAT
TTATCAATACAGTAGTACGATAATATGTATGTCACCCTATCTTGAAGACTACAGGATAGT
CATATACGTACTGTACAGGACTTTCCCTAGTTATTTCAGCCACTGCCAGTACAGTACATT
GATAGTGATACTTATCCTCAGGTGGTGCAAGAGGCCTTAGAGCGTGCCCAGGAGGGTCGC
ACTAGCATTGTCATCGCCCACCGCCTGTCCACTATCCAGAATGCTGACACTATTGCTGTG
GTGCAGGGTGGCTGTGTGGTGGAGGCTGGCACACATGATCAGCTAATTAAAAAACAAGGA
CACTATTTTTCACTCTATCAAACAAATAAATAGTTTTTGTTTTATGGATAAAATGTGAGT
TGTATTTTAGAAACTCCACAGACAAACTCATGAGTGAGTGTTTTTAATACAGTAATTGAA
CAAAGACTAACCCTATATTTTCATTAAAGTTTCTATTGTGTCATTGTAGATTTATAAGAG
GAGTCTAGGAAAATAGGCATCAATTTGCGAGTTTTTTCAGGAGTTTAACCTTTTTGTAAA
TTAGAGTCTGTCTGTAATGTACGTAATCCATAACGAATAAAAAAAGCTGATCTGATTTTG
TCTGGTTGTGATGTAGTTTGGTGAAGATCATTGCAGGAGGCTACTACTGTATGTAATAAT
GAGCACTGTCCCAGTAAGATTGAAATCCTGAGTTAATTCTCAGATGGATTATAATCTTCC
GTTTCTCTCCCAGTGATCACAGTGGTGTCCAGTATAGGACATTATTGTGGCATGTGAGAG
AAAAGCATAAATTTTACTGCTCGGGGAGTAAACCCAGTACGTACCTTCATCTTGCTTGGA
CAGTGAAGTTACCAAATACACTTCACCTTACTCTTCAACAACTGTGCTGATCAGTGGGCA
GCTGCTCATTAGTTGTGGTGTTAGGATACCACCATGTAGTCTGTACCACACCACAGTATT
TCATAACTATGTTTAAATATTTCTTAAATTTCAAATACAGAGGAGCTTCATATTAATACG
TTCGTATATAAGAGTACCTTTTGAAAAGTTTTCATTGAATCAGTTTGATACATAATAATC
AGTTATTATTTAGCAAAAGATTGTTGACCTTTGACAACCTATTGGTGATTAGAATTCCTG
GTTTAGGTTCAATTTTAAGTTTACTGTACTAATTAATATGGAAAGTGTGCCACTACAGGG
TACCTTTGTTACTTGTTGTTATTCTTCTGATAGTAGGAGTATATGAATACTGGTGTGAAT
AAAAGGTTATGGTAAGTGCATATATAGTAGTGTGAACATGTGAATACTGTAGTGAATTAA
TGTACTGTATTTTAAATATTTAACTCATGGTGTGGTGGGGTTTCTCTCAGCTGAATAAAC
CAAAGGCTCGACACTACTCATTAAAGGATTAAAAAAAAAAAAATTTAAATTCTACATATG
TACTGTACATGTATATGAATACAGGTACTCCACGACTTACAACCTATGACCAGCCGCACA
TACGACTGCCTCAGTCGTACCAAAAATTTTTTCAAATTACGTATTTTCGAGTCCCGACGT
TAGTG


>comp1846_c0_seq8
GACATGGGGAGAGGTTGTAAGAAAGGACTTTAGAGTTAGGAATCTGACAGGAGAAACTGC
AAGAGACTGTGCAGACTATTTACTGTATACAAATTTTAATAACTCGACAGATACCCGGTA
GCTGTAGTTGCTCCATATTTTTTATTTAATTTCCCGTATACAGTACTATATTGAATAATA
AAAAAGGTAAACAAGAATTTTCAATTGTCTTTAGAGTTTTTTCTTATTTTCAGGTCAGCT
TAAGTACAGTACCCTGTAAGTTAGAAAAAGCATATGCCTCTTACCCTGTTTCTCACCTAT
CGCTTACTAGCACATTAGATGGAAATAAAGTAAATAATTTCTCTAATCAGCTTAGTTGTT
GGAAAATTTTTGGTAATTGGTCAAAAAACGTTTCATTTAATGCTCTTTCTTTCATAGACA
TTTACATTATTTTGCCTTCTGCCTGTTCTAAGTAACTGTAAAAAAAAATTTTATTAGATT
AAATGTATAGGATGTGCTCCATCTTTATTTGATTTCCAGATAGCAATTGAATCGATCACA
AACATTCGAACAGTTGCAAGTCTGCACAAGGAAGTACATTTTGCTGATCAGTACTCAGCT
GCATTATACAAACCCCACCGGTCGGCTCTGAAGAAATCTCACCTCCGAGGAGCTGCTTTT
GGGTTTGCTCAAGCAATCCCTTTCTTTGCCTATGCTGTGATCATGCTTTATGGTGGATAT
TTAGTTGACAGAAACGAAATTGAGTATGCCAGTGTTTTCAAAATAGCAGAGTCGCTCATT
CTCGGCACAATGATGGTGGGTCAGGCAGTAGCATTTGCCCCGAACTACAGCAAAGCAAAG
GTTGCAGCTTCTCATATATTTAATATACTTGAGCGCCGCCCTCTCATTGAAACTTCACCA
GGAGTTGGACTGCGCCTTAGTGGTCCTGTTACAAACATCGAGCTCTATGGTGTGCACTTC
TCTTACCCAACAAGACCTGACATCCCTATATTAACAGGTCTAGGTGTCAGGATAGACCGA
GGACAAACTCTGGCTCTAGTGGGCAGTTCAGGGTGTGGCAAGTCTACAATTGTTGGTCTA
TTGGAGAGATTTTATGATTCATCCAGAGGAGAAGTGCGCATCTGTGGTAAGGATATCCAG
TCCCTGAATGTTGGCTGGGTGAGGAACCAGCTTGGTCTTGTGTCCCAAGAACCTGTGCTG
TTTGATCGCACCATTGCTGAGAATATTGCTTATGGTGATAACTGCCGGGAAGTGAAACAT
GATGAGATCATTAGTGCTGCCAAACAAGCCAACATTCATGCCTTTGTTGAGAGTCTCCCA
GATGGCTATGAGACACGAGTTGGTACCAAAGGAACCCAGTTGTCTGGTGGTCAGAAGCAG
CGTATAGCCATTGCCCGAGCATTAGTGAAGAATCCCAGTGTGTTGTTGCTTGATGAAGCT
ACCTCTGCTCTGGATACTGAAAGTGAAAAGGTGGTGCAAGAGGCCTTAGAGCGTGCCCAG
GAGGGTCGCACTAGCATTGTCATCGCCCACCGCCTGTCCACTATCCAGAATGCTGACACT
ATTGCTGTGGTGCAGGGTGGCTGTGTGGTGGAGGCTGGCACACATGATCAGCTAATTAAA
AAACAAGGACACTATTTTTCACTCTATCAAACAAATAAATAGTTTTTGTTTTATGGATAA
AATGTGAGTTGTATTTTAGAAACTCCACAGACAAACTCATGAGTGAGTGTTTTTAATACA
GTAATTGAACAAAGACTAACCCTATATTTTCATTAAAGTTTCTATTGTGTCATTGTAGAT
TTATAAGAGGAGTCTAGGAAAATAGGCATCAATTTGCGAGTTTTTTCAGGAGTTTAACCT
TTTTGTAAATTAGAGTCTGTCTGTAATGTACGTAATCCATAACGAATAAAAAAAGCTGAT
CTGATTTTGTCTGGTTGTGATGTAGTTTGGTGAAGATCATTGCAGGAGGCTACTACTGTA
TGTAATAATGAGCACTGTCCCAGTAAGATTGAAATCCTGAGTTAATTCTCAGATGGATTA
TAATCTTCCGTTTCTCTCCCAGTGATCACAGTGGTGTCCAGTATAGGACATTATTGTGGC
ATGTGAGAGAAAAGCATAAATTTTACTGCTCGGGGAGTAAACCCAGTACGTACCTTCATC
TTGCTTGGACAGTGAAGTTACCAAATACACTTCACCTTACTCTTCAACAACTGTGCTGAT
CAGTGGGCAGCTGCTCATTAGTTGTGGTGTTAGGATACCACCATGTAGTCTGTACCACAC
CACAGTATTTCATAACTATGTTTAAATATTTCTTAAATTTCAAATACAGAGGAGCTTCAT
ATTAATACGTTCGTATATAAGAGTACCTTTTGAAAAGTTTTCATTGAATCAGTTTGATAC
ATAATAATCAGTTATTATTTAGCAAAAGATTGTTGACCTTTGACAACCTATTGGTGATTA
GAATTCCTGGTTTAGGTTCAATTTTAAGTTTACTGTACTAATTAATATGGAAAGTGTGCC
ACTACAGGGTACCTTTGTTACTTGTTGTTATTCTTCTGATAGTAGGAGTATATGAATACT
GGTGTGAATAAAAGGTTATGGTAAGTGCATATATAGTAGTGTGAACATGTGAATACTGTA
GTGAATTAATGTACTGTATTTTAAATATTTAACTCATGGTGTGGTGGGGTTTCTCTCAGC
TGAATAAACCAAAGGCTCGACACTACTCATTAAAGGATTAAAAAAAAAAAAATTTAAATT
CTACATATGTACTGTACATGTATATGAATACAGGTACTCCACGACTTACAACCTATGACC
AGCCGCACATACGACTGCCTCAGTCGTACCAAAAATTTTTTCAAATTACGTATTTTCGAG
TCCCGACGTTAGTG


>comp65830_c0_seq1

CTACTGCTTACAATATGATGATCAGAAAATTGTATCAGGCCTTCGAGACAACACAATCAA
AATTTGGGACCGTACCTCACTCCAGTGTTACAAGGTGTTGACGGGGCACACGGGATCAGT
TCTATGTTTGCAGTACGACGAGCGTGTAATTATCAGTGGGTCTTCAGATTCAACAGTCAG
AGTGTGGGATGTCAATACTGGAGACATGGCCAATACGCTTATCCACCACTGCGAGGCGGT
TCTTCACTTACGCTTCAACAATGGAATGATGGTTACTTGTTCTAAGGATAGATCTATTGC
TGTTTGGGACATGGTCTCCCCAACTGAAATTAATCTAAGACGTGTTCTGGTTGGTCACAG
AGCAGCTGTAAATGTTGTTGATTTTGATGAGAAATATATTGTTAGTGCATCTGGTGACAG
AACGATAAAGGTTTGGAGCACAGGGACGTGTGAGTTTGTCCGGACGCTAAATGGACATAA
AAGAGGTATTGCGTGTCTTCAGTATCGAGATAGACTAGTGGTCAGTGGTTCTTCTGATAA
CACTATAAGGTTATGGGACATAGAATGTGGAGCGTGTTTGCGAATACTTGAAGGACATGA
AGAACTGGTCCGCTGCATTAGATTTGACAACAAGAGGATAGTGTCTGGCGCTTATGATGG
GAAAATCAAGGTGTGGGATCTTCAAGCTGCCCTCGACCCGCGTGCTGCTGCCGGCACCCT
CTGTCTGCGTACTTTAGTGGAGCATTCTGGGCGAGTGTTCCGCTTGCAGTTTGACGAGTT
CCAGATAGTGTCGTCTTCTCACGATGACACAATACTCATCTGGGATTTCCTTAATTGTTC
CCAGACAGAATCTTT


>comp1689_c0_seq1
TGTGTCTGTGTCTGTGTGTGTGTATTGTGGAGAGGTGTATAGCGGTGTAGTGGTTGTGTG
TGGTGTGATTATCCACTGCTGCTGCTCCTCCCTCTACCTCCACCTCTACCTCTAACCTCG
TCTGGTTGAAATAAGAGGTCAAGTTAATAAGCCAAGGCCTCCGTTCCTACTTCATTAACA
GGGAAGAAGGGTCCTGCCACCCCCCCTGAGGTGGTGGGCACTGTCTTCCGCCCCATCAAC
GGCGCCCCTCTCCCGGTCCACCCCATCACACCCACGCCGACCATCACGCCCATCGCACAC
CTGCCACCACCTACCCAAGGAGGCGGCGGAGGGACGGCCTACTCCCACAACCTGCCCCAG
AAGGACTCCACCTCCTGCGGTAGTGGTCGCAGCGGACGCAGTAAGGAGGCGTCCTCGGGC
GGTAAGAGGGAGTCCCGCGACCCTAGTAAGGATCCTTTCAACTTCATCAAGAAGGACTCC
AGCACGCCGGACTTCGCCTCCTACCAGGGCCGAGACTCAGCGCCCCACCAGATACGACCC
ATCAAGTCCAACTCCTCCAACCCGCTCGTCATGCCGCGGGACAAGCAACTCGACAAGCCC
TTTGACATCAAAGAGTTCCTCGAAAAGGCGAAAGAAGAATTCGAAGAAAAATGGAAAAGT
CCCGCAAAGAACACGGCATGCCTGGACGACTTCGAGAGACTCAAAACCCTGGGCACTGGT
TCCTTCGGGCGGGTGATGCTGGTTCAACACAAGGCAACCAAGGAGTATTATGCCATGAAG
ATACTCGATAAACAGAAGGTGGTCAAGTTGAAACAGGTAGAACACACCTTGAACGAGAAG
CGAATATTACAAGCCATCACCTTCCCCTTCTTGGTGTCGCTAGAGTTCCACTTTAAGGAT
AATTCCAATTTGTACATGGTGTTAGAGTACGTGCCTGGTGGCGAGATGTTCTCGCACCTG
AGAAAGATTGGCAGGTTTAGTGAACCCCACTCACGGTTCTATGCTGCCCAGATTGTGCTA
GCGTTTGAATACCTCCACTACCTTGATCTCATATACAGAGATCTCAAGCCAGAGAACCTA
CTCATAGACAGCCAAGGGTACCTCAAGGTAACAGACTTTGGATTTGCCAAGCGGGTCAAG
GGACGAACGTGGACGCTGTGTGGGACCCCAGAGTACTTGGCCCCTGAGATCATTCTTTCT
AAGGGCTACAACAAGGCAGTGGATTGGTGGGCACTTGGCGTTCTGGTTTATGAGATGGCT
GCTGGATATCCTCCATTCTTCGCCGACCAGCCTATCCAAATATATGAAAAAATCGTCTCT
GGAAGGGTGCGGTTCCCAGGTCACTTTTCATCTGACCTGAAGGACCTACTGAGGAACCTT
CTGCAGGTGGACCTGACCAAGCGGTACGGAAACTTGAAGAATGCCGTCAATGACATCAAG
AATCACAAGTGGTTCTCATCAACAGATTGGATTGCTGTATACCAGAGGAAGATTGAAGCT
CCATTTATCCCCAAATGCAAAGGGCCTGGAGATACCAGCAACTTTGACGACTATGAAGAG
GAGGCCCTCCGTATCTCCTCCACAGAAAAATGTGCCAAGGAGTTTGCCGAGTTTTAGAGG
CCTTTTGCAGTGTCTAGAGGCTAAGCTGACTCCCTGTGTCTGTGTACAAGTTTAGTACTC
CCCTCCAGAGACCCCAGTGCATGTGCATTGTTGTATACATAGGCTGTGTGTGCACCATTA
CGTGTGCCACGCAGCCAGGCCTCAGGCAAGCAGTGGGCTAAGCAAATGCAGCAGGTGCTC
AGTTGTGGGAGATGCTGCTGTGTACTTGGTGGCTCACACACATGCAGACAGTGCCAGAGC
CCAGGCTGTGATGGCATGAGTGCCAAGGAGCAGTATGGTGGGTGGTGAGGTAAAAGGTGC
CACTGAGAATAGGCTTATCTTTAGTGTCACTTGAAATCAGCTTGATGGAATATAACATAA
ATTCGTTTTACTGATAATTTCCAAGGGAGAAACACCTCAGTCTTATGATATGCATCACTT
GATTAATATGTTGAACAAGTTGACAGCAAGTAACATTAGAGATACATTTGCCTTTGTGTA
GAAAAATGCCACCTCAGGAAGATGCCAGACAGAGGCTGTCAAGCGATGGCGGAGTGAGAG
AATGGCCTAAGTGTGGTGGTGGGAGCAAGTGCCATTTTTAGCAAATAAGGTGGCGTACGT
GAATAGGTGTGCCGCTACTAGCCAGCCACTTGGGGTCCGGGAGCTAACCTAGTCATGTGG
TGAGTGGGGGTTGACGGACTTGCCAGGAAGAACACCAGTATAACAGGAGACGTTGAGGCG
GCTCGGAGGCAAGAGTGAGTTGAAAAGTTACTCGTGCTTGAAAAGTTATGTCATCTTTAA
ACGAGACAGAGAGGAAGGTCTCATTTTATGGTCAAGGTGAATTATACGCGTGGCAAGAGT
AAGAATAAAAGGACTGGACTCAGATTTTGGTAAAAGAAAAGGAAACGAGCCATTTTGAGT
GAGGAAAAGGATGTCCCGCATGATGGAAAGTGCTGCAAAATTAATGAAATCAAAACATAT
CCTTGATCTTTAGTAATGCTAAGATTGAAATATTTATGAAGGAGCACCTGCCAGAACAAG
GAGTAAGTCTTCAACCAGGGCTAACTCCTCCGCCGGTCTCCTGGAGTCTCCCTATTGGCC
GTCATCAGAATCGACTGCAGCTTCGTTTACTACACACGGTCGATGCCCCAGATTAACTAT
GCCAAAATGCAGCCGACTCTCATCACACACTTTGTAGATTACATAGTACACTTATATGGG
TTCAACAGAGTTTTTATGATTTAATACAAGAATGACAAATGGCTAGATTTCCCCAAGTTG
CATGTATGTAGGTATGTATCAAAGTTAATAACATAAAAAAAATATGTCCATGTGTGCAAA
GTTGTAGAATACTTATGTGTTGGATTAGTGTTTCTATGCGATTCACATTGATGTGATAAA
TTTGAATGATGTGTGATGGCTTCTTTTCATCCATTTCAAAATGAAAAACTAGTTAGGCAT
GTAAAAATTAGATTTTGTGAACTAATCTTTTCTTTTAACTGCCAGTGGGAATGAATGGTT
ATTAATTGCCTAATTCTGAGAGCAAATATTTTTCTTCTCTTCCTCCTTGTGAAGTCTCAA
GCTATATAATACTGTACGGCTCTGTGAGTCCTAAGGCACACTGTAAAAAATAATATTACT
TGTCTATTTTCTTGCATTTTAGAGTCTATTGTAATGATTATGATAATTATTATTAGTTTG
TGTTGTTATGGTCTGGCGCTCGATTTACGTATCACACTAACCTTAGAGGATTTATGTTGA
GTTTCCCAGAGAGCGTCTCATTTCTTTTTAGTGCAATATTTTGATGATGAAAGTGAGAAA
GATGCCCTGTGTCACTGTACTTTGCAATGTTACAAGAATATGCAGCTCCAAGGTTTTCTG
TCTTTATGTATATATATAAACCTCAGATCACATAGCTGGCATCATCATTACCCAACTGAC
CCGAGTATCTCCCGTACCGGAGGCACGACCCGAGTCGTGCAATGGCCTTTAGACGGAAAC
TTTTTACAAGAATTTGTGTTGAAATTGTCGTTTCTGTTAGCAAGAGCAGTGTGTAATTAG
TAGTAGGAGTTCAGTACATTGCCAGCCACGTAGGAAAGATTTTTTCCTAATGAATTGGAG
ATAGGAAGTTACTATGTTTGTACAGTTATGAATTTACATTCAGTATGTTTTATGTAAAAT
TGCATATGTTAATTCTCTGTGTAGAATGGGTACATGAAAAATAACCATTGTATACACATT
TTCTTAGGGGTGATACTTATTACGATAGGATGGCCATTTTTCTTTTCTTTTTGGATGGAA
CCAAAAACTGCTCAATGGGAAGTTTTTGATGTATTAATATTCTGTCAAAAATGTTTTGTG
CCAGGCATTTCCGTTTACTGATTTTTTGCCATAATAACTTCCATCGTTGGTAAACTATCA
CCAAGTGGGAGGAGCAGGGATGGCGATGGAGGTTAGTTCCTTTTTATACTGTGAGGGCCT
TTTAGAAAGTCATGGTCATGTGTTATTTTAATGAGTGTGAATCAAGCTCCTCTGGGTGTG
CTGGTACATGTAGTTGGAAGTAAAGTATTTTGTTTACCAGGTGAAAAACCTTAGCAGATA
ATTTTACAACATTTTATTGAACTGCTGACCTATAGTATTTAGAACAACAATGACCTTTGA
GTGAAAGTCTAGCTATCTTTTTTCTTTTATTTGAGTTACACTGAAAGGTCATTCTCCTGG
CACAGTTGGGAATTGACAATTCCAAGTCAGCAATGGGTAATGCAGACTGATAGTTGGATC
AGAAACCCTAAGTAGCAGTATCTTGTGAGTGTTTTTTACAGTAATACATGGTGCTCTGTA
TTACTCTTTGTGAAGAGTTAAGTTAATACCTCCCCACACTTAACTGGCTCCACACGGCCT
TGTGTTGGGGGCAGATGTTACCATCATTTAGTGACTGTATGCATCCCAGCTAGAGTAGAA
ATAGTAAGATATTAACCCTGTCAATACTACTTCCAAATTTTAACAAATCTCAGAACTAAC
TGTGAATAATTATTTCATTACTATTTCCAAGTACATATATTAGAACAGCAACTTTACATC
AACATTTTGTTGCTAGTCTATGAGTTTGACAAATAATGCCTGAAACATTACAGGTGGTAT
AAAGATATTCTTTGTACACTACTTGAGTTTAAAAAAAGAACAATATTTATTTTTCATGAG
CTTCAAGATATTTGAAGAATAGAATGAATGTTAATATAGGTTAATGTTAATTCAAGATTG
GAACTCAAGAAGCAGCAGTAAAGACAAGCAAGCACAAACAAGGTTGTTTCCATAGCAAAC
TAAGGCCAGGTCCTTGTATATTGCTGCTGTATTGGCATTAAGTGGAAAAAAATGCTGTTC
CACCAAAGCTTGTCTGTTAGTTGATCTTTTCCATTTCGTCAGAATACTGTTCATTTTTCA
TAGGACTTGTTTATGAAATTGTGAATGAACTGTGTATTTCAAGAAACTCAACTTGCATGT
TTTTATCTTTTGAAAAAAAATTTTCTGAGCCATAATTGTTCATGACTGCAGCTGTACTGT
ACTGGCAGAAGACTATCACGGGGCTGTTTACATCAGTCAGTAGCAGGTAAATGTTATGCA
AATTTCCTCTAACATTTTTGTCAGTGTTTCTGACAGTTTGATGAAGTTTTATATTTTGTC
TGGAATTGTACAAAGAAATTGGAACAATTATTATACTATAAAGATTTTTTTTATTTTTTT
TAGATACATTTTTCCATAAGTTTACACGCTAAATATGACGATACCGGTAATCTGATAGTT
CCACTAACTGCATCGTTTCAGTTAAAGTTTACTAGGAACACAAGTAGCCACAAACTGGTG
CATCACATACAG


>comp1689_c0_seq2

CGAGATCGAATGCTATTGATCAAGTGCTTGAGGGTTATGGCCGCAGTACTATGAGCCGGT
AGAGTGAAACTCTCCCTATGGTTAAACTATCGGGAGTGAGTGGTTGTATTCCTACGCGAG
TGTTAGTGAGCAGACGGCAGGCACAGGGATGAGCGTTTAGTTGTGCTGTGACAGTGATTA
TTTACGTGTTGGGAGTGGTTCTTGTGGATAATATCACACTGGATACAGAGTGGAGGGGTT
CGTGGCGTCTTCCAAGCTTATAAACAATGGGAAATGCAGCCACAGCCAAGAAAGGCGACC
CTGCAGAGAATGTCAAAGAGTTCCTCGAAAAGGCGAAAGAAGAATTCGAAGAAAAATGGA
AAAGTCCCGCAAAGAACACGGCATGCCTGGACGACTTCGAGAGACTCAAAACCCTGGGCA
CTGGTTCCTTCGGGCGGGTGATGCTGGTTCAACACAAGGCAACCAAGGAGTATTATGCCA
TGAAGATACTCGATAAACAGAAGGTGGTCAAGTTGAAACAGGTAGAACACACCTTGAACG
AGAAGCGAATATTACAAGCCATCACCTTCCCCTTCTTGGTGTCGCTAGAGTTCCACTTTA
AGGATAATTCCAATTTGTACATGGTGTTAGAGTACGTGCCTGGTGGCGAGATGTTCTCGC
ACCTGAGAAAGATTGGCAGGTTTAGTGAACCCCACTCACGGTTCTATGCTGCCCAGATTG
TGCTAGCGTTTGAATACCTCCACTACCTTGATCTCATATACAGAGATCTCAAGCCAGAGA
ACCTACTCATAGACAGCCAAGGGTACCTCAAGGTAACAGACTTTGGATTTGCCAAGCGGG
TCAAGGGACGAACGTGGACGCTGTGTGGGACCCCAGAGTACTTGGCCCCTGAGATCATTC
TTTCTAAGGGCTACAACAAGGCAGTGGATTGGTGGGCACTTGGCGTTCTGGTTTATGAGA
TGGCTGCTGGATATCCTCCATTCTTCGCCGACCAGCCTATCCAAATATATGAAAAAATCG
TCTCTGGAAGGGTGCGGTTCCCAGGTCACTTTTCATCTGACCTGAAGGACCTACTGAGGA
ACCTTCTGCAGGTGGACCTGACCAAGCGGTACGGAAACTTGAAGAATGCCGTCAATGACA
TCAAGAATCACAAGTGGTTCTCATCAACAGATTGGATTGCTGTATACCAGAGGAAGATTG
AAGCTCCATTTATCCCCAAATGCAAAGGGCCTGGAGATACCAGCAACTTTGACGACTATG
AAGAGGAGGCCCTCCGTATCTCCTCCACAGAAAAATGTGCCAAGGAGTTTGCCGAGTTTT
AGAGGCCTTTTGCAGTGTCTAGAGGCTAAGCTGACTCCCTGTGTCTGTGTACAAGTTTAG
TACTCCCCTCCAGAGACCCCAGTGCATGTGCATTGTTGTATACATAGGCTGTGTGTGCAC
CATTACGTGTGCCACGCAGCCAGGCCTCAGGCAAGCAGTGGGCTAAGCAAATGCAGCAGG
TGCTCAGTTGTGGGAGATGCTGCTGTGTACTTGGTGGCTCACACACATGCAGACAGTGCC
AGAGCCCAGGCTGTGATGGCATGAGTGCCAAGGAGCAGTATGGTGGGTGGTGAGGTAAAA
GGTGCCACTGAGAATAGGCTTATCTTTAGTGTCACTTGAAATCAGCTTGATGGAATATAA
CATAAATTCGTTTTACTGATAATTTCCAAGGGAGAAACACCTCAGTCTTATGATATGCAT
CACTTGATTAATATGTTGAACAAGTTGACAGCAAGTAACATTAGAGATACATTTGCCTTT
GTGTAGAAAAATGCCACCTCAGGAAGATGCCAGACAGAGGCTGTCAAGCGATGGCGGAGT
GAGAGAATGGCCTAAGTGTGGTGGTGGGAGCAAGTGCCATTTTTAGCAAATAAGGTGGCG
TACGTGAATAGGTGTGCCGCTACTAGCCAGCCACTTGGGGTCCGGGAGCTAACCTAGTCA
TGTGGTGAGTGGGGGTTGACGGACTTGCCAGGAAGAACACCAGTATAACAGGAGACGTTG
AGGCGGCTCGGAGGCAAGAGTGAGTTGAAAAGTTACTCGTGCTTGAAAAGTTATGTCATC
TTTAAACGAGACAGAGAGGAAGGTCTCATTTTATGGTCAAGGTGAATTATACGCGTGGCA
AGAGTAAGAATAAAAGGACTGGACTCAGATTTTGGTAAAAGAAAAGGAAACGAGCCATTT
TGAGTGAGGAAAAGGATGTCCCGCATGATGGAAAGTGCTGCAAAATTAATGAAATCAAAA
CATATCCTTGATCTTTAGTAATGCTAAGATTGAAATATTTATGAAGGAGCACCTGCCAGA
ACAAGGAGTAAGTCTTCAACCAGGGCTAACTCCTCCGCCGGTCTCCTGGAGTCTCCCTAT
TGGCCGTCATCAGAATCGACTGCAGCTTCGTTTACTACACACGGTCGATGCCCCAGATTA
ACTATGCCAAAATGCAGCCGACTCTCATCACACACTTTGTAGATTACATAGTACACTTAT
ATGGGTTCAACAGAGTTTTTATGATTTAATACAAGAATGACAAATGGCTAGATTTCCCCA
AGTTGCATGTATGTAGGTATGTATCAAAGTTAATAACATAAAAAAAATATGTCCATGTGT
GCAAAGTTGTAGAATACTTATGTGTTGGATTAGTGTTTCTATGCGATTCACATTGATGTG
ATAAATTTGAATGATGTGTGATGGCTTCTTTTCATCCATTTCAAAATGAAAAACTAGTTA
GGCATGTAAAAATTAGATTTTGTGAACTAATCTTTTCTTTTAACTGCCAGTGGGAATGAA
TGGTTATTAATTGCCTAATTCTGAGAGCAAATATTTTTCTTCTCTTCCTCCTTGTGAAGT
CTCAAGCTATATAATACTGTACGGCTCTGTGAGTCCTAAGGCACACTGTAAAAAATAATA
TTACTTGTCTATTTTCTTGCATTTTAGAGTCTATTGTAATGATTATGATAATTATTATTA
GTTTGTGTTGTTATGGTCTGGCGCTCGATTTACGTATCACACTAACCTTAGAGGATTTAT
GTTGAGTTTCCCAGAGAGCGTCTCATTTCTTTTTAGTGCAATATTTTGATGATGAAAGTG
AGAAAGATGCCCTGTGTCACTGTACTTTGCAATGTTACAAGAATATGCAGCTCCAAGGTT
TTCTGTCTTTATGTATATATATAAACCTCAGATCACATAGCTGGCATCATCATTACCCAA
CTGACCCGAGTATCTCCCGTACCGGAGGCACGACCCGAGTCGTGCAATGGCCTTTAGACG
GAAACTTTTTACAAGAATTTGTGTTGAAATTGTCGTTTCTGTTAGCAAGAGCAGTGTGTA
ATTAGTAGTAGGAGTTCAGTACATTGCCAGCCACGTAGGAAAGATTTTTTCCTAATGAAT
TGGAGATAGGAAGTTACTATGTTTGTACAGTTATGAATTTACATTCAGTATGTTTTATGT
AAAATTGCATATGTTAATTCTCTGTGTAGAATGGGTACATGAAAAATAACCATTGTATAC
ACATTTTCTTAGGGGTGATACTTATTACGATAGGATGGCCATTTTTCTTTTCTTTTTGGA
TGGAACCAAAAACTGCTCAATGGGAAGTTTTTGATGTATTAATATTCTGTCAAAAATGTT
TTGTGCCAGGCATTTCCGTTTACTGATTTTTTGCCATAATAACTTCCATCGTTGGTAAAC
TATCACCAAGTGGGAGGAGCAGGGATGGCGATGGAGGTTAGTTCCTTTTTATACTGTGAG
GGCCTTTTAGAAAGTCATGGTCATGTGTTATTTTAATGAGTGTGAATCAAGCTCCTCTGG
GTGTGCTGGTACATGTAGTTGGAAGTAAAGTATTTTGTTTACCAGGTGAAAAACCTTAGC
AGATAATTTTACAACATTTTATTGAACTGCTGACCTATAGTATTTAGAACAACAATGACC
TTTGAGTGAAAGTCTAGCTATCTTTTTTCTTTTATTTGAGTTACACTGAAAGGTCATTCT
CCTGGCACAGTTGGGAATTGACAATTCCAAGTCAGCAATGGGTAATGCAGACTGATAGTT
GGATCAGAAACCCTAAGTAGCAGTATCTTGTGAGTGTTTTTTACAGTAATACATGGTGCT
CTGTATTACTCTTTGTGAAGAGTTAAGTTAATACCTCCCCACACTTAACTGGCTCCACAC
GGCCTTGTGTTGGGGGCAGATGTTACCATCATTTAGTGACTGTATGCATCCCAGCTAGAG
TAGAAATAGTAAGATATTAACCCTGTCAATACTACTTCCAAATTTTAACAAATCTCAGAA
CTAACTGTGAATAATTATTTCATTACTATTTCCAAGTACATATATTAGAACAGCAACTTT
ACATCAACATTTTGTTGCTAGTCTATGAGTTTGACAAATAATGCCTGAAACATTACAGGT
GGTATAAAGATATTCTTTGTACACTACTTGAGTTTAAAAAAAGAACAATATTTATTTTTC
ATGAGCTTCAAGATATTTGAAGAATAGAATGAATGTTAATATAGGTTAATGTTAATTCAA
GATTGGAACTCAAGAAGCAGCAGTAAAGACAAGCAAGCACAAACAAGGTTGTTTCCATAG
CAAACTAAGGCCAGGTCCTTGTATATTGCTGCTGTATTGGCATTAAGTGGAAAAAAATGC
TGTTCCACCAAAGCTTGTCTGTTAGTTGATCTTTTCCATTTCGTCAGAATACTGTTCATT
TTTCATAGGACTTGTTTATGAAATTGTGAATGAACTGTGTATTTCAAGAAACTCAACTTG
CATGTTTTTATCTTTTGAAAAAAAATTTTCTGAGCCATAATTGTTCATGACTGCAGCTGT
ACTGTACTGGCAGAAGACTATCACGGGGCTGTTTACATCAGTCAGTAGCAGGTAAATGTT
ATGCAAATTTCCTCTAACATTTTTGTCAGTGTTTCTGACAGTTTGATGAAGTTTTATATT
TTGTCTGGAATTGTACAAAGAAATTGGAACAATTATTATACTATAAAGATTTTTTTTATT
TTTTTTAGATACATTTTTCCATAAGTTTACACGCTAAATATGACGATACCGGTAATCTGA
TAGTTCCACTAACTGCATCGTTTCAGTTAAAGTTTACTAGGAACACAAGTAGCCACAAAC
TGGTGCATCACATACAG


>comp33327_c0_seq1
CGCATTTATGACCTGTGCTTTAAAAATGTTGGATGCTACTTCATCGGATGTCAGAGATGT
TAGCCTTCGAGCCAAAGATCCTAAGAAGCTCATTCTCATAGTCTTCAATGTTCCGCTTCA
TAAGATCCATACACGGACCAAGAAGACGCTCAAAGGCCTCCACGTCCAGGAATGCCAATT
TTGCTTTCCCAACAGCATAAACCGAAGCCGCTCGTGCTTTCTTGGTGACGAGGGCCAGTT
CTCCAAAGTAACCACCAACGGACACCCGGCTGATCTCCTTCTCCTCATTATTTTCTTTGG
CCATGGAGATCCTGACGGTACCATCCTCCAGGAAGTACATGCCATCGGCAGAGGTGCCCT
GCATGATGATCTGCTCACCAGGAGCATACACTTTTGGCACCAGGGCATCTGCCAGGTTCA
TCCTCTCATATTTCTCCAAAGTTTTCAACATGGGCACATTCTCTAGCAGTGCCTCATACA
TCTTCCTCTTCCTGCAGGCAGATTTTAGTAATATCCTGCGGAATGTCTGTCGTTCCATGG
CCCAGAGAGCCCCTGAGGTCACGGCCTGGATGGTGGCAGCCCTGGGCAGGTTGTACATGA
GGGCCAACTCCCCAAAGCTACCGGAGTTGTCATATTTGCCCACTAGACGAGGCTCGGCAT
CGCTGTCTGACTTGACGAAAATGTTGTACACCCCCGACTCTATGACATAGAAGTTGTCAC
CATCATCGCCCTGCTTGATGACGTTCTCTCCTTCCGTTACCCGCCGCTCAAACATGGCGT
CCAAAACCTCCCCAATCTGGTCATGATCGAGAGATCTGAAGAGGAAAATGTTTTTGACAG
CTTCTGACAACCTCTGCCGCTGTTCATCTGACTTGGCGTGGATGATCCGCTCTCCATCGT
CGTCGTCCTCCTCAGGGTCGTAAGCCTCCGCGAACACTGACTTCCGCCGTGTGAACCGGT
TAAGTGGCGGCTCTGGCATGGGCTCGTCGTCGTCATCTTCGTCGGTGATGATGGACTCCT
CAGACTCAGAAGGTGGTGGCGGCTGCTTGCTGCGGTCCTCATGCATACGATGGAAGTACT
CAGAGGCGTAGGCGAGGAGGTCCGGGGGCCGCTCCACCAGCACCGCCACCGTGAACTCTA
TGAGCAGCTCCTGCAGGCCGGGGGGCCCCTCGTGCCCCCCCGCGCCCCCGCCGCGCCCCG
CCATGCCCGAGACGACCGACCACACGATCTTGACGGCACTCGCGGGCCCTCAAGACCCGA
ACCCTCAGGCGACACAACCCCGCCCACCCCCGCCGT


>comp78077_c0_seq1

CGTTTGTTAGCATTGTATACAGGCATCCTCAGTGTGTCTTAAGAGGGGAGACAATGTTCC
ACACAAGTTGAAACTTATCATGCCTATTTTATTATAATATATCCTGTTTGGTCTTGGTGT
AGCACAAGTCGTCCTTTTCCATGATCATCACCAACAGGGTCTCTGGCGGCCTAAACTTCC
CTAACTTACCGTGTTGTTCGTAGTACTGATGATGACTGTCAGTAGTCAAGGACAGTCAAC
CAATAAATGTAATGAAATTCCACCTATTCTCTATGTGTTATCCGTCACGCAGTGTCACCG
CCCAAGTCATCAGGCTGGGTGGTTGATAATCCATGTCGTCTTGGGGCTTTCAATCTTTCA
TCTAGCCTAGTTCTACCCCAGAAAAGGCCTCCAGGAGCGCCGAAGGTGGTTTATACGTTG
AAGAAGTTGCTGTTGTCGGAAGGGTTACCATCTGGGACCCTCTGATAGCGGACGTATGCC
TTGGAGCAGATCAGTCCGATAGTCTCGTACAAGGGGCTACAAACAGCATACAGACACGCC
TCCCAGAACTTCTTGACGGTAGCACAGTTGATCTTCCACAGACGTAGACATGGGCCCACA
CACCACACTTGATTGAAGGACAAACAGGCGAACTGGCATCCGTTACAGAAGGCGATGAAG
GGGGCCAAGAGAACGACAAGGAACACGTAACAGCAGCGCCTGGTTCCGTCGTAACATCTA
ATGGAACAGTTCCAGCAACAGTCTGGTGTCCTCAGTCCTTCTGCCTCGCCGATAATGTCA
TCCCAAAGAATCTGGATGTGAGGGTTAAGGTTGTTTGGATCGCGGTTATCCATGGCGAAG
GGAGAAGTGTTTCCTCCCATTCGGCTTCCCTTATTCTTCCTCTCCTTGGCCGAGTCTTTC
TTGGCCTCCTCGTGTTGTGACGACTCCTCTCCTTCTTGTTTGTTGGGGTCTACGGGTCCT
TCCACAAGCATCGCCACCGTGAA


>comp30303_c0_seq1
TTGTAAGGTAAAGTTAACAGCCAGACCAGATACAGTGAGACGGTCGCCAGCAGCCGTAGG
TACAACAGTCAGTGTACCATTCGCTGTAACGTTCATTCCCGTCAGGGTCGCGGTGAAGGC
CCCAGAGCTGACAACTGGCAGTATTAGGATCTGTCCCCTCATGCTGTAGATTCCCGTGAT
ATCCAACCGAGGGAAGTGGATATTGACGCTTATCCGACTCCTACCCAGATCTGAGTCGAA
GGTCACACTCTTATAGTTGCTGATGCCCTTGATCAACACATCAGTGAAGGAAGCATCGAT
AGTCACTGCCCCTTCCCTTGTTCTAAACAGCACCTTTGGGGTGAACACTGGCTCAATGGC
TGGTACGTTAATTTCCGGTACACCTGTTGACATAAATGGCTTCAGTTGATCAAAGTTTTG
TTGAAAGCAGACATTGAGCTCTGCGTTTGTCGACAGCTTACAAGGTCGTAGACGAGATAG
GAAGTCACTAGCAGTTGGGACCCTCGTGGACGCCGCTGCAGCAGTCGCCAGTAAC


>comp1595_c0_seq13
GAGGAGGAAGAGGGAGGAGGAGGAAGAGGAGGGGCAACTGAGCTGCCATCATTAGCCCTG
AGAACTAGGGAGGATTAGATGAAAGCTTGCCTGCCATTTTCTGCACACGCCATACCTGGG
TCAAGGGAGTTTTTTCATTTAGCATACATAAGAAAAAGACTGATGACAGGCATTCTTTAA
AACTTGACAAGCTTGGGCTCTGGCCTGTTTGTATTCCACATGATAAAATTATGCCCGATG
ATGCTGGTGGCAACCATAAGACCCCCAGTGGGAGGAGGATGAGGATAGTTGTGCAAGATA
AGTTCAGAAAGTAACAGGACGAGGTTAAGACGACAAGTAAAACAAATAACCAAACATACT
TGCTCATATCCTCAACTCTTATACAAAGCATGGGAAAATGAAGCCTACTGTAAGCCTTTT
ATGCAACTTACCTCAATTATTCTGGAGTCGCTTGTAGAATAATTCTGCCAAGTATTTCTC
TCATCTTGCCATTGCCACATAACCGTATCCTGAGCACAACCTGAAGGTCGCTGCAAGGCC
CCATCAATTGCAAAGATGCCATCAGAAGGAAGCATAGGCATCAACTCTCCAATTAAACAC
GTGATCTCGTACAACTCTTGTGGGCTACGAGATACTAATTCTACTTGTTCCCCAGGAGGT
TCTGTTGAGTTGGTGAGGAGGTAACACAATGTATGTGCAATATTGTTTTTGAGAAGTTGC
ACAGCCAGTTCAGGACAGTTGTTGCACATAAGGGACAACATTCGTATGACCATGATGAAT
GTTCCACTGTTTAACACGGGTGGGGACATGACTAGTAGTTGTTGAATGTTGGAAAGAAGG
CCAGGGCCAGCTATTTCTTGAAGGCGGTTCGGGTCATTTTGGAAACAATCTACCAGTCGA
CTATAGGCCAAGCACACGCTCTCCACACATTTCTTGTCTCCCTGTGAAGTGAGTCTTGTG
GACAGGAGTTGAAGAGAGTCTGCGATGAAGTGGAACTCATCGGCTGTGAGGTTCTGGCAA
CAGTTGGCCGTGATACTCAGAGCCGCACGTTGAGCTCCAGTGGAAAAGAAGTCTATGTAC
GTTAGGCAGGCAGACACCCCATGAGCCTGCAATATTGCCTTGGAGTGCTTGCGGGAGAGC
ATGTCAAGGGCAGTGAGCGACTGTTCGGCAACATCCATACACTGGATGACCTGCAGCTTC
TCTAGGAACACAGGTACAGCATCCACCACAACGGCTGAAGACCTGGGCAGAGCCTCCATC
ATGTAGGTTAAGGCTCTACAAGCATGATTCATCATATCAAAATTGTGCTCCATGTTAAGC
AAGTTAATTAGTGCTGGAGTTACTTGCTTGGTGGGGAAGCCTGCCAGTGTGTCTTCATTG
CCCATTACTAGCAGCTGACACATCTCTATCACTGCTTGAAGCTGCTCACTTTCCTCTCCA
TTTGCCTGCAGGCCTACAAGGAGCTGCTGGGCTTTGGAATTAATGGAAGAAGAAACTGAG
CGATGTAAAATGTGTTGCATGCGAGGTCCTAATGCCCCAAACAGGCTAGGAGGAAGACCA
CGCGATGCCAACAGAGTTTCTAACCGTCCCATCTCATTTTCCTCACTTTCACTATCTGTA
GGTGCACCCATGAGTCCTCCAATGCTGCCAGCTAGGCCTCCACCACTTGCTCCACTGCTA
CTTCCACCACCTATGGCTCCTAGCGTAGCCAGAGACGCTGTAGGTAGCAGGCCAGAGGTG
GTGGAGGTGGAAGGTGCTGCATGAAGAGCAGCAGAGGCTGTGGTGGTGGCTGGTGGTACT
CCAGTTAAGCTGGAGGTTCCTGGAGTACCTGTGGTAGAGCAAGCACCATGGGGCGAGGAC
TGTGGGGGGCCTGATGATGATGTGGACGAACCCTCATGGCCACCATGTGACCCAGACATG
CCTGAGCCACTGCTGCCAAAGCTCACCTTCCCGCACCCTCTCGACGAGTGCTGGCTGCTA
CTAGCACACGACCCCGTGTTGTTGGTTTTACTGCGACTGCTACGTTTAGAAGAAAGGGGC
GATTTTTTCGTTCCGTGCGTTCTCTTCCAAGTTCCTCCCGACTGTCTAGAATCTTTGGTC
TGCGTCGCGTTTCGTTTACTGGTCGCAGACTGTTCCTGTGACGATCGTCGTGACTCTCTC
AACCTCCTAAAGGTGTCGGCCAAGAAGGCAACACCCTGGGACGACGGTGATGACGGCAAA
GACTGACTGACCCTGCTGCTCCAGCCGCCCAGCAGTGAGCGGGTTGCTTCCACCGCTACC
TCCACCTCCTCCTCCACCACCGTCGCTCAGACGCAGTCGGTTCCTCAGAGGATATGATTT
TAGTATCCCACCACCACCAGGCGACTTTTCTGTGTCCACCAATGCTGCCTGGTTCCGAGT
GGTTGTGCTGGGTGCGTTGGCGGCCAGGCTGGCAGCTGAATGGCTCCGGCTCTCTACGTG
ACTGCTCCGGCGCTGACGCTTGCTTGCCGGGCTCTCCAAGCCACAATCGCCACTATCTGC
GTAACGTGCGTCACTGTTGCTACTGTTGCTGGTGTATCTCTGCCTCTTGCTCGCTGTGCC
ACCTGCACCTGCTGTGTTGGACGTAATGCTACTAAATCCTCCCGAGGGTTCCTGTGGACC
GTCGCTGCTTCTCCTCTTTGTGTGCACCACCTCGGTGATACCAATCTTGCGCTTGCGTAG
GGGTAGGGGACTCCCGAAAGCCTCCAACCCCTCCACTACTGACCCAACCAGCTGATTTCT
ATTCCTGGTTGCCGCAGTGTGGGCCCCACTGGTGGTGGCTTGTGAGTGTGACCCCCCTGC
GGTCCCCTCACCGCGCTCCGCCATAGGCACTGGTCTCGAACCCAATCATGCCAACAACAC
TAGTATTGTGACATTAATTTTGCCCGAAACGAAGAGGAGAGTTCCTTTGCCTTGCACAGC
TCCGTATGAAAACACTCCCGACCATCAGCCAGCTGGGCTGCTGGGGCCGTGTAGCGCCTT
CAACCAAAGTATTTTTAAGAAAAACATCATGAG


>comp1595_c0_seq14
GAGGAGGAAGAGGGAGGAGGAGGAAGAGGAGGGGCAACTGAGCTGCCATCATTAGCCCTG
AGAACTAGGGAGGATTAGATGAAAGCTTGCCTGCCATTTTCTGCACACGCCATACCTGGG
TCAAGGGAGTTTTTTCATTTAGCATACATAAGAAAAAGACTGATGACAGGCATTCTTTAA
AACTTGACAAGCTTGGGCTCTGGCCTGTTTGTATTCCACATGATAAAATTATGCCCGATG
ATGCTGGTGGCAACCATAAGACCCCCAGTGGGAGGAGGATGAGGATAGTTGTGCAAGATA
AGTTCAGAAAGTAACAGGACGAGGTTAAGACGACAAGTAAAACAAATAACCAAACATACT
TGCTCATATCCTCAACTCTTATACAAAGCATGGGAAAATGAAGCCTACTGTAAGCCTTTT
ATGCAACTTACCTCAATTATTCTGGAGTCGCTTGTAGAATAATTCTGCCAAGTATTTCTC
TCATCTTGCCATTGCCACATAACCGTATCCTGAGCACAACCTGAAGGTCGCTGCAAGGCC
CCATCAATTGCAAAGATGCCATCAGAAGGAAGCATAGGCATCAACTCTCCAATTAAACAC
GTGATCTCGTACAACTCTTGTGGGCTACGAGATACTAATTCTACTTGTTCCCCAGGAGGT
TCTGTTGAGTTGGTGAGGAGGTAACACAATGTATGTGCAATATTGTTTTTGAGAAGTTGC
ACAGCCAGTTCAGGACAGTTGTTGCACATAAGGGACAACATTCGTATGACCATGATGAAT
GTTCCACTGTTTAACACGGGTGGGGACATGACTAGTAGTTGTTGAATGTTGGAAAGAAGG
CCAGGGCCAGCTATTTCTTGAAGGCGGTTCGGGTCATTTTGGAAACAATCTACCAGTCGA
CTATAGGCCAAGCACACGCTCTCCACACATTTCTTGTCTCCCTGTGAAGTGAGTCTTGTG
GACAGGAGTTGAAGAGAGTCTGCGATGAAGTGGAACTCATCGGCTGTGAGGTTCTGGCAA
CAGTTGGCCGTGATACTCAGAGCCGCACGTTGAGCTCCAGTGGAAAAGAAGTCTATGTAC
GTTAGGCAGGCAGACACCCCATGAGCCTGCAATATTGCCTTGGAGTGCTTGCGGGAGAGC
ATGTCAAGGGCAGTGAGCGACTGTTCGGCAACATCCATACACTGGATGACCTGCAGCTTC
TCTAGGAACACAGGTACAGCATCCACCACAACGGCTGAAGACCTGGGCAGAGCCTCCATC
ATGTAGGTTAAGGCTCTACAAGCATGATTCATCATATCAAAATTGTGCTCCATGTTAAGC
AAGTTAATTAGTGCTGGAGTTACTTGCTTGGTGGGGAAGCCTGCCAGTGTGTCTTCATTG
CCCATTACTAGCAGCTGACACATCTCTATCACTGCTTGAAGCTGCTCACTTTCCTCTCCA
TTTGCCTGCAGGCCTACAAGGAGCTGCTGGGCTTTGGAATTAATGGAAGAAGAAACTGAG
CGATGTAAAATGTGTTGCATGCGAGGTCCTAATGCCCCAAACAGGCTAGGAGGAAGACCA
CGCGATGCCAACAGAGTTTCTAACCGTCCCATCTCATTTTCCTCACTTTCACTATCTGTA
GGTGCACCCATGAGTCCTCCAATGCTGCCAGCTAGGCCTCCACCACTTGCTCCACTGCTA
CTTCCACCACCTATGGCTCCTAGCGTAGCCAGAGACGCTGTAGGTAGCAGGCCAGAGGTG
GTGGAGGTGGAAGGTGCTGCATGAAGAGCAGCAGAGGCTGTGGTGGTGGCTGGTGGTACT
CCAGTTAAGCTGGAGGTTCCTGGAGTACCTGTGGTAGAGCAAGCACCATGGGGCGAGGAC
TGTGGGGGGCCTGATGATGATGTGGACGAACCCTCATGGCCACCATGTGACCCAGACATG
CCTGAGCCACTGCTGCCAAAGCTCACCTTCCCGCACCCTCTCGACGAGTGCTGGCTGCTA
CTAGCACACGACCCCGTGTTGTTGGTTTTACTGCGACTGCTACGTTTAGAAGAAAGGGGC
GATTTTTTCGTTCCGTGCGTTCTCTTCCAAGTTCCTCCCGACTGTCTAGAATCTTTGGTC
TGCGTCGCGTTTCGTTTACTGGTCGCAGACTGTTCCTGTGACGATCGTCGTGACTCTCTC
AACCTCCTAAAGGTGTCGGCCAAGAAGGCAACACCCTGGGACGACGGTGATGACGGCAAA
GACTGACTGACCCTGCTGCTCCAGCCGCCCAGCAGTGAGCGGGTTGCTTCCACCGCTACC
TCCACCTCCTCCTCCACCACCGTCGCTCAGACGCAGTCGGTTCCTCAGAGGATATGATTT
TAGTATCCCACCACCACCAGGCGACTTTTCTGTGTCCTGGTTCCGAGTGGTTGTGCTGGG
TGCGTTGGCGGCCAGGCTGGCAGCTGAATGGCTCCGGCTCTCTACGTGACTGCTCCGGCG
CTGACGCTTGCTTGCCGGGCTCTCCAAGCCACAATCGCCACTATCTGCGTAACGTGCGTC
ACTGTTGCTACTGTTGCTGGTGTATCTCTGCCTCTTGCTCGCTGTGCCACCTGCACCTGC
TGTGTTGGACGTAATGCTACTAAATCCTCCCGAGGGTTCCTGTGGACCGTCGCTGCTTCT
CCTCTTTGTGTGCACCACCTCGGTGATACCAATCTTGCGCTTGCGTAGGGGTAGGGGACT
CCCGAAAGCCTCCAACCCCTCCACTACTGACCCAACCAGCTGATTTCTATTCCTGGTTGC
CGCAGTGTGGGCCCCACTGGTGGTGGCTTGTGAGTGTGACCCCCCTGCGGTCCCCTCACC
GCGCTCCGCCATAGGCACTGGTCTCGAACCCAATCATGCCAACAACACTAGTATTGTGAC
ATTAATTTTGCCCGAAACGAAGAGGAGAGTTCCTTTGCCTTGCACAGCTCCGTATGAAAA
CACTCCCGACCATCAGCCAGCTGGGCTGCTGGGGCCGTGTAGCGCCTTCAACCAAAGTAT
TTTTAAGAAAAACATCATGAG


>comp23855_c0_seq2
TAGAGGTGTGTTAGAGGTGTGTTGAGGTGTGGTGAGGGAGGGGCCACCATACCGGACAGT
TCGTTGATGAGGAGGTTAAACTGATCCCTTCTCTTCTTCTCTGATAGATTCCGTGACTTT
CTTTTGACGTCATCCTTCTCGTCGCCGTCATCATCCATAACAGATTTGCCAGGTGATGTT
TCGAGAAGCTCATGTGACATTGCCATAATAGCCCCACGTCAGATGATATGAATCCTTCGC
AGGCCGCTAGCAGTACATTTTTAGCCCGTAAATCCACTTCACACCACCACCACAGCGCTC
TTACTCCCTGGTTATCACTAAACTATTCTTCTATTTCCTATGTGATATGAAACATGGTGC
TAACACCTCTAGTAATCACGCGCGACACCACAAATTAAGGAGAGCTTCGTATGCACAGGT
ACTCACTCGAGGCCATATTGTTGAC


>comp10496_c0_seq1

GACTTTGGATTTTTTTCATTCCCTTAATTTTACTGCCCCCCCCCCAGGGTCAATTCTTGG
GGGGGGGGGGGAGCACAGTATAGAAGGAAAGTACTGTAAATACTTTCTACACAGTTATTT
ATCATTCAAGAGTGCCTAAAATTTTACAAAAACAAAGAATTATTCACTTTTTCATCACAA
TAATATCACATAAGATAAAATCAATAACTCATTTTTTTACCTTTCTTAAAATAAATACAG
TACTAATATAATATTTTTCCCCAAGTTCAAGATAAATTTATACTACAATAGACATTATCT
CAGATGAGCGCCTAAAATATATCTTATTTTTTCTATAATAATAAATATAGTAATACTCTG
CTAACAACAATTATCTTCTAGTGGCTAGCTTCAACAATCAATTTATATATTACTTTAGTA
CAATGAAAATGTTAAATATTAGATCATAATTCAGATAAATTAATCAATTTTATATAACCC
GCCATCACCGCCTTACCACAAGACCATTTCCTTGCATCAGTGTTCATATACGTATTACAG
TATGTAGGTACTATACACTAAGTAATTCAGGTACTGTCTAAATAATGATTGTTAAAGAGA
ACCTACTGTACATATTTGTCCACAGTAAGTAATGGTTATTGAGCAAAAATACCATAAAAC
AGGTCAGTCTGTACTGTACAATGTTTATTGTACTGTAACCTCGTGGGTCATCACACACAC
ACTCATCCTTGCAGCTGTAATATATACTGTAGTACAATATGCTATATATTTCTAACAATA
AGATTCTTCAGAAATCAGTCACTAGTGAATAATATTATCAGAAAGTGTATCTTTTAAGTG
TTAATACACTAGCACATATGTACTGTACTGTATTTTGAAGTTAGTTTTGTGATTAGATGA
ACTACAGTACTATACTGTACTGTACTTTCTAATGAGATAGTTGTTGAACTATTTGATTTC
ACCAGTATTGTACTTAAATCTTTAGTTCAATAATTTGTTTTTTTCTGGTGTAAGTGCTAT
TATTTCCTTAATTTTTAGACTGATTATGATACGCTGCAGCCCAGTGTGAATGAGTTCTAG
CATAGGCAGTATTATTTGGGTAATTACAACTTCTGTCGATAAACTCGCGCACTGTTTGTG
CCGGGTCACGAATATCCCACATTTCTCGGACTTCGTGAATATCTCGTAAGTTACGCACAT
TTTGCACATCTCTAACTTTGTGAGTCTTCTCCTGGTCTTTTGAGTCTTTTGTTTCACACA
TTTGTTCCATCCAGGAGGAAGGATCGCGGGGTAAGTCTCTCTGCTGATGATCCGAGTGAC
GTTGGTGATGTTCTCTCACATCACGCACCTCTCTCATTTCAAGATCACTCGGCTCTCTTT
TCTCTATGGAATCACTCGTGTTCGATAAACCCGTACGTTGGTCCTGAAACTGGGAAACCT
GCCGTGAGGGTTCGCGGCGTTTCCGATCGCCAACCACACGAGTATAGGGTCGGCCGTTGT
AAGTACCAGACTCAAAACTATTCACTGTAGAGTTTTGAGAAGCTTGAGAAAGTCTGCTCC
CCAACGCAAGATAGGAATTTGAGACTAAATTTCCCGCACCATGAGGAGCCTGATTTGGTG
TGACCGCATTCGACGTTATTGTTGGAGTGGTCCCGCAGAAATTAACACTGATTGATATTG
GATGCAAAACAGGTGAAAGATCTGATAAACCTGACATGGCAGGTGCAATCAGACTACTGT
CAATGGTTAAAGGTATATAGAAGTTTCCACTCTGATTTAGGGCAAAGATAGGTACTGTTG
GCCCTGAACCAGCATCAACACTTTGTTGACAGGGAGAACTTCTTCCACCTTTGTTTTCAC
ATTTAGGAGTAGGAGTTTGACACCTTTGATTCTTTTCAAGTAATGGGCTGTCTCGGCCAT
CCAGTAATTTACCGGAATCATGGGGAAGTCCTTCTTGGCACGAGGTTGGTCGGGAGAGAG
CTGTGGGAGTGACTCTGTCCTTCTCACAGTCAGTATAGTTTCCACAAGAGGATTCAGAGT
CTCTTCGCTTCTTTCTCACTTGGTGTGACTGTTCGAGATCAGCGCTGAATCTGTGCTTCA
TGTTAGATTTGAACTTGTATAGTCGACTACTGTTATTGTTATCGTCCCCGCTGGAGGAAT
TGTTGGAGCTGAGGCCAGACGAATATCCTCCACATCTGCGGTCGCTACTGCTTCCTGGTC
CCGAGTGCTGCTGTAGAATTTCTCTAAGCTGACTCCCCATTCCCGAGTTATTATCCATGG
ATAAACCCCCAGATTTTTCATCTCGCTCATCAGCACCAGAATGATCTTCAGACCGATAGG
CAGATTCTTCTGTGACAAGAGTGTCCTTACTCTCGGACGCATGGCTCGAGCCATTACCGT
TGCCGTCGCTGGATGATCCTGCAGATGAACTATTGGCATGGTACCCACTGGAGGTGGATG
AACTAGCGCCGCTCTGTCTTGTCACATATCCCTCGCTGGTAAGGATTTTTTCACAGTGCT
TGGTGAGGTGATTCATGAGTCTCACACACAGAGAGTCCCCAGAGAAAAAGCCTTCTGACT
CCACTAGGAATTGCATCGTCTCGGACATGCACTCTTGGTAACCCAGATGGAACTGCTCAA
GCTGATTGCCGGTTCGTTCTTGTTTTGCCGTCACTTCACAGTTTTCAATTTGACTACATG
CGTGTGCTTGTAAATGTTTCATATATTTAATGGCCATCTCAATGATCTCGGTTTTTTCAA
TACGACCACGTCCCTTCTTGAGATAGTAGGTGGGGATAAGTCTACTGAGGTCTGCCAGGC
AGTTGTTCATCCTATCCCGACGGCGCTTCTCGATGATGCGGTGAGACAGTGGGTCGTTTG
CTGGAGGTTTGTTGGGTGAGGGATGCCTCTTAGTTGGTTCAGTGGAGGGGGAGTGTGCCG
GGACTCTCTCAAAGGGTCCTCCTCCTCCTCCATTCATGAGCGGCTGATGTGTTTGTGGCT
GGTGTTGGTTATTGTGCTGCGTTAACTGTTGACTGTTACAGTTCTGTTGGTGGAGAGGCG
CGTGTGCCTGAGGGTGAAGGTTGTGCTGGTGTTGTGCGGGTGTTGGTGCCCCGCCTACGG
CCGACGCGGTCATGGCTCTGCACCTGGGATTACGATCACCTAATAAGAGAGAAAGGCTGT
AGGAGGCCTCGGGTTCTTCCTTCACTACAGCTGCCATCACCAGCGTGATGTCCTCCAATA
CCAGTCTTACCCCTGATCCCAGAGTGGGTCTGGGTGGAGCCGGGCGAAGAGGTGTTGATG
GATAAACTCGCTCACTAACAGCTGCCCACTAGGGGGGGTACAGCGAAACTACTTCACACG
CAAACATCCAGCAGCCGCAACACTAAACATATACTTAATAAAATCTTCAGAAGATACAAC
AAATCCTTGCCAGGATGCCAGAAGATAAATCTGTACAGACGCGTGTTGTGTCTTGCTTAC
ACTCAGAAAGTCGGGGCACTATTTTCAAGGTGGGAGAACAATTGTGTTAGGGTTGACCCC
ACAAGAGTGGCACCGGTGCCAAGTTAGTACCTGCCAAGACTTCTGTATTATCCACACTGT
TCTACTGGACAGGTATAAGCACTGAACTTTTACAAGAATATATTAACTGTCGCCGGGGTC
ATCTCTCACGTCTCTTGTCAACTGTTTGTGCTACCTTGTATTAGTTTATTAACAATACAC
AGCCTGTACACACGAGGCCTGTGTCAGTAAATGTGAAGTATGGAACTTGTAAACATTCAT
ATTAAGTTGAACTTAATTCACCGTATAATAAACACTATCTTGCTGTTGAGAAAACTGAAG
TTCACTCCAGAAATATTGTTGCGGTGTAAGTGAACATGTTGACACGAGAGATCGCTGTCA
ACACTAGCAAGAGTTGTAGACGACTGAGGTGATGTCGGGTGAACCTGCTGCTGGCTG


>comp10496_c0_seq2
GACTTTGGATTTTTTTCATTCCCTTAATTTTACTGCCCCCCCCCCAGGGTCAATTCTTGG
GGGGGGGGGGGAGCACAGTATAGAAGGAAAGTACTGTAAATACTTTCTACACAGTTATTT
ATCATTCAAGAGTGCCTAAAATTTTACAAAAACAAAGAATTATTCACTTTTTCATCACAA
TAATATCACATAAGATAAAATCAATAACTCATTTTTTTACCTTTCTTAAAATAAATACAG
TACTAATATAATATTTTTCCCCAAGTTCAAGATAAATTTATACTACAATAGACATTATCT
CAGATGAGCGCCTAAAATATATCTTATTTTTTCTATAATAATAAATATAGTAATACTCTG
CTAACAACAATTATCTTCTAGTGGCTAGCTTCAACAATCAATTTATATATTACTTTAGTA
CAATGAAAATGTTAAATATTAGATCATAATTCAGATAAATTAATCAATTTTATATAACCC
GCCATCACCGCCTTACCACAAGACCATTTCCTTGCATCAGTGTTCATATACGTATTACAG
TATGTAGGTACTATACACTAAGTAATTCAGGTACTGTCTAAATAATGATTGTTAAAGAGA
ACCTACTGTACATATTTGTCCACAGTAAGTAATGGTTATTGAGCAAAAATACCATAAAAC
AGGTCAGTCTGTACTGTACAATGTTTATTGTACTGTAACCTCGTGGGTCATCACACACAC
ACTCATCCTTGCAGCTGTAATATATACTGTAGTACAATATGCTATATATTTCTAACAATA
AGATTCTTCAGAAATCAGTCACTAGTGAATAATATTATCAGAAAGTGTATCTTTTAAGTG
TTAATACACTAGCACATATGTACTGTACTGTATTTTGAAGTTAGTTTTGTGATTAGATGA
ACTACAGTACTATACTGTACTGTACTTTCTAATGAGATAGTTGTTGAACTATTTGATTTC
ACCAGTATTGTACTTAAATCTTTAGTTCAATAATTTGTTTTTTTCTGGTGTAAGTGCTAT
TATTTCCTTAATTTTTAGACTGATTATGATACGCTGCAGCCCAGTGTGAATGAGTTCTAG
CATAGGCAGTATTATTTGGGTAATTACAACTTCTGTCGATAAACTCGCGCACTGTTTGTG
CCGGGTCACGAATATCCCACATTTCTCGGACTTCGTGAATATCTCGTAAGTTACGCACAT
TTTGCACATCTCTAACTTTGTGAGTCTTCTCCTGGTCTTTTGAGTCTTTTGTTTCACACA
TTTGTTCCATCCAGGAGGAAGGATCGCGGGGTAAGTCTCTCTGCTGATGATCCGAGTGAC
GTTGGTGATGTTCTCTCACATCACGCACCTCTCTCATTTCAAGATCACTCGGCTCTCTTT
TCTCTATGGAATCACTCGTGTTCGATAAACCCGTACGTTGGTCCTGAAACTGGGAAACCT
GCCGTGAGGGTTCGCGGCGTTTCCGATCGCCAACCACACGAGTATAGGGTCGGCCGTTGT
AAGTACCAGACTCAAAACTATTCACTGTAGAGTTTTGAGAAGCTTGAGAAAGTCTGCTCC
CCAACGCAAGATAGGAATTTGAGACTAAATTTCCCGCACCATGAGGAGCCTGATTTGGTG
TGACCGCATTCGACGTTATTGTTGGAGTGGTCCCGCAGAAATTAACACTGATTGATATTG
GATGCAAAACAGGTGAAAGATCTGATAAACCTGACATGGCAGGTGCAATCAGACTACTGT
CAATGGTTAAAGGTATATAGAAGTTTCCACTCTGATTTAGGGCAAAGATAGGTACTGTTG
GCCCTGAACCAGCATCAACACTTTGTTGACAGGGAGAACTTCTTCCACCTTTGTTTTCAC
ATTTAGGAGTAGGAGTTTGACACCTTTGATTCTTTTCAAGTAATGGGCTGTCTCGGCCAT
CCAGTAATTTACCGGAATCATGGGGAAGTCCTTCTTGGCACGAGGTTGGTCGGGAGAGAG
CTGTGGGAGTGACTCTGTCCTTCTCACAGTCAGTATAGTTTCCACAAGAGGATTCAGAGT
CTCTTCGCTTCTTTCTCACTTGGTGTGACTGTTCGAGATCAGCGCTGAATCTGTGCTTCA
TGTTAGATTTGAACTTGTATAGTCGACTACTGTTATTGTTATCGTCCCCGCTGGAGGAAT
TGTTGGAGCTGAGGCCAGACGAATATCCTCCACATCTGCGGTCGCTACTGCTTCCTGGTC
CCGAGTGCTGCTGTAGAATTTCTCTAAGCTGACTCCCCATTCCCGAGTTATTATCCATGG
ATAAACCCCCAGATTTTTCATCTCGCTCATCAGCACCAGAATGATCTTCAGACCGATAGG
CAGATTCTTTCTCGGACGCATGGCTCGAGCCATTACCGTTGCCGTCGCTGGATGATCCTG
CAGATGAACTATTGGCATGGTACCCACTGGAGGTGGATGAACTAGCGCCGCTCTGTCTTG
TCACATATCCCTCGCTGGTAAGGATTTTTTCACAGTGCTTGGTGAGGTGATTCATGAGTC
TCACACACAGAGAGTCCCCAGAGAAAAAGCCTTCTGACTCCACTAGGAATTGCATCGTCT
CGGACATGCACTCTTGGTAACCCAGATGGAACTGCTCAAGCTGATTGCCGGTTCGTTCTT
GTTTTGCCGTCACTTCACAGTTTTCAATTTGACTACATGCGTGTGCTTGTAAATGTTTCA
TATATTTAATGGCCATCTCAATGATCTCGGTTTTTTCAATACGACCACGTCCCTTCTTGA
GATAGTAGGTGGGGATAAGTCTACTGAGGTCTGCCAGGCAGTTGTTCATCCTATCCCGAC
GGCGCTTCTCGATGATGCGGTGAGACAGTGGGTCGTTTGCTGGAGGTTTGTTGGGTGAGG
GATGCCTCTTAGTTGGTTCAGTGGAGGGGGAGTGTGCCGGGACTCTCTCAAAGGGTCCTC
CTCCTCCTCCATTCATGAGCGGCTGATGTGTTTGTGGCTGGTGTTGGTTATTGTGCTGCG
TTAACTGTTGACTGTTACAGTTCTGTTGGTGGAGAGGCGCGTGTGCCTGAGGGTGAAGGT
TGTGCTGGTGTTGTGCGGGTGTTGGTGCCCCGCCTACGGCCGACGCGGTCATGGCTCTGC
ACCTGGGATTACGATCACCTAATAAGAGAGAAAGGCTGTAGGAGGCCTCGGGTTCTTCCT
TCACTACAGCTGCCATCACCAGCGTGATGTCCTCCAATACCAGTCTTACCCCTGATCCCA
GAGTGGGTCTGGGTGGAGCCGGGCGAAGAGGTGTTGATGGATAAACTCGCTCACTAACAG
CTGCCCACTAGGGGGGGTACAGCGAAACTACTTCACACGCAAACATCCAGCAGCCGCAAC
ACTAAACATATACTTAATAAAATCTTCAGAAGATACAACAAATCCTTGCCAGGATGCCAG
AAGATAAATCTGTACAGACGCGTGTTGTGTCTTGCTTACACTCAGAAAGTCGGGGCACTA
TTTTCAAGGTGGGAGAACAATTGTGTTAGGGTTGACCCCACAAGAGTGGCACCGGTGCCA
AGTTAGTACCTGCCAAGACTTCTGTATTATCCACACTGTTCTACTGGACAGGTATAAGCA
CTGAACTTTTACAAGAATATATTAACTGTCGCCGGGGTCATCTCTCACGTCTCTTGTCAA
CTGTTTGTGCTACCTTGTATTAGTTTATTAACAATACACAGCCTGTACACACGAGGCCTG
TGTCAGTAAATGTGAAGTATGGAACTTGTAAACATTCATATTAAGTTGAACTTAATTCAC
CGTATAATAAACACTATCTTGCTGTTGAGAAAACTGAAGTTCACTCCAGAAATATTGTTG
CGGTGTAAGTGAACATGTTGACACGAGAGATCGCTGTCAACACTAGCAAGAGTTGTAGAC
GACTGAGGTGATGTCGGGTGAACCTGCTGCTGGCTG


>comp10496_c0_seq3
GACTTTGGATTTTTTTCATTCCCTTAATTTTACTGCCCCCCCCCCAGGGTCAATTCTTGG
GGGGGGGGGGGAGCACAGTATAGAAGGAAAGTACTGTAAATACTTTCTACACAGTTATTT
ATCATTCAAGAGTGCCTAAAATTTTACAAAAACAAAGAATTATTCACTTTTTCATCACAA
TAATATCACATAAGATAAAATCAATAACTCATTTTTTTACCTTTCTTAAAATAAATACAG
TACTAATATAATATTTTTCCCCAAGTTCAAGATAAATTTATACTACAATAGACATTATCT
CAGATGAGCGCCTAAAATATATCTTATTTTTTCTATAATAATAAATATAGTAATACTCTG
CTAACAACAATTATCTTCTAGTGGCTAGCTTCAACAATCAATTTATATATTACTTTAGTA
CAATGAAAATGTTAAATATTAGATCATAATTCAGATAAATTAATCAATTTTATATAACCC
GCCATCACCGCCTTACCACAAGACCATTTCCTTGCATCAGTGTTCATATACGTATTACAG
TATGTAGGTACTATACACTAAGTAATTCAGGTACTGTCTAAATAATGATTGTTAAAGAGA
ACCTACTGTACATATTTGTCCACAGTAAGTAATGGTTATTGAGCAAAAATACCATAAAAC
AGGTCAGTCTGTACTGTACAATGTTTATTGTACTGTAACCTCGTGGGTCATCACACACAC
ACTCATCCTTGCAGCTGTAATATATACTGTAGTACAATATGCTATATATTTCTAACAATA
AGATTCTTCAGAAATCAGTCACTAGTGAATAATATTATCAGAAAGTGTATCTTTTAAGTG
TTAATACACTAGCACATATGTACTGTACTGTATTTTGAAGTTAGTTTTGTGATTAGATGA
ACTACAGTACTATACTGTACTGTACTTTCTAATGAGATAGTTGTTGAACTATTTGATTTC
ACCAGTATTGTACTTAAATCTTTAGTTCAATAATTTGTTTTTTTCTGGTGTAAGTGCTAT
TATTTCCTTAATTTTTAGACTGATTATGATACGCTGCAGCCCAGTGTGAATGAGTTCTAG
CATAGGCAGTATTATTTGGGTAATTACAACTTCTGTCGATAAACTCGCGCACTGTTTGTG
CCGGGTCACGAATATCCCACATTTCTCGGACTTCGTGAATATCTCGTAAGTTACGCACAT
TTTGCACATCTCTAACTTTGTGAGTCTTCTCCTGGTCTTTTGAGTCTTTTGTTTCACACA
TTTGTTCCATCCAGGAGGAAGGATCGCGGGGTAAGTCTCTCTGCTGATGATCCGAGTGAC
GTTGGTGATGTTCTCTCACATCACGCACCTCTCTCATTTCAAGATCACTCGGCTCTCTTT
TCTCTATGGAATCACTCGTGTTCGATAAACCCGTACGTTGGTCCTGAAACTGGGAAACCT
GCCGTGAGGGTTCGCGGCGTTTCCGATCGCCAACCACACGAGTATAGGGTCGGCCGTTGT
AAGTACCAGACTCAAAACTATTCACTGTAGAGTTTTGAGAAGCTTGAGAAAGTCTGCTCC
CCAACGCAAGATAGGAATTTGAGACTAAATTTCCCGCACCATGAGGAGCCTGATTTGGTG
TGACCGCATTCGACGTTATTGTTGGAGTGGTCCCGCAGAAATTAACACTGATTGATATTG
GATGCAAAACAGGTGAAAGATCTGATAAACCTGACATGGCAGGTGCAATCAGACTACTGT
CAATGGTTAAAGGTATATAGAAGTTTCCACTCTGATTTAGGGCAAAGATAGGTACTGTTG
GCCCTGAACCAGCATCAACACTTTGTTGACAGGGAGAACTTCTTCCACCTTTGTTTTCAC
ATTTAGGAGTAGGAGTTTGACACCTTTGATTCTTTTCAAGTAATGGGCTGTCTCGGCCAT
CCAGTAATTTACCGGAATCATGGGGAAGTCCTTCTTGGCACGAGGTTGGTCGGGAGAGAG
CTGTGGGAGTGACTCTGTCCTTCTCACAGTCAGTATAGTTTCCACAAGAGGATTCAGAGT
CTCTTCGCTTCTTTCTCACTTGGTGTGACTGTTCGAGATCAGCGCTGAATCTGTGCTTCA
TGTTAGATTTGAACTTGTATAGTCGACTACTGTTATTGTTATCGTCCCCGCTGGAGGAAT
TGTTGGAGCTGAGGCCAGACGAATATCCTCCACATCTGCGGTCGCTACTGCTTCCTGGTC
CCGAGTGCTGCTGTAGAATTTCTCTAAGCTGACTCCCCATTCCCGAGTTATTATCCATGG
ATAAACCCCCAGATTTTTCATCTCGCTCATCAGCACCAGAATGATCTTCAGACCGATAGG
CAGATTCTTCTGTGACAAGAGTGTCCTTACTCTCGGACGCATGGCTCGAGCCATTACCGT
TGCCGTCGCTGGATGATCCTGCAGATGAACTATTGGCATGGTACCCACTGGAGGTGGATG
AACTAGCGCCGCTCTGTCTTGTCACATATCCCTCGCTGGTAAGGATTTTTTCACAGTGCT
TGGTGAGGTGATTCATGAGTCTCACACACAGAGAGTCCCCAGAGAAAAAGCCTTCTGACT
CCACTAGGAATTGCATCGTCTCGGACATGCACTCTTGGTAACCCAGATGGAACTGCTCAA
GCTGATTGCCGGTTCGTTCTTGTTTTGCCGTCACTTCACAGTTTTCAATTTGACTACATG
CGTGTGCTTGTAAATGTTTCATATATTTAATGGCCATCTCAATGATCTCGGTTTTTTCAA
TACGACCACGTCCCTTCTTGAGATAGTAGGTGGGGATAAGTCTACTGAGGTCTGCCAGGC
AGTTGTTCATCCTATCCCGACGGCGCTTCTCGATGATGCGGTGAGACAGTGGGTCCCGTA
TTGCTCTCTTCTTCGTAAAACTGTAGTCATCATCATCGTTCAAGGTGCCGAAACTCAGGT
TCGCTGGGTCGGGTGACGATTGAGAGTGGTAGGCCGACTCCAGCAAGAATCGTCCAGAAC
TCCCGTGGCTTTCCACTTTGAGACACTGGCCTAGTGGGCCTCCGTCGTCGAAGTTATCCA
TTCACTCTTATTGTGTTCACCAACAGTATTGTGCACATTTTTTGTTACACAACACCAACA
TAAACTTCAAGCCTGATTTCTGGCTCCACCTATTGTTTTATTTTCACTTGTAACGGACAC
TAGTTATAGCGGAACTTTGTAACGCCACCTTCAGACCATCAGGGTGTTGTGAGGAGTTGG
TG


>comp10496_c0_seq4

GACTTTGGATTTTTTTCATTCCCTTAATTTTACTGCCCCCCCCCCAGGGTCAATTCTTGG
GGGGGGGGGGGAGCACAGTATAGAAGGAAAGTACTGTAAATACTTTCTACACAGTTATTT
ATCATTCAAGAGTGCCTAAAATTTTACAAAAACAAAGAATTATTCACTTTTTCATCACAA
TAATATCACATAAGATAAAATCAATAACTCATTTTTTTACCTTTCTTAAAATAAATACAG
TACTAATATAATATTTTTCCCCAAGTTCAAGATAAATTTATACTACAATAGACATTATCT
CAGATGAGCGCCTAAAATATATCTTATTTTTTCTATAATAATAAATATAGTAATACTCTG
CTAACAACAATTATCTTCTAGTGGCTAGCTTCAACAATCAATTTATATATTACTTTAGTA
CAATGAAAATGTTAAATATTAGATCATAATTCAGATAAATTAATCAATTTTATATAACCC
GCCATCACCGCCTTACCACAAGACCATTTCCTTGCATCAGTGTTCATATACGTATTACAG
TATGTAGGTACTATACACTAAGTAATTCAGGTACTGTCTAAATAATGATTGTTAAAGAGA
ACCTACTGTACATATTTGTCCACAGTAAGTAATGGTTATTGAGCAAAAATACCATAAAAC
AGGTCAGTCTGTACTGTACAATGTTTATTGTACTGTAACCTCGTGGGTCATCACACACAC
ACTCATCCTTGCAGCTGTAATATATACTGTAGTACAATATGCTATATATTTCTAACAATA
AGATTCTTCAGAAATCAGTCACTAGTGAATAATATTATCAGAAAGTGTATCTTTTAAGTG
TTAATACACTAGCACATATGTACTGTACTGTATTTTGAAGTTAGTTTTGTGATTAGATGA
ACTACAGTACTATACTGTACTGTACTTTCTAATGAGATAGTTGTTGAACTATTTGATTTC
ACCAGTATTGTACTTAAATCTTTAGTTCAATAATTTGTTTTTTTCTGGTGTAAGTGCTAT
TATTTCCTTAATTTTTAGACTGATTATGATACGCTGCAGCCCAGTGTGAATGAGTTCTAG
CATAGGCAGTATTATTTGGGTAATTACAACTTCTGTCGATAAACTCGCGCACTGTTTGTG
CCGGGTCACGAATATCCCACATTTCTCGGACTTCGTGAATATCTCGTAAGTTACGCACAT
TTTGCACATCTCTAACTTTGTGAGTCTTCTCCTGGTCTTTTGAGTCTTTTGTTTCACACA
TTTGTTCCATCCAGGAGGAAGGATCGCGGGGTAAGTCTCTCTGCTGATGATCCGAGTGAC
GTTGGTGATGTTCTCTCACATCACGCACCTCTCTCATTTCAAGATCACTCGGCTCTCTTT
TCTCTATGGAATCACTCGTGTTCGATAAACCCGTACGTTGGTCCTGAAACTGGGAAACCT
GCCGTGAGGGTTCGCGGCGTTTCCGATCGCCAACCACACGAGTATAGGGTCGGCCGTTGT
AAGTACCAGACTCAAAACTATTCACTGTAGAGTTTTGAGAAGCTTGAGAAAGTCTGCTCC
CCAACGCAAGATAGGAATTTGAGACTAAATTTCCCGCACCATGAGGAGCCTGATTTGGTG
TGACCGCATTCGACGTTATTGTTGGAGTGGTCCCGCAGAAATTAACACTGATTGATATTG
GATGCAAAACAGGTGAAAGATCTGATAAACCTGACATGGCAGGTGCAATCAGACTACTGT
CAATGGTTAAAGGTATATAGAAGTTTCCACTCTGATTTAGGGCAAAGATAGGTACTGTTG
GCCCTGAACCAGCATCAACACTTTGTTGACAGGGAGAACTTCTTCCACCTTTGTTTTCAC
ATTTAGGAGTAGGAGTTTGACACCTTTGATTCTTTTCAAGTAATGGGCTGTCTCGGCCAT
CCAGTAATTTACCGGAATCATGGGGAAGTCCTTCTTGGCACGAGGTTGGTCGGGAGAGAG
CTGTGGGAGTGACTCTGTCCTTCTCACAGTCAGTATAGTTTCCACAAGAGGATTCAGAGT
CTCTTCGCTTCTTTCTCACTTGGTGTGACTGTTCGAGATCAGCGCTGAATCTGTGCTTCA
TGTTAGATTTGAACTTGTATAGTCGACTACTGTTATTGTTATCGTCCCCGCTGGAGGAAT
TGTTGGAGCTGAGGCCAGACGAATATCCTCCACATCTGCGGTCGCTACTGCTTCCTGGTC
CCGAGTGCTGCTGTAGAATTTCTCTAAGCTGACTCCCCATTCCCGAGTTATTATCCATGG
ATAAACCCCCAGATTTTTCATCTCGCTCATCAGCACCAGAATGATCTTCAGACCGATAGG
CAGATTCTTTCTCGGACGCATGGCTCGAGCCATTACCGTTGCCGTCGCTGGATGATCCTG
CAGATGAACTATTGGCATGGTACCCACTGGAGGTGGATGAACTAGCGCCGCTCTGTCTTG
TCACATATCCCTCGCTGGTAAGGATTTTTTCACAGTGCTTGGTGAGGTGATTCATGAGTC
TCACACACAGAGAGTCCCCAGAGAAAAAGCCTTCTGACTCCACTAGGAATTGCATCGTCT
CGGACATGCACTCTTGGTAACCCAGATGGAACTGCTCAAGCTGATTGCCGGTTCGTTCTT
GTTTTGCCGTCACTTCACAGTTTTCAATTTGACTACATGCGTGTGCTTGTAAATGTTTCA
TATATTTAATGGCCATCTCAATGATCTCGGTTTTTTCAATACGACCACGTCCCTTCTTGA
GATAGTAGGTGGGGATAAGTCTACTGAGGTCTGCCAGGCAGTTGTTCATCCTATCCCGAC
GGCGCTTCTCGATGATGCGGTGAGACAGTGGGTCCCGTATTGCTCTCTTCTTCGTAAAAC
TGTAGTCATCATCATCGTTCAAGGTGCCGAAACTCAGGTTCGCTGGGTCGGGTGACGATT
GAGAGTGGTAGGCCGACTCCAGCAAGAATCGTCCAGAACTCCCGTGGCTTTCCACTTTGA
GACACTGGCCTAGTGGGCCTCCGTCGTCGAAGTTATCCATTCACTCTTATTGTGTTCACC
AACAGTATTGTGCACATTTTTTGTTACACAACACCAACATAAACTTCAAGCCTGATTTCT
GGCTCCACCTATTGTTTTATTTTCACTTGTAACGGACACTAGTTATAGCGGAACTTTGTA
ACGCCACCTTCAGACCATCAGGGTGTTGTGAGGAGTTGGTG


>comp1618_c0_seq1
TGCGAGCCAAATCAGCCGACGGGTGGCAGTGAAGTGTTAGCATTTGCAGTGAAGCTCACC
CTCATTCTCTGTCTGTGGTATAAAAGTGTTCATCTCCTAAAAAATGTGTAACCTTCTCAT
TTTTATGTGTAATCTCAAGACATAAAGTGAATCAATTATGACTGGTGAGGCGAGTAAACT
CAAAGCTAAGCATCTGGTGCACTGGTTCAGGAAAGGTCTTCGCCTTCATGACAACCCTGC
ACTGCGCGCTGGCCTCAAGAATGCCCACACATTTAGGTGTATATTTATCCTAGATCCCTG
GTTTGCGGGATCCTCCAACGTTGGAATTAATAAATGGAGGTTTCTACTACAGAGCTTGGA
AGACTTGGACAGTTCCCTACGCAAGCTTAACTCTCGCCTCTTCGTGATACGGGGCCAGCC
AGCACACGTCCTACCTGAACTGTTTAGAGAGTGGGGAACAACATGTCTGACTTTTGAAAA
AGATCCCGAGCCATATGGCAAGGCCCGTGATGCTAACATTGTGGCCATCGCCCGTGAGAT
GGGCATCAATGTCATTGTCAAGACATCACATACGCTCTATAAACCTGAGAAAATCATTGA
CAAAAATGGTGGCAAACCTCCTCTTACGTACAAATCATTCCAAAATATCTTGATGAGTAT
GGACCTGCCACTTCTCCCTCAAAGCACAGTCACTCTAGAGGACTTGGAGGATAAGTCCAC
CCCCTTATCTGACGACCATGATGAGAAGTACGGAGTCCCCACCCTGGAGGAGCTGGGCTT
TGAAACGGAGACCCTACATCAGACGGGCTGGAAGGGAGGCGAGAGTGAGGCCCTGACCAG
ACTAGAACACCACTTGGAGCGTAAAGCTTGGGTGGCCTCTTTTGGTCGACCCAAGATGAC
CCCACAGTCACTCTACCCATCTCGTACAGGACTCTCGCCTTACCTCAGATTCGGCTGTCT
GTCTTGTCGGAGATTTTTCACCGAGCTTAATGATCTTTACAGAAAGATAAGAAAATCACC
TCCGCCTCTGTCACTACACGGTCAGCTGCTGTGGCGGGAGTTTTACTACACGGCAGCGAC
AAACAACCCCAAGTTTGACCATATGGAGGGTAACCCTATATGTGTTCAAATACCCTGGGA
CAAAAACCCTGAAGCTCTTGCTAAATGGGCCAATGGCCAAACAGGTTATCCATGGGTGGA
CGCTATCATGACACAACTGCGGAAAGAAGGATGGATCCACAATGTAGCCCGACACGCTGT
TGCTTGTTTCCTGACTCGTGGGGACTTGTGGGTGTCCTGGGAAGAGGGAATGAAGGTTTT
CGACGAATTACTTCTGGATGCAGACTGGTCCGTAAATGCTGGGTCTTGGATGTGGCTCTC
CTGTTCATCCTTTTTCCAGCAGTTTTTCCACTGTTATTGTCCTGTACGATACGGTAGGAA
AGCAGACCCCAATGGTGATTATATCAGAACGTACTTGCCCGTACTCAAGAACTTTCCCAC
AAAGTATATTCACGAGCCCTGGACCGCTCCCGAGTCGGTGCAGCGAGCGGCCAAGTGTGT
CATCGGACGTGACTACCCGATGCCCATGGTGGATCACATTAAGCAGAGCCAGAACAACAT
TGAAAGGATGAAACAGGTGTACCAACAACTTGCTCACTACAGAGGAAAAATTACTCCTGC
CATCAAGTCCCCAACGATTGACCACTATCCATCACCTCCACCTGAGTTTGAGAAGAAGAG
AAGCAACAAAACAAACAAAAATGATATCCAGTTTGACTCTAACTACAGAGTTCAGGTGCA
GGCCTTACTCAAATGTGCCTTGGATGACCATGAATGTTGAGTTCGTAAACTCGGGAAATG
CTGCTGCTCTTCTCAGAGGACCCGAGAAGACTGAAGCTTAGTTCTCAAGACAAAACCAAG
TTGATAATTGATGGTTAACCATGAGAGACAGTGATAAATATACAGTACATGGTTGACTGA
GGGAAGTGAGGAACTTTTGTGGGACTCGCTACACTACGTAGTTGTTCCTGCAGTCACCCT
TGTCTGGCACCCAGTGTGAATTATTTGATTATGAAAAGATCACATCCTAAGGATACATCT
TTATTACCAGAAAGAAAGACTCTGCTCCTTGAGACTTGTGTCAGCTTTAAAATGCGAGTG
AATAAGAGGCAAGCATTGAACCTCTCGATGCTGATACTTAAGAGAAAGATCATGTAACTT
ATGGTAGGCAAAAGGGATCAATGGATGCCGATTTAAGAAAACATTTAGTGCTAAATTTTT
AAAAAGTAGGATTAAATTTAAGATAAAATCTAGCCATGTACTTTTTGTTAGTGAGATGAC
GGAGTGCCACCATACTTGCCTCTTTCTTGTCTTGCTAGTTTTTTTTAGTTTTTATTTTGG
CCAATGACTGTTCAACTACGGATCATGGTGATTTAATCAAAATCATTGACTCGTTGGGTA
ATGGATAATATTTTTAATGTGAAGAAATAGTCATTAAAGTTCTAAATATATTATTTATTT
ATTTTTTTGTCTTCTCAATCACGTTCTCGAGACAGTTTGTGTCGTACACCAGCCAGGATA
ACTTGAGGGAGGAACTAGTGCAAACTCTCCAACAATACAATCCTGACATTTCTGCACTAT
TATGTATTGTATGTAAATATATATTTTTTTCACAAAACTTTAAAAACAAAAACAAAATAA
TGTACTAACCAGTGATGCATATGATGATAGGAATATAATCTGTTTTAAAATATTTCATAT
CTTGCATTTTAAAAATGTGGAGGCAAATGTTGGATGAATATTCCTGGTGTACTGTATTTA
AACATGTCAACACAGGCAGACCTTGATTTATGAATGCCCCATTTACTAAAATAAAATAAA
AACACGTTTGTTATTCAAATACTGTACAGTGGAACCTCGGTTTCCGAACTTAATCCGTTC
CAATAGGCAGTTTGAAAACCGAAAAAAAAATTCCCATAAGAATTAATGGAGAAGGGATTA
ATCCGTTCCTGGTCCCCAAATGATTGCTTATTTAAACCTTTATAACACTATTACATGCTT
AAAATCGTAAACAAAAACAATGAAAAGCATATCATCTTACCTAACCTCAAGAATAAACAT
AATAAAGATAAATTAAAGACAAAAATTAACTCGACTTTACCTGTAAACTGTGTACAGAGG
AGAGTTAATGGCGTACTGTAAGTGGAAGGTTGAGGGGGAAAGGGATGGAGAGATGTTAT


>comp25352_c0_seq1

CTGGACACCAACAACGTCCTTGCACCGTCAACACACCCCCTCAGTGCAATATTCTTGCGA
GTAACAGACTTACACCCGGATAAATCTTAGTGTCAGGTCGGCAATACACGATACGGAAGC
AAATTGTAAGAATTGTGGAGCAGGAGGTCGGTGGTACAGTCTTATTAGGTTGTGTGCTGG
TCGGACGTGTGGGGCTAATGCTCAATAGATTTCCCTTCCATTCTCTCAAACCGCGACAAC
TGTGGATACTCATCGTGGAACAGTTATACAGGATGGGCAGCTTCACGTCCAAGCCACAAG
TAGATAGCGAGGATAGTCAAGATGAGTCGGTGACTGTACCAGAGGGCGTGGGTGACCAGA
AGGAGCTCCTAGCATGGGTGCGCGCCCCCCTCGCCAACCTCCCGCCCCTTCTTCCCCGCA
CCTATCGCCCACGCCCCGTCCCTACCACCACGCCCACATCATCACCCTCATCGCCACGCC
CGCAGCCTTTCAGGGTTATGCAGTGGAACATCCTGGCACAAGCACTAGGGACGCATGCAG
ACAACTTTGTCAAGTGCCCACCTACAGCCTTGGAGTGGAATACTCGTAGGTACCGCATCC
TGGAGGAAATCCTTGCCCACATACCGCAAGTCATCTGTCTCCAGGAGGTGGACCACTACA
GCCTACTGGAGCGGGTTCTGGCCACAGTGGGATATGAGGGAGTGTTCATGCCCAAACCAG
ACTCGCCATGCCTCTACTTGCCTACCAACAATGGTCCCGATGGTTGTGCCATCTTCTGGG
ACAACACCAGGTTCAAACTTGTGACCAAGGAGACACGTGTGGTAGAGGTGTGGCACGTGC
AGAGTAACCAGGTGGCTATACTTCTGGTACTAGAGGAACGAACAACAGGACAGCAGCTGG
TGGTACTGACGACCCACTTGAAGGCACGACAAGGGGCATTGCTTTCTAGCCTACGCAATG
AGCAAGGCAAAGATCTCCTATCATTTCTAAGTGAACATAGCCACCTCCGACCCACCATTG
TGTGTGGAGACTTTAATGCAGAGCCCAGTGAGCCTGTGTATGGTACCATGACAGAAGAAA
CTACTGGACTGGAATCAGCATATGCCCTCTTGCATGAAGGGCAGGAACCACGCTACTCAA
CCTGGAAAGTGAGAGGGGAGCAGGACTGCTGTCATAATATAGATTATGTCTTTTACACTC
CAGTAAGCTTACATGTTGAAGGAGGTCTTGATGTACCCACAGAAAAAGATCTGGGACCAG
GACGTGCCCCAAACTTATCTTACCCATCTGATCACTTCTCTCTCATCTGTGATTTCACCT
TCTCAGCAATAAAAGATGCAGATACCACAACTGATGTTAATGTAAAAGAAATAGATAGTA
ATCTATAACCAGTTGTTTGATGATCTCTTGTTAGTTCCTAGCTACAAATAATTTAATAAT
AATATATGACCTTTAGCAGATGAACAAAAGTTTTTATTGATTTCAGTGTTTGCAAACTTG
TGGAACTACAGTAGTTTTAATAGCAGTAGGCCTATACAGGTAGTACCGTATATTATGTCA
AAGAATTATCAACCTAGACTTACTGAATCTCATTCTCATTCACTAGTGTAGGTACAGTAC
AGTATATTAAAATGTTGCACTGACTGCAATAACAGTTTATTTAGAGCTTCTACTACATTA
AAACTTATGTACAGTATATATAGTAAACCAATTCACTGATCAATTCCAATATTTATTCCA
CATTAAAAATTCTACAAATTGTGCATTTTTTTCACTTATTACAAATCTGCATTTGAGTAA
ATTATGTTGTGACTAGTTGAGGTACCTGACATTGCCTGGGATTGTTTTTAATGAGGTAAA
GTTAACCAGAAGGAATTTCAATCGTGCTGATGACAGATCTCCCCCCCCCCCCCCCACCAA
CCTTTTTTCTTAACATTATGCCACCATAACACCAATTTAATAAAAAGGGAGACAAA


>comp25352_c0_seq2

TACTACACAACCATCCTCACAGTCTTAATAGTGTGCTGTTTTGCTGTAGTTCAGCAGGAG
AAGAGAACACACTTAACACTGGATGGGCAGCTTCACGTCCAAGCCACAAGTAGATAGCGA
GGATAGTCAAGATGAGTCGGTGACTGTACCAGAGGGCGTGGGTGACCAGAAGGAGCTCCT
AGCATGGGTGCGCGCCCCCCTCGCCAACCTCCCGCCCCTTCTTCCCCGCACCTATCGCCC
ACGCCCCGTCCCTACCACCACGCCCACATCATCACCCTCATCGCCACGCCCGCAGCCTTT
CAGGGTTATGCAGTGGAACATCCTGGCACAAGCACTAGGGACGCATGCAGACAACTTTGT
CAAGTGCCCACCTACAGCCTTGGAGTGGAATACTCGTAGGTACCGCATCCTGGAGGAAAT
CCTTGCCCACATACCGCAAGTCATCTGTCTCCAGGAGGTGGACCACTACAGCCTACTGGA
GCGGGTTCTGGCCACAGTGGGATATGAGGGAGTGTTCATGCCCAAACCAGACTCGCCATG
CCTCTACTTGCCTACCAACAATGGTCCCGATGGTTGTGCCATCTTCTGGGACAACACCAG
GTTCAAACTTGTGACCAAGGAGACACGTGTGGTAGAGGTGTGGCACGTGCAGAGTAACCA
GGTGGCTATACTTCTGGTACTAGAGGAACGAACAACAGGACAGCAGCTGGTGGTACTGAC
GACCCACTTGAAGGCACGACAAGGGGCATTGCTTTCTAGCCTACGCAATGAGCAAGGCAA
AGATCTCCTATCATTTCTAAGTGAACATAGCCACCTCCGACCCACCATTGTGTGTGGAGA
CTTTAATGCAGAGCCCAGTGAGCCTGTGTATGGTACCATGACAGAAGAAACTACTGGACT
GGAATCAGCATATGCCCTCTTGCATGAAGGGCAGGAACCACGCTACTCAACCTGGAAAGT
GAGAGGGGAGCAGGACTGCTGTCATAATATAGATTATGTCTTTTACACTCCAGTAAGCTT
ACATGTTGAAGGAGGTCTTGATGTACCCACAGAAAAAGATCTGGGACCAGGACGTGCCCC
AAACTTATCTTACCCATCTGATCACTTCTCTCTCATCTGTGATTTCACCTTCTCAGCAAT
AAAAGATGCAGATACCACAACTGATGTTAATGTAAAAGAAATAGATAGTAATCTATAACC
AGTTGTTTGATGATCTCTTGTTAGTTCCTAGCTACAAATAATTTAATAATAATATATGAC
CTTTAGCAGATGAACAAAAGTTTTTATTGATTTCAGTGTTTGCAAACTTGTGGAACTACA
GTAGTTTTAATAGCAGTAGGCCTATACAGGTAGTACCGTATATTATGTCAAAGAATTATC
AACCTAGACTTACTGAATCTCATTCTCATTCACTAGTGTAGGTACAGTACAGTATATTAA
AATGTTGCACTGACTGCAATAACAGTTTATTTAGAGCTTCTACTACATTAAAACTTATGT
ACAGTATATATAGTAAACCAATTCACTGATCAATTCCAATATTTATTCCACATTAAAAAT
TCTACAAATTGTGCATTTTTTTCACTTATTACAAATCTGCATTTGAGTAAATTATGTTGT
GACTAGTTGAGGTACCTGACATTGCCTGGGATTGTTTTTAATGAGGTAAAGTTAACCAGA
AGGAATTTCAATCGTGCTGATGACAGATCTCCCCCCCCCCCCCCCACCAACCTTTTTTCT
TAACATTATGCCACCATAACACCAATTTAATAAAAAGGGAGACAAA


>comp25352_c0_seq3

GTGTGTGTGTGTGTGTGTCACTCCTCTATTGGTATGTTGTTTTAAAATAAAAGATTTTTC
AGCATATTGTACTACTATACTATATATGTTTTCAGTTTTATTGATGCCTGAACTGTTCTG
GTAAGTTCTGGCTTCAAGACTTACAGGAGAATTATTTTGATGAAGGTAATGCTGCACTGT
GTGTGCTACTATTAAAGACAAGGCTTTTGTAGTACAAGTATTATGGTTTAAATAGGATAA
TAATTTTCCCTAATCTATGAACATATAAAAAGTGAGAAATTATATTAAAATGGCACTGTT
GCAGGTGGCTATACTTCTGGTACTAGAGGAACGAACAACAGGACAGCAGCTGGTGGTACT
GACGACCCACTTGAAGGCACGACAAGGGGCATTGCTTTCTAGCCTACGCAATGAGCAAGG
CAAAGATCTCCTATCATTTCTAAGTGAACATAGCCACCTCCGACCCACCATTGTGTGTGG
AGACTTTAATGCAGAGCCCAGTGAGCCTGTGTATGGTACCATGACAGAAGAAACTACTGG
ACTGGAATCAGCATATGCCCTCTTGCATGAAGGGCAGGAACCACGCTACTCAACCTGGAA
AGTGAGAGGGGAGCAGGACTGCTGTCATAATATAGATTATGTCTTTTACACTCCAGTAAG
CTTACATGTTGAAGGAGGTCTTGATGTACCCACAGAAAAAGATCTGGGACCAGGACGTGC
CCCAAACTTATCTTACCCATCTGATCACTTCTCTCTCATCTGTGATTTCACCTTCTCAGC
AATAAAAGATGCAGATACCACAACTGATGTTAATGTAAAAGAAATAGATAGTAATCTATA
ACCAGTTGTTTGATGATCTCTTGTTAGTTCCTAGCTACAAATAATTTAATAATAATATAT
GACCTTTAGCAGATGAACAAAAGTTTTTATTGATTTCAGTGTTTGCAAACTTGTGGAACT
ACAGTAGTTTTAATAGCAGTAGGCCTATACAGGTAGTACCGTATATTATGTCAAAGAATT
ATCAACCTAGACTTACTGAATCTCATTCTCATTCACTAGTGTAGGTACAGTACAGTATAT
TAAAATGTTGCACTGACTGCAATAACAGTTTATTTAGAGCTTCTACTACATTAAAACTTA
TGTACAGTATATATAGTAAACCAATTCACTGATCAATTCCAATATTTATTCCACATTAAA
AATTCTACAAATTGTGCATTTTTTTCACTTATTACAAATCTGCATTTGAGTAAATTATGT
TGTGACTAGTTGAGGTACCTGACATTGCCTGGGATTGTTTTTAATGAGGTAAAGTTAACC
AGAAGGAATTTCAATCGTGCTGATGACAGATCTCCCCCCCCCCCCCCCACCAACCTTTTT
TCTTAACATTATGCCACCATAACACCAATTTAATAAAAAGGGAGACAAA


>comp25352_c0_seq4

CTGGACACCAACAACGTCCTTGCACCGTCAACACACCCCCTCAGTGCAATATTCTTGCGA
GTAACAGACTTACACCCGGATAAATCTTAGTGTCAGGTCGGCAATACACGATACGGAAGC
AAATTGTAAGAATTGTGGAGCAGGAGGTCGGTGGTACAGTCTTATTAGGTTGTGTGCTGG
TCGGACGTGTGGGGCTAATGCTCAATAGATTTCCCTTCCATTCTCTCAAACCGCGACAAC
TGTGGATACTCATCGTGGAACAGTTATACAGGATGGGCAGCTTCACGTCCAAGCCACAAG
TAGATAGCGAGGATAGTCAAGATGAGTCGGTGACTGTACCAGAGGGCGTGGGTGACCAGA
AGGAGCTCCTAGCATGGGTGCGCGCCCCCCTCGCCAACCTCCCGCCCCTTCTTCCCCGCA
CCTATCGCCCACGCCCCGTCCCTACCACCACGCCCACATCATCACCCTCATCGCCACGCC
CGCAGCCTTTCAGGGTTATGCAGTGGAACATCCTGGCACAAGCACTAGGGACGCATGCAG
ACAACTTTGTCAAGTGCCCACCTACAGCCTTGGAGTGGAATACTCGTAGGTACCGCATCC
TGGAGGAAATCCTTGCCCACATACCGCAAGTCATCTGTCTCCAGGAGGTGGACCACTACA
GCCTACTGGAGCGGGTTCTGGCCACAGTGGGATATGAGGGAGTGTTCATGCCCAAACCAG
ACTCGCCATGCCTCTACTTGCCTACCAACAATGGTCCCGATGGTTGTGCCATCTTCTGGG
ACAACACCAGGTTCAAACTTGTGACCAAGGAGACACGTGTGGTAGAGGTGTGGCACGTGC
AGAGTAACCAGGTGCGTTTTGAGTGTGTTATGTTCTTGAAATACATTTTGATGTGGGGTA
CAGAATTTTCCTGTTTGGTTTGTGCAGATTAATGAGCTAAGTGTGTTGAGTTAGGGTTTG
GTTTGGTACATGTAAGTAAT


>comp54873_c0_seq1

TCCTTCTCCTCTGATGGCTCTAAGAAGAGGAGAGGATCATTCATTGATAGCAATGATGAT
GATGGGGAATCTATTAAAATTCCCAGAACTGCTGGGGATTGGAATAAAAGACAAAATCAC
AGTGAAATTGAAAAGCGCAGGCGTGATAAAATGAACACCTACATAATGGAACTCAGCAGC
ATTATACCAGTGTGTACTTCTCGGAAGCTTGACAAACTGACA


>comp1099_c0_seq1
GTCGTTAGTTCCTTGACCGAGTTGAGAACGGCAGGTAGCATGTAAAGTAACTTGTTGTTC
TCGGTGGTGTGTCAGTAACTTACGTGTTGTTGTTGTTATTGTTGTTGTTGAGGCGTGACG
CAGTAGGTGTCAAGGATGAACGTGGAAGACAAAGGACAGGACAACCTCACGGTGATGAAA
GTGTCTCGCTCACTCGACTTCCACATCCTCAGAAGTTCCTTTTTGAGGAAACCCAAAAAG
GAAAAGGACGCCTCCCCAAATCCCTCACGGGAGAAGAGAGGCGAGAAGGACCCCAGCAGC
GTCTCACCCAACAAGGGCGGTTCACCCATGCTGAAGGAGGACCCCGCTAGGAGAGGCACC
GTCAGCCTCGACAACATAACCGATGTCAACACCAGCAGCAGGAAGTATACCTCGGGTGTC
CTAGTTTCACCCTCGAGGGATAGTTTGAAGGACAAGTTCCTGGGGAGGATGAGGGGGCTG
TATGAGAGTAAGGATGACCTGGAGGGGGAGAGAGGCAGGACCAAGCTGAAGACGGAGAGA
GACTCTGAAGAGTTTAGCACCAGAGGATCGACCTTAATCAACAGGATCAGGGACCTATAC
GGCAGCAGGGAGTCTCTGGTGCTGAAGGAGAAGCCTCCAGGTAATAAGTCTAAGGACGAC
TCCTGGCGAGGCTTCGGACTCCTGAACAAGTTTTACCACAAAGGTGGAAACACGCTGAGT
GCTAGTGAAGACGACCTTAACGCGGCCAACAAGACTGGTGATTACTGGAAAGGTGTTCAG
TTCCTCAACAAGGCTCAGGATATCCTCAGCAAACAGGAGTGGGAGGAAGACGAGTTCCTC
AACACGCTGGATCATGACGCCAGGACTGAGTACACCGCCGACTGGGTCACCCACGAAAGG
AATTCCAAGGACACGAGCGACAGGAAAGCAATCCTGCAGGAGACACGCAGAGACAGAGGG
AGGAACTCCATCATCTCCCTTACTGGCTCCCTGCACTCCCTCTCCTCCATCCCTACAGCT
CCTCCTCCACGCTCCCAGGCCGTGTTGAGGAACTGCAAATACTCGAACCAGAGGCGCGGG
AAGGTGGCCAGGCAGACTCTACAGACTTACCCGAAGAGCATCAACAAGATCAAGAAATTC
GGCCGAAAGTTCTCCAGGAAGACAAAGAACAAGAAGTCTCGTTACGATGACAATGTCCCA
CCTGTCAGCGCCTCCCAGATGATAGACATGTCCTCTCTAGACGGTGTCCCACGCAACGCT
CACAACCACGACGTGTCCAAGAGCAACGATAGCTGGCAAGGACGTGACCACGACCAGACC
AATGGCGGGCAAGACGAATGGGAGAATGAGGACATCACGTTGGAGAGAGGTAACCAAGGG
CTGGGCTTCAGTATCGCTGGTGGCACAGACAACCCACACATCGGGTCCGATACTTCCATC
TATATTACCAAGCTGATACCAGGCGGAGCAGCGGCCAATGATGGTCGACTGCAGATTACA
GATGTCATAGTCTCAGTTAACGATATTACTGTTGTCAATGTTCCTCATGCAACGGCGGTT
GATGCTCTTAAACGTGCTGGTAACACTGTACATTTGTGTGTGAAGCGACGTAAGCGTCCC
CCAAATGTTATGCTTCTGGAGGTTGAGTTGATAAAAGGAAACAAAGGCCTCGGATTCAGC
ATCGCCGGTGGTATCGGAAATCAGCACATTCCTGGTGACAATGGCATCTACATCACAAAA
ATCATGGAAGGGGGCGCGGCGCACGTCGATGGTCGCGTGTGTGTTGGGGATAAGTTAGTC
GCTGTACGAGATACTCCATCCGGAGATGTAAACCTAGAAAACGTAACCCACGAAGATGCC
GTAGCTTGCCTCAAGTCGACCAGCGACCGCGTGGTGCTGGTGCTAGGTAAGGTGGTCGCT
CCTCAGACTAATGCCACCACGGACCTGGTTCCTCCTCCTTTACAATCGTCTGAGACCCAT
CAGCACCAAGACCTCACGCCCCCACCCCCGACGCCACCTCCTGCACCGCTTGACATCTCC
TCATCCCACAATGAACTACTGATGGAGGCCCCTTCACCCCCTGATGACCTTGTTTCTAGA
GAACCTCGCAGAGTGAGCCTATCGAAAGGCACGACAGGTTTGGGTTTCAATATCGTGGGT
GGCGAGGATGGGGAAGGAATATTCATCTCCTTCATCCTGGCTGGGGGCCCTGCTGACCTC
TCAACAGAACTAAGGCGTGGTGACCAAATCCTTAATGTTAACGGCACTGATCTACGCATT
GCTACACATGAACAGGCTGCTCAGACTCTAAAGGGATGTGGACAGACAGTGAACTTGACA
GTGCAATATAAACCTGATGAGTACAACCGCTTTGAGGCCAAAATCCATGATCTTAAGCAG
CAGATGATGTCTGGCACTCTCAGAACCACACAGAAACGCAGTCTCTATGTCAGAGCTCTG
TTTGACTATGACCCCAACCGTGATGATGGTTTGCCTTCCCGTGGTCTTGCCTTCAACTAC
GGAGAAATACTTCACGTCACGAATGCCTCTGATGACCAGTGGTGGCAAGCCAGACGCGTC
CTACCCACAGGCGAAGAAGAGGGCACTACAGGAATCATCCCTTCTAAAGCCCGATGGGAA
AAGAAGCAAAAAGCTCGACTTCGATCTGTGGCATTCCAGGGCAAGAATAACAATGATGCT
CGGCAATCAACACTAGAGAGGAAGAAGAAGACGTTATCATTCAGTCGAAAATTCCCATTC
CTGAACAAGAGCAAAGATGATAAGTCAGAAGACGGTTCAGACAATGAGCTCGATGAGGAC
TTTGAAGCCTCCATAGCAACAAATGACGGAGAGAGCGATAGCCGAAGCATGAGAGGCGAT
GACTACATAATCTTGAGCTATGAAGGTGTGCAGCAGACGGAAATCGCATACACACGGCCG
GTGGTTCTCCTTGGACCCCTCAAGGACAGAATTAATGACGACCTTATATCAGAGTTCCCG
GATAAATTTGGCAGCTGTGTACCACACACTACCCGGCCTCGACGGGAGTATGAAGTTGAT
GGTCGGGACTACCATTTTGTAGCCTCGAGGGAACAAATGGAACGAGACATCCAGAATCAC
CTATTCATTGAAGCTGGCCAGTATAATGACAATCTCTATGGAACGTCAGTGGCGTCTGTT
AAAGAAGTTGCTGAAAAGGGCAAACATTGTATCCTTGATGTGAGTGGCAATGCTATCAAA
AGACTTCAAGTTGCACAACTTTACCCAATTGCCATTTTCATTAAACCCAAGTCTGGCGAA
CAAATTATGGAGTGGAATAAGAGAATGACGGAGGAGCAAGCACGTAAAACATATGAGCGA
GCTCTAAAGGTAGAAGGAGATTTTGGTGAGTACTTCACAGCAATAGTGGCTGGTGACACC
CCAGAGGAGGTTTATGCACGTGTCAAGGATCTCATCCACCAACATTCTGGCCCAAAGATC
TGGGTCACTTGTAAAGAAAAGTTATAAGATCAGGAGAGTTCCCTTATGGGCTCATCCTGG
ATAACCTATGCGTGAACATTTTGTTGTTGCATGATAAAAGGAAATGTCTCATTAAGGGCA
ATTGTTTCTTTCCATTGTATGGACTACTATTGATGCTTGAAAATATAATACAGATACACC
CATTGAACCTGGAACAATCCAGATAGATTGTATTTCTAAAATGAATAGAAAATTCAGCTG
TACAGCTGAGAACCCTGTATTGGGCTGAAGATTATTTCCTCATGTAAAGGCTCTTGCCTA
TTTTAAGTCTCAGTGAACCTATTGATTTTTTAAGATATTATTCTAGAGATATTATATTCA
TATATCTCATCATGGTGAAACCCATACTATTGAAACTTTTAATTGTATTATAAAAGTTTT
ATGCCTTTACTGCAGCATGCGGGGAAACTGTGTATGTTGGACAATGTTAGTTGGTGATCA
TCAGCTCTTACTATCCAAATCCCAACTGCATTTCTGATAGTAGTACCCGACAGTGTTGTA
TGTATTCAGATAATTTTCTTATCTAAGCCTATGTGACTCAGGAGCAGTATCTTTACAAAA
ATAAAAAAAGGCATTGATATCTGAACTTACGGATACCAAGAGTAGGTGTATGGAATATAA
ATTAGGTCGGCAATACAAGGAATAAGGTACTTAACTTATGCCCACAATTTGTTTTCTTCA
TCTTCTTTCACACCCCTTACTGAAAACTGTTGTCAGACTTTTGCCATTTGATCTCTGCCC
AGCTCTGTGATGTAAAGTTGAAACATATAGTTATTATTATCATCACTGTATTTTAATTTC
ACATACTAGTTGTTTCTTATGCATTATGTACCAAGATGTTCACTACAAGTGAGGTGTATG
TATCTTCATTTTAAAGATTAAGATAAATATGGAGTTAAAAATATATTTCCAAAATATTGT
TGTAAGAAACAAGAATTAATTAGTTTATGGTAAGGTCATGTAATACATTAATTGTCGAAT
TTGGTTAGCTGGGATTTACAGCAGACTTGATGAGTGTAGCACCACCTGACCAATCATTGC
ATTGGTAAAATGGTGAATAGTTATGATAAACACAAATTCTATGTTCCTGGTGGAAAGCAG
ACATTGGTAATGAAAATTTGACAATATCGTGTAGACTGCTGGCAATTGCAAGTAGTAGAT
GTAAACCATTTTGTTGTTCTGTATATGAAAAGTAGTATTCCAGTCTTGGCTAATGAGCCT
CGTGCTGGAAAAAAATATTGTAAATTATTCTGTGAGATGCATTTTAAAAGTGCCGACTGC
ATGATGGTGCAATGAACCACATGTCTTGTTTGATAATGAACTCTCAGGAGTAGATGTCCT
CCAAATCTGGCTTGAAGTGAGCTTTGATATAGAGGTCAGATTGAGAAACCAAAGTAGTTA
TGTGACAAGCAGCTGTGTTACCCCAGACATGTGTTGGGCAAGGTTCACCTCTCCTGTGTT
GAATATGAGAGAAGGTGATCCTCAAGAGAATAATATTACTAAAGGCAGAAAGTTGCTGCT
GAACCACATCACCAATGTTGATGCTGTAATCTCATACCTTGTTTAGAACTAGTGCTTTAG
GTCACAGCCAACAATGATAGAAAGCTCAGGTTCTGTTTGTCTTGGACGCTTATCAGGTGC
AGACGGCAATACAAATAATCAAATGATAGCAAAGGAGACAGCAGAACTCGAGTGAGTTGT
ATCATTCATGGTGTTTGACTTAGTCTTATCTCCACGATCCTCCCTGATTGTTCTTGTACC
AGTGGTTAACAGAATAGGAAACTTCACCAATTTTTGTGATTTTTCACTGATGTTCTCTAA
AAGTAAGAATAAGGAATATGAGCCTTATAGAAAATCTTGGAAATTGGTGACTGACCAATA
ACTACTGTACCACAAAATGATGTATAATGTGTTCATGGTTTCATTTAAAGTGATGAATGC
CTGGTCACTTTTTGTTACATGAGCTGTTTCTTGTATCATAGTATGGATGAAATGTTGATA
GGTTTTTAAGGTTCTGTCCTTGTGTCTCGGCTATAAACCAGATTGTTAAGTGATAACCCT
ATGTGAACCCCAGGACTACAACAAGAAAAATCTATAATGCCAAAATGGAGAGACTGTGAG
TTTTTAAATTACTGTAGCTCTTGTTATCAGATCGCACTGATGATACCAACTTAAGTTTAG
TATCATCACATGTAAGCAGATTTTTTAGCAAATATTTAAATAATCAAATTTAGGAAATTA
AATGTCTCCGTCTCTGCCAGTTGATCGTGTGTTTGGGCTTTCCTTATTATTGTAAGCTTC
AATATTGACAAAAAAACTAACTGATATACAGTATCTAAAGAGCTTTCAATTTATACATTA
CCAAAGCAACATTGTATTACATTTTATTATCAACATCAGTTTATTATTTGTTAGTCCTAT
CAAATCTTAATGTACATTATATGGGGTAAGACCAAGAGAACAAGTTCTAAAGATGGGGAG
ACTAAACATAAGTTTTAGTGACTGTGGTCTTGGTATTTGATTGGTATCAATTAGTAATGC
TTACATGATATTAAACAGCCCGAAAGTGCTGAATCCTAGAGAGAGAGAGAGAGAACGAGA
GAGAGAACGGTTATCATGTCGTTGTTACAAGTGTGAGTTTTACAAATTATTGTTAACATA
TTTTGTCAATGACCTATTTATCTGTATTCCCTATGATCTAAAGGTAACTTCCTGTGTTAT
AGCCATGGTGCCATCTTATTTTTATCCTCTTTTTGATCGTTTTTTGTCATCCCATCGTTA
GCTCTGCATTGTTTGTATGTACTGTAAGTTGGTGTTTGTAAATATGTAGTGTAATGATAC
AGTGGGAGCTTACAGTAGTAGATTTTTAATTCTGTTTTGTCATTTTTTTTTAGCACAGGA
CTTGTGCAGTGTACAGTATATTAATTTATTATGTTTTCCACACGCTCCTCAGCCTCTATC
TAGGTTCTCAAAGACTAATATGTGTAGACATTTTATATGATATGGACTTTGTTGTATTAA
GAGATTCTTTTAATTTTTTTATTTAAAAGCACACCCAGGATGATGAGTCTTTAAATGGTA
TATGGTTAGGTTAGCAGTTTTTCAATATATGCAGTTGAATACTTTGTTATAATTACCTTC
TTTGAGAGACTCTCGTGAACTACACAGGTATACGTAGTTTGTTTTGCATTTTAATGTAAT
GTTATTCCTAGAGCTGAAAAAAATCTCATGAATTACAAATACTAGTCATTGAACACTGAA
GGATGATTTTATGTATTTTCTGTTGTTGCGTTAAAACTTAATTGACAATAACTTGAGCTT
ATCGCATGCTCATACGGAACCTTAGTGATGGCAGGGGTAGTGCATCTTGTTGAAATGTTG
TCAGTATAGAAGGTAAGTTAACTGGAAATTTCCAATATTCACAGTGTCAGGTTGTGGTAG
GAGGTAGACACTGAAAAGCCACATTGTTAGCATTAGCTTGCACACAAACAATAAACCTAA
CCATGTACCATACAAAAACAGGTCTTATTGGGTTACTTGTGTTGGCTCTTCTACCAGATA
TCAAAACTGACAGCCTTGGACATATTCTTTTAAAGTCAGCCTTGATGGCATCCTTTTACT
TGACAGTATGCCTCTGCTTGTGATGCATGTGGTAACTGCTTGTCCAGTTGACCCATTCAA
GTTACATAATATAGAATTTATGTACAGTGATAGAGAACAGTTAGGATTCTCTCATAAGAA
ATCAGTATGAACTTTCTCTTACATTAAGTCACTGTTGCCTTGATGACCATCCAGTAACAG
TGCCCTTGACAGCATCGACTCATACCAACTGTTTACTTTAGATCACTGGGCACTTATCTG
TCTGTTGTGTTGTTACAAAATATTAAGAGTGTTGTGTCTGAATGGACTTGTCAATACCTT
CTTTTGTAAGACAATAATAACTAGGCATAGTTTAAAACTTGAGTAATACATGTCTCATAT
TGCAGAGAAATAAGAATTCTTGTAATTGCAGTTATCTAACATTTGTTGGGAATATTACAT
ATATTGTAAAGCTGGAAAGGTAAGAAGTATGTAAGCTTTAGCTGTTAATGACGACAATTT
TGTTTGCTCAACGTCTAACCTGCCACCGGTGTCAGTGACAGAGCCTCTTTAATTATCCAT
TTCCTTCATATTGTGAGTGGCACCATGGCTACAACCCCTTCTCTGCATAAAACCCTTAAT
ATTTGCAGCTTCAGTGGCCTGCCCAGTGCATCCTCTGACAACCTTCCCCATCCCTCCCTT
CAACCCCCGTATTGTAAATACAACATTATCTCAAAATAAAAAAAA


>comp1099_c0_seq2
GTCGTTAGTTCCTTGACCGAGTTGAGAACGGCAGGTAGCATGTAAAGTAACTTGTTGTTC
TCGGTGGTGTGTCAGTAACTTACGTGTTGTTGTTGTTATTGTTGTTGTTGAGGCGTGACG
CAGTAGGTGTCAAGGATGAACGTGGAAGACAAAGGACAGGACAACCTCACGGTGATGAAA
GTGTCTCGCTCACTCGACTTCCACATCCTCAGAAGTTCCTTTTTGAGGAAACCCAAAAAG
GAAAAGGACGCCTCCCCAAATCCCTCACGGGAGAAGAGAGGCGAGAAGGACCCCAGCAGC
GTCTCACCCAACAAGGGCGGTTCACCCATGCTGAAGGAGGACCCCGCTAGGAGAGGCACC
GTCAGCCTCGACAACATAACCGATGTCAACACCAGCAGCAGGAAGTATACCTCGGGTGTC
CTAGTTTCACCCTCGAGGGATAGTTTGAAGGACAAGTTCCTGGGGAGGATGAGGGGGCTG
TATGAGAGTAAGGATGACCTGGAGGGGGAGAGAGGCAGGACCAAGCTGAAGACGGAGAGA
GACTCTGAAGAGTTTAGCACCAGAGGATCGACCTTAATCAACAGGATCAGGGACCTATAC
GGCAGCAGGGAGTCTCTGGTGCTGAAGGAGAAGCCTCCAGGTAATAAGTCTAAGGACGAC
TCCTGGCGAGGCTTCGGACTCCTGAACAAGTTTTACCACAAAGGTGGAAACACGCTGAGT
GCTAGTGAAGACGACCTTAACGCGGCCAACAAGACTGGTGATTACTGGAAAGGTGTTCAG
TTCCTCAACAAGGCTCAGGATATCCTCAGCAAACAGGAGTGGGAGGAAGACGAGTTCCTC
AACACGCTGGATCATGACGCCAGGACTGAGTACACCGCCGACTGGGTCACCCACGAAAGG
AATTCCAAGGACACGAGCGACAGGAAAGCAATCCTGCAGGAGACACGCAGAGACAGAGGG
AGGAACTCCATCATCTCCCTTACTGGCTCCCTGCACTCCCTCTCCTCCATCCCTACAGCT
CCTCCTCCACGCTCCCAGGCCGTGTTGAGGAACTGCAAATACTCGAACCAGAGGCGCGGG
AAGGTGGCCAGGCAGACTCTACAGACTTACCCGAAGAGCATCAACAAGATCAAGAAATTC
GGCCGAAAGTTCTCCAGGAAGACAAAGAACAAGAAGTCTCGTTACGATGACAATGTCCCA
CCTGTCAGCGCCTCCCAGATGATAGACATGTCCTCTCTAGACGGTGTCCCACGCAACGCT
CACAACCACGACGTGTCCAAGAGCAACGATAGCTGGCAAGGACGTGACCACGACCAGACC
AATGGCGGGCAAGACGAATGGGAGAATGAGGACATCACGTTGGAGAGAGGTAACCAAGGG
CTGGGCTTCAGTATCGCTGGTGGCACAGACAACCCACACATCGGGTCCGATACTTCCATC
TATATTACCAAGCTGATACCAGGCGGAGCAGCGGCCAATGATGGTCGACTGCAGATTACA
GATGTCATAGTCTCAGTTAACGATATTACTGTTGTCAATGTTCCTCATGCAACGGCGGTT
GATGCTCTTAAACGTGCTGGTAACACTGTACATTTGTGTGTGAAGCGACGTAAGCGTCCC
CCAAATGTTATGCTTCTGGAGGTTGAGTTGATAAAAGGAAACAAAGGCCTCGGATTCAGC
ATCGCCGGTGGTATCGGAAATCAGCACATTCCTGGTGACAATGGCATCTACATCACAAAA
ATCATGGAAGGGGGCGCGGCGCACGTCGATGGTCGCGTGTGTGTTGGGGATAAGTTAGTC
GCTGTACGAGATACTCCATCCGGAGATGTAAACCTAGAAAACGTAACCCACGAAGATGCC
GTAGCTTGCCTCAAGTCGACCAGCGACCGCGTGGTGCTGGTGCTAGGTAAGGTGGTCGCT
CCTCAGACTAATGCCACCACGGACCTGGTTCCTCCTCCTTTACAATCGTCTGAGACCCAT
CAGCACCAAGACCTCACGCCCCCACCCCCGACGCCACCTCCTGCACCGCTTGACATCTCC
TCATCCCACAATGAACTACTGATGGAGGCCCCTTCACCCCCTGATGACCTTGTTTCTAGA
GAACCTCGCAGAGTGAGCCTATCGAAAGGCACGACAGGTTTGGGTTTCAATATCGTGGGT
GGCGAGGATGGGGAAGGAATATTCATCTCCTTCATCCTGGCTGGGGGCCCTGCTGACCTC
TCAACAGAACTAAGGCGTGGTGACCAAATCCTTAATGTTAACGGCACTGATCTACGCATT
GCTACACATGAACAGGCTGCTCAGACTCTAAAGGGATGTGGACAGACAGTGAACTTGACA
GTGCAATATAAACCTGATGAGTACAACCGCTTTGAGGCCAAAATCCATGATCTTAAGCAG
CAGATGATGTCTGGCACTCTCAGAACCACACAGAAACGCAGTCTCTATGTCAGAGCTCTG
TTTGACTATGACCCCAACCGTGATGATGGTTTGCCTTCCCGTGGTCTTGCCTTCAACTAC
GGAGAAATACTTCACGTCACGAATGCCTCTGATGACCAGTGGTGGCAAGCCAGACGCGTC
CTACCCACAGGCGAAGAAGAGGGCACTACAGGAATCATCCCTTCTAAAGCCCGATGGGAA
AAGAAGCAAAAAGCTCGACTTCGATCTGTGGCATTCCAGGGCAAGAATAACAATGATGCT
CGGCAATCAACACTAGAGAGGAAGAAGAAGACGTTATCATTCAGTCGAAAATTCCCATTC
CTGAACAAGAGCAAAGATGATAAGTCAGAAGACGGTTCAGACAATGAGCCCTCCATAGCA
ACAAATGACGGAGAGAGCGATAGCCGAAGCATGAGAGGCGATGACTACATAATCTTGAGC
TATGAAGGTGTGCAGCAGACGGAAATCGCATACACACGGCCGGTGGTTCTCCTTGGACCC
CTCAAGGACAGAATTAATGACGACCTTATATCAGAGTTCCCGGATAAATTTGGCAGCTGT
GTACCACACACTACCCGGCCTCGACGGGAGTATGAAGTTGATGGTCGGGACTACCATTTT
GTAGCCTCGAGGGAACAAATGGAACGAGACATCCAGAATCACCTATTCATTGAAGCTGGC
CAGTATAATGACAATCTCTATGGAACGTCAGTGGCGTCTGTTAAAGAAGTTGCTGAAAAG
GGCAAACATTGTATCCTTGATGTGAGTGGCAATGCTATCAAAAGACTTCAAGTTGCACAA
CTTTACCCAATTGCCATTTTCATTAAACCCAAGTCTGGCGAACAAATTATGGAGTGGAAT
AAGAGAATGACGGAGGAGCAAGCACGTAAAACATATGAGCGAGCTCTAAAGGTAGAAGGA
GATTTTGGTGAGTACTTCACAGCAATAGTGGCTGGTGACACCCCAGAGGAGGTTTATGCA
CGTGTCAAGGATCTCATCCACCAACATTCTGGCCCAAAGATCTGGGTCACTTGTAAAGAA
AAGTTATAAGATCAGGAGAGTTCCCTTATGGGCTCATCCTGGATAACCTATGCGTGAACA
TTTTGTTGTTGCATGATAAAAGGAAATGTCTCATTAAGGGCAATTGTTTCTTTCCATTGT
ATGGACTACTATTGATGCTTGAAAATATAATACAGATACACCCATTGAACCTGGAACAAT
CCAGATAGATTGTATTTCTAAAATGAATAGAAAATTCAGCTGTACAGCTGAGAACCCTGT
ATTGGGCTGAAGATTATTTCCTCATGTAAAGGCTCTTGCCTATTTTAAGTCTCAGTGAAC
CTATTGATTTTTTAAGATATTATTCTAGAGATATTATATTCATATATCTCATCATGGTGA
AACCCATACTATTGAAACTTTTAATTGTATTATAAAAGTTTTATGCCTTTACTGCAGCAT
GCGGGGAAACTGTGTATGTTGGACAATGTTAGTTGGTGATCATCAGCTCTTACTATCCAA
ATCCCAACTGCATTTCTGATAGTAGTACCCGACAGTGTTGTATGTATTCAGATAATTTTC
TTATCTAAGCCTATGTGACTCAGGAGCAGTATCTTTACAAAAATAAAAAAAGGCATTGAT
ATCTGAACTTACGGATACCAAGAGTAGGTGTATGGAATATAAATTAGGTCGGCAATACAA
GGAATAAGGTACTTAACTTATGCCCACAATTTGTTTTCTTCATCTTCTTTCACACCCCTT
ACTGAAAACTGTTGTCAGACTTTTGCCATTTGATCTCTGCCCAGCTCTGTGATGTAAAGT
TGAAACATATAGTTATTATTATCATCACTGTATTTTAATTTCACATACTAGTTGTTTCTT
ATGCATTATGTACCAAGATGTTCACTACAAGTGAGGTGTATGTATCTTCATTTTAAAGAT
TAAGATAAATATGGAGTTAAAAATATATTTCCAAAATATTGTTGTAAGAAACAAGAATTA
ATTAGTTTATGGTAAGGTCATGTAATACATTAATTGTCGAATTTGGTTAGCTGGGATTTA
CAGCAGACTTGATGAGTGTAGCACCACCTGACCAATCATTGCATTGGTAAAATGGTGAAT
AGTTATGATAAACACAAATTCTATGTTCCTGGTGGAAAGCAGACATTGGTAATGAAAATT
TGACAATATCGTGTAGACTGCTGGCAATTGCAAGTAGTAGATGTAAACCATTTTGTTGTT
CTGTATATGAAAAGTAGTATTCCAGTCTTGGCTAATGAGCCTCGTGCTGGAAAAAAATAT
TGTAAATTATTCTGTGAGATGCATTTTAAAAGTGCCGACTGCATGATGGTGCAATGAACC
ACATGTCTTGTTTGATAATGAACTCTCAGGAGTAGATGTCCTCCAAATCTGGCTTGAAGT
GAGCTTTGATATAGAGGTCAGATTGAGAAACCAAAGTAGTTATGTGACAAGCAGCTGTGT
TACCCCAGACATGTGTTGGGCAAGGTTCACCTCTCCTGTGTTGAATATGAGAGAAGGTGA
TCCTCAAGAGAATAATATTACTAAAGGCAGAAAGTTGCTGCTGAACCACATCACCAATGT
TGATGCTGTAATCTCATACCTTGTTTAGAACTAGTGCTTTAGGTCACAGCCAACAATGAT
AGAAAGCTCAGGTTCTGTTTGTCTTGGACGCTTATCAGGTGCAGACGGCAATACAAATAA
TCAAATGATAGCAAAGGAGACAGCAGAACTCGAGTGAGTTGTATCATTCATGGTGTTTGA
CTTAGTCTTATCTCCACGATCCTCCCTGATTGTTCTTGTACCAGTGGTTAACAGAATAGG
AAACTTCACCAATTTTTGTGATTTTTCACTGATGTTCTCTAAAAGTAAGAATAAGGAATA
TGAGCCTTATAGAAAATCTTGGAAATTGGTGACTGACCAATAACTACTGTACCACAAAAT
GATGTATAATGTGTTCATGGTTTCATTTAAAGTGATGAATGCCTGGTCACTTTTTGTTAC
ATGAGCTGTTTCTTGTATCATAGTATGGATGAAATGTTGATAGGTTTTTAAGGTTCTGTC
CTTGTGTCTCGGCTATAAACCAGATTGTTAAGTGATAACCCTATGTGAACCCCAGGACTA
CAACAAGAAAAATCTATAATGCCAAAATGGAGAGACTGTGAGTTTTTAAATTACTGTAGC
TCTTGTTATCAGATCGCACTGATGATACCAACTTAAGTTTAGTATCATCACATGTAAGCA
GATTTTTTAGCAAATATTTAAATAATCAAATTTAGGAAATTAAATGTCTCCGTCTCTGCC
AGTTGATCGTGTGTTTGGGCTTTCCTTATTATTGTAAGCTTCAATATTGACAAAAAAACT
AACTGATATACAGTATCTAAAGAGCTTTCAATTTATACATTACCAAAGCAACATTGTATT
ACATTTTATTATCAACATCAGTTTATTATTTGTTAGTCCTATCAAATCTTAATGTACATT
ATATGGGGTAAGACCAAGAGAACAAGTTCTAAAGATGGGGAGACTAAACATAAGTTTTAG
TGACTGTGGTCTTGGTATTTGATTGGTATCAATTAGTAATGCTTACATGATATTAAACAG
CCCGAAAGTGCTGAATCCTAGAGAGAGAGAGAGAGAACGAGAGAGAGAACGGTTATCATG
TCGTTGTTACAAGTGTGAGTTTTACAAATTATTGTTAACATATTTTGTCAATGACCTATT
TATCTGTATTCCCTATGATCTAAAGGTAACTTCCTGTGTTATAGCCATGGTGCCATCTTA
TTTTTATCCTCTTTTTGATCGTTTTTTGTCATCCCATCGTTAGCTCTGCATTGTTTGTAT
GTACTGTAAGTTGGTGTTTGTAAATATGTAGTGTAATGATACAGTGGGAGCTTACAGTAG
TAGATTTTTAATTCTGTTTTGTCATTTTTTTTTAGCACAGGACTTGTGCAGTGTACAGTA
TATTAATTTATTATGTTTTCCACACGCTCCTCAGCCTCTATCTAGGTTCTCAAAGACTAA
TATGTGTAGACATTTTATATGATATGGACTTTGTTGTATTAAGAGATTCTTTTAATTTTT
TTATTTAAAAGCACACCCAGGATGATGAGTCTTTAAATGGTATATGGTTAGGTTAGCAGT
TTTTCAATATATGCAGTTGAATACTTTGTTATAATTACCTTCTTTGAGAGACTCTCGTGA
ACTACACAGGTATACGTAGTTTGTTTTGCATTTTAATGTAATGTTATTCCTAGAGCTGAA
AAAAATCTCATGAATTACAAATACTAGTCATTGAACACTGAAGGATGATTTTATGTATTT
TCTGTTGTTGCGTTAAAACTTAATTGACAATAACTTGAGCTTATCGCATGCTCATACGGA
ACCTTAGTGATGGCAGGGGTAGTGCATCTTGTTGAAATGTTGTCAGTATAGAAGGTAAGT
TAACTGGAAATTTCCAATATTCACAGTGTCAGGTTGTGGTAGGAGGTAGACACTGAAAAG
CCACATTGTTAGCATTAGCTTGCACACAAACAATAAACCTAACCATGTACCATACAAAAA
CAGGTCTTATTGGGTTACTTGTGTTGGCTCTTCTACCAGATATCAAAACTGACAGCCTTG
GACATATTCTTTTAAAGTCAGCCTTGATGGCATCCTTTTACTTGACAGTATGCCTCTGCT
TGTGATGCATGTGGTAACTGCTTGTCCAGTTGACCCATTCAAGTTACATAATATAGAATT
TATGTACAGTGATAGAGAACAGTTAGGATTCTCTCATAAGAAATCAGTATGAACTTTCTC
TTACATTAAGTCACTGTTGCCTTGATGACCATCCAGTAACAGTGCCCTTGACAGCATCGA
CTCATACCAACTGTTTACTTTAGATCACTGGGCACTTATCTGTCTGTTGTGTTGTTACAA
AATATTAAGAGTGTTGTGTCTGAATGGACTTGTCAATACCTTCTTTTGTAAGACAATAAT
AACTAGGCATAGTTTAAAACTTGAGTAATACATGTCTCATATTGCAGAGAAATAAGAATT
CTTGTAATTGCAGTTATCTAACATTTGTTGGGAATATTACATATATTGTAAAGCTGGAAA
GGTAAGAAGTATGTAAGCTTTAGCTGTTAATGACGACAATTTTGTTTGCTCAACGTCTAA
CCTGCCACCGGTGTCAGTGACAGAGCCTCTTTAATTATCCATTTCCTTCATATTGTGAGT
GGCACCATGGCTACAACCCCTTCTCTGCATAAAACCCTTAATATTTGCAGCTTCAGTGGC
CTGCCCAGTGCATCCTCTGACAACCTTCCCCATCCCTCCCTTCAACCCCCGTATTGTAAA
TACAACATTATCTCAAAATAAAAAAAA


>comp21486_c0_seq1
CATTGTCATCGTAACGAGACTTCTCAAACACAGGTGAAGGTTCAGGTGTAGGAAGGTCCG
GGACATCGCTCACATCCAACTCTATCTCATCTTTGGTGCAGGTTATGTGAGGCGCCATCG
GTCCACTAGTTATCTCCCACTTTGAGGCTATTTGAAGGGTTTCCGCCGTCTTCTGCTGAA
CACTCTTGCTGTCGTCCAAAAGCGTTATTTCATAGAATTCTTGAATGTCTAATAATGCCT
GGAAGAGTCGCGACTTGAAGATGCGTATGACCCTCTCGATGGCGGCTCGAAGCTGCTTGT
CTTGAGGTCTGTTAAGTTTACTATGGTAGTCCTCTAGTAACTCCAGCGCCCGGTGAGCCT
CTTGTTTTCTGACTGGCATCTCGCCGGCTGGGTATATCCACAGCGAGGGAGGTAATCTAT
CACGCCTTTTCCCTACAACAAGGATCCCTTATGGACCAGTGAGGTGGATTTAAGTGATGT
CAAACCCACCAAAACACTCCAGCGATCGACCCGGCACCAATTCTCCCCGAGTTTTCACTA
TATTACACTTAAACCACCACCGCTGCACTGGTGTGTGGGTAGAGGAGCACTTCGGGCCAC
CAGTGGGCTATATTTCACTCCAAAGCCCTTCACTATCCGCGCGCAAACCTTCGAAACACT
GACCACAAGCTTGACAACTCAGCCTCGCGGGCCCAACAGTCATTGC


>comp16468_c0_seq1
CACGAGGCAGGCCGACTGGCCGACCTTGAATACGTTCAGGAAATAATCGGCCTCCACTGG
GATTGGTAGATGTCAACTGTCGAGGATTTACCACAATGTAACAGTTAACATCTAGTGTCT
GAGTAGCGTAGAAGAATACTCTCAGACATCATAGTTACAAGCGGAAATAAGTGGATTACC
ATTCTTTAATGAACCAAAACAGGGAAAGAAGAATACTGTGATAGGGCATCGTGTGAGAGC
GGGCACCCCACGAATCTTACAGGATGGCGGTCCACGAGAATACTCGGATACCACTCTTAG
AGAAAATGTCAAGGCGTGCCAGAAGAAAACACAAGAAGCAGGCAAGATTTGGATCTGATG
TTGCTATAAACATTGAAAGTACTCCCTCAAATGCTAAGAAGACAAGACCAGCTTATGAAA
GATCAATCTCTGTCAGGGAACGTTACAGTAGGGTTGATGACACAAGCAACGTTCGCAAAT
ATGCTGAAGAACTCCTGCAGAAAGCCGTAGAAAATGATTATGATGGCTGTCAGGCTCTGT
TGGAAAAGGGTGATAATATTAATGTAGAGGACAAAGAGACAAAATCAACAGCTCTACACA
TAGCAACCAAGAATGGACAAAGAGATATCGTTATACTCCTCCTCAGTAAAGGTGCCGATT
GTAATGCTCAAGATGGAACCGGACAGTCTCCGCTACACCTCACTGCCACAAAAGACCATG
TCGACTGCTGTCAGGAACTTCTTAAATGTTCCAATTTAAAAGTAAACATTCCAAATAAAA
CTCATGATACTCCCCTCCACCAGGCAGCAAAAGAAGGAAGAATAGATATATGCACTATGT
TACTTGAGCATGCTGATATTGATGTGAAAGCCAAAAATAAAAGAGGAATGACTCCCCTTC
ATCTTGCTGCTCACGAAAACCATAAAAATGTGATACAGCTTCTCATGAACAAAGGTGCAA
ATTGCAATACCCAAGACAGAAACTTTCATCTGCCATTACATTATGCAGCCCAGAAAGGCT
TTCCAGAGTCATGTGAAGTGCTCTTGTCTAACATCATAAGTGCAGATAGAGAAAAACAGT
TGAAAACGCATTTGAAAAATGGAAAAACCCCTATCATGCTGGCAGCTCAAGGTGGCCATC
ACAAGTGTTGTGTTAAGCTGACAAACACTTACATAAATGCCAAGGACAAAGCGGGAAACA
CTGCTTTACATCTTGCTGCTGCTGGAGGATATGAAAATACAATTGCTCAACTTCTTAAAA
TGGGGGCCAAAGCCAATACACAAAATATAAAAGGAAGTGCCCCAGTACTTGATGCAGCAA
GTAAGAAGAACGTTGGCTGCCTCAAAATTCTTGTTGAAAAAGATGCAAACCTGTTTTTTG
TAGGTGAACAAAATAAAAATGTTCTTCATTATGCTGCTGAGAAAAATTCTGTGGAATGTC
TTTCTTACTTGTTGTCTCTCCCTAACATGAAATCCCTTCTTGACAAGAAAGATGACAATA
ATTGTACCCCACTTCATATTTCTATCAAACGAGAAGCTGTGGAATGTGCTCACATTTTGC
TTGAGAACAATGCATCACCAGTGGAGCAGTGCATTGGAGGAATGACGCCCCTTCACTTGG
CAGCTGACAAGGGCTATATAAGTATCTGTGAAATACTTCTTGCAAAAGATGAAGTGAAAG
TTAGTCAGGAGAATGATTCAAAGGCTACACCACTTCATTTAGCAGCTCTTCATGGATCAG
CAGAGGTGTGTCAAATGCTCTTACGTAAAGGAGCTCGCTTATCAGCCACAGATGGAGAAG
GCCGAACACCTCTCCATATTGCATCGCTAAAAAATTATGCCACTGTGGTGAAGCTTCTCA
CTAAGAAAGGCGCACCACAACGGACCAAAGACGACACTGGGTCTACAGCCTTGCACCTCG
CAGCATCTAAGGGTTCACTGGAATGCTGTCAGGTGTTGGCTACCAGTGCCAAGGCTGTGT
GCAATGATTTAGATCACAATGGAAACCGTCCTGTAGACAGAGCATTTGAAATGAAACATG
ATGAAGCATTTGAATTCCTACTTCTGCATATGCCATATAGGGAACATCAAGAAGAATTTA
TGTTATGTCTTCATGAATACATGCATACAGCCTTGACTAAAAACAGAATAACTGCTGTAA
AAGCCATCATTGATAGCTCATGGTGGGAGGCTGGTTTCACAGGAGCAAATGGACATCACT
GTCTAAACTTCAGGCAGCTTGTAGAGTGTCACCCAAGTCTTGCTCTGAAGGTGCAGGACA
AGTGTGTGCAACATATCAATGATGATGCTGAAGTAACATATGACTTCAGATTTTTGGAAG
ACAACTATTATATTTTATCAGCCACAAGTAAGCTGGCCAAGAGTCCATATGAAGAGGAAA
GTGGGAGGGTGAGTAAAAATGCATGTCAGTTTATCGAAGACAGCCTGAAATGGAAGAATG
ACCACCCACTATCACTGATGATATCTCACACACGCCACCAGCTGCTCCACCACCCACTCA
TCAACGCTTGGCTCTTGCACAAATGGAGCTCATACATCTACATCATCTTCCTTGCTTGTC
TTCTTCTGGAATTGGTCTTTGTTACCTGTTTGATTATCTTCATGGGATATATCGATAATT
GGGTGAACATAGAGAGACGGTGCAACTTTACCAGAGAGCAGTTTTGTAAAATATCAGACA
CACTTTTTCAAGTTCACGATCTGGGTCTCACATCACAACCTCTTCATGGGGATGTAGTGA
CAGGAGGAAATACAGAAACAATTACAAACAGCACTGACAATATAGCCATAAGTCAATTAA
CTGGTTTCCCCGACAATACAACCTTAATTGAATTTGTTAAGTGTAATATAGGAGTTCCAG
TGAAGAGAGGAATTTCATGGGTACTGGTGATTATAATGTTCATGACACTGCTTTTGGAAG
GCAACTATATTTATAGACTGAAGAAGGAATACCTGTTTGTGGAGAACGTCATGCAGATCC
TTCGTGTAGTGTTCACCATTGTTGTCTTGGTACCAGGAGGGAGCTGTGAATTTCATTATA
ATGTGCTTGGTGTTGAACAATGGGAATGTGGAATTTTGGCCCTGCTGGTGGAATGGTTGT
ACTTCATCAACATGCTCAACCAACTGCCGATGATCTCGGTATTCATGCCTATTACTCGCA
GCTTTCTTAAGAGTTTCTTCAAAGTGCTCTTCTATATTATAATGCTTGTATTTATCTTTG
CCTTCATCTTCCATCTGCTTCTGAGAGACCAAACTGCCTTCCATACTGTGCCACAAGCTA
TGGTCAAGACAATTGTGTGGATGCTTGGTGACCTGGCCTATGATGACACTTTCCTTGCTG
ATGATCCACTTGTTTACCCAGTAATGGTGAACATTCTCTTCGTATTGTTTGTCACTACAA
TTGGAGGCTTTATTGTAAATCTGATCGTCGCACAACCTTCTGAAAAACTGAATAGTTTTC
GAGACAAGGCTGCCTTTCACAGGGCAGCAAGCCGGTGTAGGCTGTTCCTTAAACTAGAAG
TCTGTTTTCCCTTTTTTCGTAAATTCAGGACAAGAAGGTTTTTTGTTGGTGAAGAAACTA
CATCAAATGGATCTATTTTTCTAACAAAGAAACTTTTGATGCTTGATAATGAAGTGAAAG
AAGTAGAACCCGAAAATTCCCTTCAGTTACAACTATTAGAACAGAATAAGCAAATGACTG
CTATGCTGAATCTCCAGAGGGAGGAGATACATGACCTCAAGCAACAGCTAAACATCATAA
CTAAATATCTACCGGGACCAAACAGGGACAGTATTATGTAACACATCAAGATGAAAGTAA
TTCATAGGTCTCCTTACTTTGATGAAGAGGTTGATATCTAGAATGGTGTGGAGTCATATA
ACTGGACTAAATATTCTCGATGAAATCTTATTCTCATAACATATACAGTATATTATTTAG
CAACATTCAAATTCCCAATTTTGGATAACAAAACTGGCTGTTAATTGGTCAGTCACTGCA
TAGAGTATGTGTGCCAGTTGGAAGAATCCACAAGGGCACAGGAAGCCCTTTTGATGGTTA
TGAAAAACACAGTGTTTATTCACAAATTTTTTTTTAACCTTATACTTAGTATGGAACGGT
GGAAAGGTCGCCACTGACCAATGTGTAGAGAAATGACGTACGTAACTAAAAATAAGTAGG
TGGTGTTAGTTGACTGTTAAAGAGTGCAGAGATGTGGTAAAGGAGTGTGGAGGATTGTAC
GTCTAAGCTACTCTGCGTTTCACAAAATGAATGTACAGTATTACAGACATACTGTACATG
GTTAACAAGGCTTTAATTTGTACTTCAGGGACCTATCCATGACCATGAGTTCAACAATGA
TGTGTGTGTGTGTGTTTTAAGATATTTATGTGTCTATTGGGTCAAAAAATACAGTACAGT
ACTGTAGTGTATTGTAAACTTCTTCGTCAGTTGATAGTTCATGAGAAACTTTCCTAGTAC
GTAATCTAATATTAGGTTGCCCATACATGCATCATTCAACCAAAAATAGATAATACATTT
TTATCATAGCATGTGGACAAGAAAATTATCTCGCTCTATAAGGCATTTCTTTAATATCAA
AATTACTTTCTATCACATTAAATTCTTTCTTCAGATGTTGAACTAATATACATACTGTAC
AGTGTAATGTATTTCTGTGGTGCTGAAATATATTTTCTAAAGAATATTCTTTATACTGCA
CAGTTATTGGTACAGTGCTTCAAGTTTAATACCATGTGAAAGATGCACCAGTTCTTCTTC
TGGATTTGTTAAGGAAGACTTTAACTCTTCACCCGCAATGGTGGTTGAGGAAGCACCTTG
ATCTCTTGGAATTGTTTACTAAGTTGTTAATTTTTCTCCTGTAGCTGTTAAGGAGTGGAT
GAAAGGGCATCCAGTTCCTCAAAGATGGATGAAGAGGCCTCCAATTCCTCTCTTGGGATA
AAGGCCATTGGTTCTTCTTTTGAAATAGTTGGAAAATACTGTTTTTTCCTGCTGGAAAGG
TTGAAAACTCATCTATATAATGACTAAGGAGACCTTTAGTTCTTCTGGAATGACTAAGGA
AGCATTTAGTTCTTCTGGAATGACTAAGGAAGCCTTTAATTCTTCTGGAATAACTGGGGA
AGCCTTTAGTTCTTCTGGAATGATTAGGGAAGCCTTTAATTCATTGGCAGGAATGGTTGA
GGTGGCCTCCAGTTAGATTGTTAGAAAATCCTTTAATTCTTCACCCAAAATGGTGGAGGA
GGCCTCTAATTCTCTTGTTGCAGGGATCTAATTTTTCTGCAGTACATGTTGCGTCTGTCT
GAGAACTTCCTGCCAGGACTTTTCAATATCATAAGTCTCTGTCAGCTGCGAGCACACACA
AAACCTGAGGATGAAGGTGCCATGGATCATGGATGGCACCAGGTGTATGACCCCAGCAGA
GTTGATATTCTTCACCAGAGCCTCATTGACTTCATTGTTCTTCTTAAGCCTGAAACAGAC
AAGACCGAGGGTGACAGGGAGGATGAGCTCAAAGCGCTGGTCAGCCTTCACATAGTCCTC
AAATTGGTGTGCCAAACCAATCTGCTTTCTGATGTGTGCTTGGAATCCTTGTTTGCCATA
CAGTCTCATAACAAACCACAGCTTGAGAGAGCGGAAGCGACGGCCCAGTGGGATCTGCCA
GTGCCTGTAGTCTGGTGCCATGCCCTGTTTGTCATGCTTCAGGTACAGAGGGTCAACATT
GAAGGCATCCACAAGATCATTGGCATTCTTTATCCACATGGCAGAACAGTCAAAGGTGAC
GAGTAGCCACTTGTGAGGGTTGAAGTTGAAGCTTTGGGCCAACTCTACCCCATCCATCAG
GTAGCGGTACTCCTCACACACCATCGCTGCCCCAGCATAAGCAGCGTCCACGTGCAGCCA
CAGATCAAACTCTTGAGCGACCTCCCCCAACTCCCGCAAGTTGTCGAAAGAACAGATAGA
AGTGGTACCAAGCGTTCCCACCACAAAGAATGGAATGAGGCCCAGCTTCAAATCCTGCTG
TATGGCGTGACGTAGAGCTGGGCCCCGCATAGCATACTCTTCATTTGAGACCACTTGCCG
CACCGTAACTCCTGCCAGCATTCCGGCCCTCTCTATTGATGAGTGAGCCTGGTCTGAGGC
ATAAGCTATTAACTTGGAGGTGATTGTATCCTTCAGTAAGTCTGGTTTCTTCTCCGTCAG
TTTGTTTACCATCTTGGTCTTGGCAGCCAACAAGGCCACCAGGCTTGCCTCGCTCGCCGT
TCCCTGTATGACGCCACCTCCCTTGCCGCCAGAGGACGCTAGGAACTGTTTAGGGAGGTC
AAGCAGCTCACCCAACCAGTCCATCATCACCACCTCCAACTCCGTGCATGCTGGCGACGA
GATCCATGTAAAGCCAATACAGCCGATGGCATCACTCAACATGTCCGCGAGGATGGATGG
GTAGGTGTTGGCGGCCGGGAAGTAAGCGTGGAACTGCGGAGAATGCCAGTGGGACACCCC
TGGCATGATGACTCTCTCAATATCAGCCATCACATCACTCCATTCATCGGGTGTATCTGG
TGCATGGTCTGGCAGAAGTGGTCGTAAATAGCCGGGTTCCACCTCTGGCAACACTCGCCT
GTCCCTTATGTTGGTAAGGTAGTTGGTAATGTACTCGGTCATATCCTTTGAGGCGGCTTT
GAACTGTTCCTCGTTCATCCTGAGGTGTGTGGTAGAAGAAACCCGCTGGAGTTTCCTACA
CTGTGCGGCGGTGATAGTAAGGTGGATATAGATGACTGGAGGTGGGTAGAACGCGAGACA
GCTTCCGTCTTCTCTTGCTTGTGG


>comp16468_c0_seq3
ACAGCAAAATAAAAATATATATGGTAGAATTGACAATTTAAACAACAAATTAAAAAAAAA
ACCTTATTTCTCTCACTATTGCATAGGGTGGACGAATGGCCAGATCAATACAGGTACTAA
AGAAGGGAACACTGAGGAGTGACACAAGACAAGAGTAAAAGGTGATATGATAATGTTTGT
GTAAGTAAAATTATTCAAACACCGGTATAGTATTTCCTCCTACTAAGTGGTAACAGTAAA
ATGCAAAACATGAGCAGTAATTCCTCTAGAGAAAATGCTCTTGTTAAGTTTGATTTCTTC
ATCTTTGGAAATATCACAATCTAAGAAACATGTACTGTACACATACTGTAAATACAGTAA
CTGAACAAAGTGTACTACTAAAATATTCTTGCTATAAATTCCAAATATTGACAGCTGCCT
CACAGGGATATACAGAATTCCCTGAAAACTGGAGCACTCAAGAGTTTGGACAGCTGAACA
ACAAAAGGAATAGCAGGATTATTTAAACAAGTAAATATATTCTTCATATAAATAAAACAC
AAATAGTTGAAGAACTGGAACTGTAAACAAAAGGGGAACTGACTTCATGTACATAAAAAA
AATACAGTAATGTACAGTACTTTATTGTATTATGGATGATATTATGAATACGTACTCTGT
ACTCTACTGGCATTTTGCTTAATGGAAGGAAATTACTGTATAGTATGTATTTTTTACCTA
GGCAATAAGTAATACTTTTTCATATACTGTAGTTAGTGGGACATGAAAATGTCCTGCAAA
AAATACAGTACAGTACTGTAGTGTATTGTAAACTTCTTCGTCAGTTGATAGTTCATGAGA
AACTTTCCTAGTACGTAATCTAATATTAGGTTGCCCATACATGCATCATTCAACCAAAAA
TAGATAATACATTTTTATCATAGCATGTGGACAAGAAAATTATCTCGCTCTATAAGGCAT
TTCTTTAATATCAAAATTACTTTCTATCACATTAAATTCTTTCTTCAGATGTTGAACTAA
TATACATACTGTACAGTGTAATGTATTTCTGTGGTGCTGAAATATATTTTCTAAAGAATA
TTCTTTATACTGCACAGTTATTGGTACAGTGCTTCAAGTTTAATACCATGTGAAAGATGC
ACCAGTTCTTCTTCTGGATTTGTTAAGGAAGACTTTAACTCTTCACCCGCAATGGTGGTT
GAGGAAGCACCTTGATCTCTTGGAATTGTTTACTAAGTTGTTAATTTTTCTCCTGTAGCT
GTTAAGGAGTGGATGAAAGGGCATCCAGTTCCTCAAAGATGGATGAAGAGGCCTCCAATT
CCTCTCTTGGGATAAAGGCCATTGGTTCTTCTTTTGAAATAGTTGGAAAATACTGTTTTT
TCCTGCTGGAAAGGTTGAAAACTCATCTATATAATGACTAAGGAGACCTTTAGTTCTTCT
GGAATGACTAAGGAAGCATTTAGTTCTTCTGGAATGACTAAGGAAGCCTTTAATTCTTCT
GGAATAACTGGGGAAGCCTTTAGTTCTTCTGGAATGATTAGGGAAGCCTTTAATTCATTG
GCAGGAATGGTTGAGGTGGCCTCCAGTTAGATTGTTAGAAAATCCTTTAATTCTTCACCC
AAAATGGTGGAGGAGGCCTCTAATTCTCTTGTTGCAGGGATCTAATTTTTCTGCAGTACA
TGTTGCGTCTGTCTGAGAACTTCCTGCCAGGACTTTTCAATATCATAAGTCTCTGTCAGC
TGCGAGCACACACAAAACCTGAGGATGAAGGTGCCATGGATCATGGATGGCACCAGGTGT
ATGACCCCAGCAGAGTTGATATTCTTCACCAGAGCCTCATTGACTTCATTGTTCTTCTTA
AGCCTGAAACAGACAAGACCGAGGGTGACAGGGAGGATGAGCTCAAAGCGCTGGTCAGCC
TTCACATAGTCCTCAAATTGGTGTGCCAAACCAATCTGCTTTCTGATGTGTGCTTGGAAT
CCTTGTTTGCCATACAGTCTCATAACAAACCACAGCTTGAGAGAGCGGAAGCGACGGCCC
AGTGGGATCTGCCAGTGCCTGTAGTCTGGTGCCATGCCCTGTTTGTCATGCTTCAGGTAC
AGAGGGTCAACATTGAAGGCATCCACAAGATCATTGGCATTCTTTATCCACATGGCAGAA
CAGTCAAAGGTGACGAGTAGCCACTTGTGAGGGTTGAAGTTGAAGCTTTGGGCCAACTCT
ACCCCATCCATCAGGTAGCGGTACTCCTCACACACCATCGCTGCCCCAGCATAAGCAGCG
TCCACGTGCAGCCACAGATCAAACTCTTGAGCGACCTCCCCCAACTCCCGCAAGTTGTCG
AAAGAACAGATAGAAGTGGTACCAAGCGTTCCCACCACAAAGAATGGAATGAGGCCCAGC
TTCAAATCCTGCTGTATGGCGTGACGTAGAGCTGGGCCCCGCATAGCATACTCTTCATTT
GAGACCACTTGCCGCACCGTAACTCCTGCCAGCATTCCGGCCCTCTCTATTGATGAGTGA
GCCTGGTCTGAGGCATAAGCTATTAACTTGGAGGTGATTGTATCCTTCAGTAAGTCTGGT
TTCTTCTCCGTCAGTTTGTTTACCATCTTGGTCTTGGCAGCCAACAAGGCCACCAGGCTT
GCCTCGCTCGCCGTTCCCTGTATGACGCCACCTCCCTTGCCGCCAGAGGACGCTAGGAAC
TGTTTAGGGAGGTCAAGCAGCTCACCCAACCAGTCCATCATCACCACCTCCAACTCCGTG
CATGCTGGCGACGAGATCCATGTAAAGCCAATACAGCCGATGGCATCACTCAACATGTCC
GCGAGGATGGATGGGTAGGTGTTGGCGGCCGGGAAGTAAGCGTGGAACTGCGGAGAATGC
CAGTGGGACACCCCTGGCATGATGACTCTCTCAATATCAGCCATCACATCACTCCATTCA
TCGGGTGTATCTGGTGCATGGTCTGGCAGAAGTGGTCGTAAATAGCCGGGTTCCACCTCT
GGCAACACTCGCCTGTCCCTTATGTTGGTAAGGTAGTTGGTAATGTACTCGGTCATATCC
TTTGAGGCGGCTTTGAACTGTTCCTCGTTCATCCTGAGGTGTGTGGTAGAAGAAACCCGC
TGGAGTTTCCTACACTGTGCGGCGGTGATAGTAAGGTGGATATAGATGACTGGAGGTGGG
TAGAACGCGAGACAGCTTCCGTCTTCTCTTGCTTGTGG


>comp49424_c0_seq1
CTATCTTCACCTGGCTGTCGATACCAAAGCCGAAGACAATAGAGAAGAACAGGAAAAGCC
AGATGCTATTGTCGGACATGTGGGAGAGGATAACCGGATACACAATGAACACCAGCTTCT
CCCCTTGCTGTTGTGTACATCCTCCAGTGATGAAAACCAAGTACCCGCAGAGCACCGACG
TCGCTGTGTCTAAGAGGCAAATCAAAACCGAATCCCTGAGAATATTACAGTCGAACTTGT
TGAAGGAGGAGTAGGTGATTAAGCCCCCGAAACCGACACCCAGTGTGAAGAGAACCTGGC
CAAAAGCGTCGTGCCAGATGTCACGTTCCCATAGTAGTGTAAAGTTGTGAGAAACTTCGG
GGGATTTGGTGCCTGGTTCGTTGCCTGTAGAGGCATGCTTCCAGGAGATAATGAGGAGAA
GAATGACATACGGGAAGATGACAGTAACGTGGATAAGCTTGGTGGAGCCTCTGATGCTGC
GAGCGAGGCAGAAAATACACAGGAGTGAGGTTGAGGCCAAACACAAC


>comp69404_c0_seq1

AGATAATCAAGGTTCCTGGTCCTGCGTCATTACGTCAGCGGCTGAAAATCCTGACAACGC
CGTGGAGGGATCAGCAGGTGTCTGTAGGTAACGGGGTGAGAGCCGAGACCAACCAGATCA
TCCTTAACTCTGACACTCCCGCGCCAGACCAAGTGTAGCCACCACGCCTCCCTCCCTACA
CCACTACAACAACACAATGAAATATTAACACCAAAACTGCCCTCCAACC


>comp73842_c0_seq1

TATCCCATATATCCAGGAGACAGCGATGGCCTCACAGAAGACAGCGAACAGTATGGAGTA
GCCAGCAGCGTAACGATCCAACACGGAAAACACGTAGAATGCGCCCTGTGTACAGCAGGC
GAGGCCGACTAAGAAGTCCACGGAGAAGAGTATAGCGACGAAGACCTTACGGTTACGACC
AATGATGGGGAACTCGTCACTAAGGGCCGTGATCACCGCCTCTGACCCCCCGAAAGAAGA
GTCGAGGCCGAGGGTAAGGAGCATCATGAAGAATATAATGGCCCAGAAGGTTGAGCCAGG
CATGGTAGCGATGGCCTCAGGGTACACGACAAACACCAGGCCGGGTCCTTCCTCCACCAC
CTCGTTGATGGGTTTGCCGCTCTTGTGACTCATGTAACCCAGCACCGAGAAGATGACGAA
CCCGGAGATGAAGCTGGTGCAACAGTTGATGAGGCTGGTGGCCATGGCATCCTTGTAGAC
GT


>comp27457_c0_seq1

TGCAGACACCGGGGAGGGAGCACGTACGCCTCTCTGCTCCGGCTTTGGCAACTTTGTTCT
AGTACCTTGTGGACTTTGTGTCTAGCGCTTACTCTTAGTGTATCCGTGACGCCTATGAGT
ACGTAGTGTTACTGTGACTGTGGTTTCTTGAGTGCTTCGACGCGGTGGAACCTATTGGTG
CTTTAAAGTATATTATTATTTTTATTTATTTTCTCATCCTGGATTTGGAACTTGGATTCT
TTGAGACTGGAAGTGAACGAGTGTTTGTGTGAGACTAAGTCCAATTGGGGGCCCGCTAAC
ATTAGGATGATGTCTTCTCCAGTCGGCTTAAGGGATTATTAGTGTACAGTACAGCAAGTG
ATCACCAACAACTGTTCGGAACTACTGCAAGGTAGTTGGAGGATGAGAATGGCCGCTGTG
GAGGTGGGCAAGACAACAGGCAGCCATGAGTGCGGCGGCTGCGGCAAGAGAATCAACGAC
CGTTATCTTCTGAAGGCCGTCGACCGGTACTGGCACGAGGACTGTCTCAAGTGCGGCTGC
TGCGACTGCCGGCTGGGCGAGGTCGGCTCCTCACTCTACAAGAAAGCCAACCTCCTCCTC
TGCAAGCGTGACTATCTCAGACTCTTCGGGACGACGGGTCACTGCGCTGCCTGCAACAAG
GTCATCCCTGCCTTCGAGATGGTGATGAGAGCGAAGACCAATGTATACCACTTGGAGTGT
TTCGCCTGCCAACAGTGTAACCACAGATTCTGCGTCGGGGACCGTTTTTACCTGTGCGAC
AACAAGATCCTGTGCGAGTACGATTACGAGGAGCGTATGGTGTTCGCCAACATGTCGTAC
TCCTCAGACTCACTGGCGCACATCAAGCGACAAAACGGGACCACGAAAGTACCCTTGAAG
GACATGCCTGAAATGCTTACGTCGTGATGGTGTAAGCAGCCCCCGGAGGAATCTGGCTTG
GCTCAACGTGGCTCGACCATCCCCCAGCAGCCCAACCAGCAGCACCAGCTGGGGATGAAC
GGCATGAGTCTCGGTGGTGGTGCGGGCAACGGTCCGGGCACCTCGGGGATGCTTCTGCCC
ACGCCCCTGGGGGACCGCAGCGGACTGGGGGATCATCACCTCGGGGGCGCCGACGGGGTG
CTGAAAGCCCCCGCTGCTCCTCCACAGCCCAACAGCTCCAATCAGGCGGTGGCTGACGAC
GCATCTAGTGGCTACGGTAGTCCCGACTCTCTCACCATGGAGGACCGATGAGACGCGGCC
GGGAGGGGGCGGAAACGGCGGCGGACATGACCATCACAGCCTCCATCGCAGCTACCGCAT
GTACCGTCGCAGCTACCGCAGGTACCGTCGCAGTCTCACCAACAAATGCCACACACGTCA
TCAACACAGGCACCGCAGTTTCCTTTCCAAATGCCACAAATGCCGCCGCCGCACATGTCT
CCTATGACATCGACAATGCCGCAGTTATCATCAATGCAGCAACACCGGCGGCCGCTGCCA
TCACTGCCGCACCCGCTGCACCCTCAAGCATCAGAAATGTTCCGGGGAGCGACAGGACAA
TCACAGCCACAGTGGCGGCCTCCATTTTGATCAGCAGTGACGGCGGCCCAAGCAAGCCAC
CAGTGTGGGTCGACACAGCGGCCCCTACACCACCACACCTGACGGAGGTATCAACCTGGC
GTCAGGGACACCTGCCATCACCCGCCCGCCATTTTGGTGAAGCGTAGCCCTGGCGCCTCT
CAGCACCACAGTTGCTGGGATGGAATACTTTACTGGTGCTTGTGTGACGGCTCAATCGAT
GGTGTTGGCTGAACGCTAATGGTGTCGTTTAGTCATGACACGGTCGGGCCTGACGGCGAC
GGTAGCGATGAACTCCTGCGATGAGTGGCGTCTTTTCCCGCGAGTAGCCCCCTCCCCAGG
TCACTCACCTGCCTCGATAACAACTGATCCCCAACAACCAATCAGCAAGTTTTATCAACA
ATCAACATTTTACAAACCGTAGAGAATCGAGACTCGCCCGCCTATGAAAAGAAGGCGTTG
CTACGACGGTGAATTCTCGCTAACAGAAGCAAGAACTGATTACTGATTTTTTTAAGGCTC
TGTTATGTGATATGTAAAGCATTATTGTAATGAGTGGTGAAAGCCTCAAAGAAACATGAA
TAATATTATTTGTAAATATAATTTTAAGGTTATTGTGTGAGGTTACGGACTCCCCTCCCC
CCCCTTTTTTCTGTGAGTGTTCGGAACAGAAGGGGACATCCTGAGTTGCATGTACAGTGA
CGAAAAACTCTTCCTATCTTGGTGTGCCATAAAGACCTACTTTTTAGCAGTTAAACTTAG
TTTTTCGTCCCTACGAGCCTACGGGGTTGATCACTCTACAGCCCCGAGAACTGGACAAGC
TGCGCTAGTCAAGTGAGGGAGCAGAACAAAACAAATAGAAATAACAAGTCACACCAAAAG
TGCTCGCAAGGAATTTTTGTGTGTGTCGAGGAAGAGCTTGAGAAGGTTGACACTGGCCAC
CACCTGTGTGTGGTAGATCCAGTGTATTAAATCTCGTCACTCGAACAGAAACATGCTTGG
AAACCGCTTGTTTGTGTTCCCCCATACGTAACAGAGTAGTTCCGTAACAAAACATAAAAG
ACTATACATGAGCAAGTAGCACCGGACAGGTTGAATGTATATAATGTGCACAATTGCTTT
CACCAACCTGATCTGGCTTCCCATTTTCTATCCACACCTAGTCGCAGCTCACACTAATTT
ACACTGTATATCAACGTAGCTTTGCAGGATAGAGACCCACTCGCTCCGCGCCCAGTGGAC
TGCAACACGTCAAAGTCGGAGGGTCTATGTCAGTGGGCGGAGTGTCCGTGATAACTCAGA
CTTGAATTATTTACGACTGGAAGATTGCCAGTAAAGTGTCAACAGAACACCGCCTCTGCT
TCTGTTTTGCTGGAGTTCTTAATTAGAGTTGTCGACGTAATCATTTCCTAACAGTTGGAG
ACGCTTGCAGGCTGCTGGGCGCGGGGCGAGTGGGGGGAGCCTCGCGGAAATTACGTTGAC
GTACAGTAAATGTGATACTTGTGACGGGCACATACAAATATGTGAGAGTGAGTGAGTGAC
ATGAAAACATTATTCCATAAAGAATATAAATAATGTCTTTTAAAAGTTACTGGAAGATGG
ATTGTATTATTTCTTTTGACTTATCAGATGTTATGGAATAATGGCGATTGGTGGTGTGTG
GACGGTATCGTTATGGCTGTTTTCTCATATTCTTGTTGTTCATTTACTGTATGTACAAAG
TTTAAATGTTATCATCAAGGACATTAAATGATTATAATGATTATCATAACTGTTTCCATA
ATTATGTTTCATTCTATTTAGTTCTAGTATTACCAACAGTCTCGTAATATCCTTCGGAAG
ATTTTTTGGTTCTGTCACGGTTCACTGGTGTACTTCTCTTGATGTTACCTGCGGCTAGTT
TGGGTGTCCGACGTGCAGGTGGTGTGTGAAACAGCGGCCGAGGCCCCGGGCTGGTGCACC
TACACAAACAAATTTTTTGACTACTATTATTAGTCCAAATATTAGTCTGATTTGTCCTCC
GTTATAGAATAATTATTAAAACAATAACGTTGGTGAGTTTCCGGCAGCAGAATCTCAAAG
CGGTGCATCCTGACAAGTGAGCAGCGACCAGCATTACCTTACACACCACTACAATAGCTT
GGCACGATCCCGATGTGTTTCCAATGCTGTTTCAAACGCGTCTGCCCCTCCTCCCCCACC
CAGAATACGCCTGTCACACGACGGGGTCTGCGTTAGCTCAATCACTCGAATGATATGTTT
ACTTAGTGTACAGACTACTCAATCCCATTTAGAAACTGTATTCAATTCTAC


>comp27457_c0_seq2

TGCAGACACCGGGGAGGGAGCACGTACGCCTCTCTGCTCCGGCTTTGGCAACTTTGTTCT
AGTACCTTGTGGACTTTGTGTCTAGCGCTTACTCTTAGTGTATCCGTGACGCCTATGAGT
ACGTAGTGTTACTGTGACTGTGGTTTCTTGAGTGCTTCGACGCGGTGGAACCTATTGGTG
CTTTAAAGTATATTATTATTTTTATTTATTTTCTCATCCTGGATTTGGAACTTGGATTCT
TTGAGACTGGAAGTGAACGAGTGTTTGTGTGAGACTAAGTCCAATTGGGGGCCCGCTAAC
ATTAGGATGATGTCTTCTCCAGTCGGCTTAAGGGATTATTAGTGTACAGTACAGCAAGTG
ATCACCAACAACTGTTCGGAACTACTGCAAGGTAGTTGGAGGATGAGAATGGCCGCTGTG
GAGGTGGGCAAGACAACAGGCAGCCATGAGTGCGGCGGCTGCGGCAAGAGAATCAACGAC
CGTTATCTTCTGAAGGCCGTCGACCGGTACTGGCACGAGGACTGTCTCAAGTGCGGCTGC
TGCGACTGCCGGCTGGGCGAGGTCGGCTCCTCACTCTACAAGAAAGCCAACCTCCTCCTC
TGCAAGCGTGACTATCTCAGACTCTTCGGGACGACGGGTCACTGCGCTGCCTGCAACAAG
GTCATCCCTGCCTTCGAGATGGTGATGAGAGCGAAGACCAATGTATACCACTTGGAGTGT
TTCGCCTGCCAACAGTGTAACCACAGATTCTGCGTCGGGGACCGTTTTTACCTGTGCGAC
AACAAGATCCTGTGCGAGTACGATTACGAGGAGCGTATGGTGTTCGCCAACATGTCGTAC
TCCTCAGACTCACTGGCGCACATCAAGCGACAACAGCCCCCGGAGGAATCTGGCTTGGCT
CAACGTGGCTCGACCATCCCCCAGCAGCCCAACCAGCAGCACCAGCTGGGGATGAACGGC
ATGAGTCTCGGTGGTGGTGCGGGCAACGGTCCGGGCACCTCGGGGATGCTTCTGCCCACG
CCCCTGGGGGACCGCAGCGGACTGGGGGATCATCACCTCGGGGGCGCCGACGGGGTGCTG
AAAGCCCCCGCTGCTCCTCCACAGCCCAACAGCTCCAATCAGGCGGTGGCTGACGACGCA
TCTAGTGGCTACGGTAGTCCCGACTCTCTCACCATGGAGGACCGATGAGACGCGGCCGGG
AGGGGGCGGAAACGGCGGCGGACATGACCATCACAGCCTCCATCGCAGCTACCGCATGTA
CCGTCGCAGCTACCGCAGGTACCGTCGCAGTCTCACCAACAAATGCCACACACGTCATCA
ACACAGGCACCGCAGTTTCCTTTCCAAATGCCACAAATGCCGCCGCCGCACATGTCTCCT
ATGACATCGACAATGCCGCAGTTATCATCAATGCAGCAACACCGGCGGCCGCTGCCATCA
CTGCCGCACCCGCTGCACCCTCAAGCATCAGAAATGTTCCGGGGAGCGACAGGACAATCA
CAGCCACAGTGGCGGCCTCCATTTTGATCAGCAGTGACGGCGGCCCAAGCAAGCCACCAG
TGTGGGTCGACACAGCGGCCCCTACACCACCACACCTGACGGAGGTATCAACCTGGCGTC
AGGGACACCTGCCATCACCCGCCCGCCATTTTGGTGAAGCGTAGCCCTGGCGCCTCTCAG
CACCACAGTTGCTGGGATGGAATACTTTACTGGTGCTTGTGTGACGGCTCAATCGATGGT
GTTGGCTGAACGCTAATGGTGTCGTTTAGTCATGACACGGTCGGGCCTGACGGCGACGGT
AGCGATGAACTCCTGCGATGAGTGGCGTCTTTTCCCGCGAGTAGCCCCCTCCCCAGGTCA
CTCACCTGCCTCGATAACAACTGATCCCCAACAACCAATCAGCAAGTTTTATCAACAATC
AACATTTTACAAACCGTAGAGAATCGAGACTCGCCCGCCTATGAAAAGAAGGCGTTGCTA
CGACGGTGAATTCTCGCTAACAGAAGCAAGAACTGATTACTGATTTTTTTAAGGCTCTGT
TATGTGATATGTAAAGCATTATTGTAATGAGTGGTGAAAGCCTCAAAGAAACATGAATAA
TATTATTTGTAAATATAATTTTAAGGTTATTGTGTGAGGTTACGGACTCCCCTCCCCCCC
CTTTTTTCTGTGAGTGTTCGGAACAGAAGGGGACATCCTGAGTTGCATGTACAGTGACGA
AAAACTCTTCCTATCTTGGTGTGCCATAAAGACCTACTTTTTAGCAGTTAAACTTAGTTT
TTCGTCCCTACGAGCCTACGGGGTTGATCACTCTACAGCCCCGAGAACTGGACAAGCTGC
GCTAGTCAAGTGAGGGAGCAGAACAAAACAAATAGAAATAACAAGTCACACCAAAAGTGC
TCGCAAGGAATTTTTGTGTGTGTCGAGGAAGAGCTTGAGAAGGTTGACACTGGCCACCAC
CTGTGTGTGGTAGATCCAGTGTATTAAATCTCGTCACTCGAACAGAAACATGCTTGGAAA
CCGCTTGTTTGTGTTCCCCCATACGTAACAGAGTAGTTCCGTAACAAAACATAAAAGACT
ATACATGAGCAAGTAGCACCGGACAGGTTGAATGTATATAATGTGCACAATTGCTTTCAC
CAACCTGATCTGGCTTCCCATTTTCTATCCACACCTAGTCGCAGCTCACACTAATTTACA
CTGTATATCAACGTAGCTTTGCAGGATAGAGACCCACTCGCTCCGCGCCCAGTGGACTGC
AACACGTCAAAGTCGGAGGGTCTATGTCAGTGGGCGGAGTGTCCGTGATAACTCAGACTT
GAATTATTTACGACTGGAAGATTGCCAGTAAAGTGTCAACAGAACACCGCCTCTGCTTCT
GTTTTGCTGGAGTTCTTAATTAGAGTTGTCGACGTAATCATTTCCTAACAGTTGGAGACG
CTTGCAGGCTGCTGGGCGCGGGGCGAGTGGGGGGAGCCTCGCGGAAATTACGTTGACGTA
CAGTAAATGTGATACTTGTGACGGGCACATACAAATATGTGAGAGTGAGTGAGTGACATG
AAAACATTATTCCATAAAGAATATAAATAATGTCTTTTAAAAGTTACTGGAAGATGGATT
GTATTATTTCTTTTGACTTATCAGATGTTATGGAATAATGGCGATTGGTGGTGTGTGGAC
GGTATCGTTATGGCTGTTTTCTCATATTCTTGTTGTTCATTTACTGTATGTACAAAGTTT
AAATGTTATCATCAAGGACATTAAATGATTATAATGATTATCATAACTGTTTCCATAATT
ATGTTTCATTCTATTTAGTTCTAGTATTACCAACAGTCTCGTAATATCCTTCGGAAGATT
TTTTGGTTCTGTCACGGTTCACTGGTGTACTTCTCTTGATGTTACCTGCGGCTAGTTTGG
GTGTCCGACGTGCAGGTGGTGTGTGAAACAGCGGCCGAGGCCCCGGGCTGGTGCACCTAC
ACAAACAAATTTTTTGACTACTATTATTAGTCCAAATATTAGTCTGATTTGTCCTCCGTT
ATAGAATAATTATTAAAACAATAACGTTGGTGAGTTTCCGGCAGCAGAATCTCAAAGCGG
TGCATCCTGACAAGTGAGCAGCGACCAGCATTACCTTACACACCACTACAATAGCTTGGC
ACGATCCCGATGTGTTTCCAATGCTGTTTCAAACGCGTCTGCCCCTCCTCCCCCACCCAG
AATACGCCTGTCACACGACGGGGTCTGCGTTAGCTCAATCACTCGAATGATATGTTTACT
TAGTGTACAGACTACTCAATCCCATTTAGAAACTGTATTCAATTCTAC


>comp11431_c0_seq1
GCAGGAGGAGAGTTTGGCTCGCCAGGATGTCGGGGTTCAAAGTTGGGCTGGGACTGCGCC
GGCGCACCAGCCACCGCGAGGGTTTAACGATGGACAGCGTGGTGGTGGAGGGGGCCTCCC
ATGACACGCCACGGAAGCAGTCCTTCAAGTCTAACATCCAGGTACCTAACGTGAAGCTCA
AGAAGTTCCGCAAGTACGACACCTTCATCTGGCTACGGGAACCTCACAAGGATGGTGTCG
CCGCCGCTAACCCGGACAAGCCGCTCAACAGACTCCGCTCCCTCAACTCAATCTTCGACG
TGGAAAATGGCGCGTCTCCAGGACGCAGCCCGCTGGACGGCACCTCGCCCTCCGCGGGTC
TGGTGCTGCAGAACTTCCCACAGCGGCGGGAGAGTTTCTTATACAGGAGCGACTCCGACT
TCGAGATGTCTCCCAAGAGCATGTCTCGGAACTCCTCCATCGCCTCCGAGGGGTCTCGAG
TTATGTTGGCCACACTAAACGAGTCTCGTGGGGCCAATGACGACAAGCCGATACACGGGG
AAGACCTGATAGTGACGCCCTTCGCTCAGATTCTCGCCTCTCTCAGATCTGTCAGAAACA
ACTACATCAACCTCACTAATGTCTCCACCACCAAGTCCCGGAGATCTAGCGCGGCGGCGG
GTTGTTCCACACCTCAACCAAAAAGTTTTGCTTATGGCGCCTGCGACACGTCCACAGTCA
CAGATGAAACATACACAAAGGTGGCCTTGGAGACGTTGGAGGAGCTGGACTGGTGTCTGG
ATCAGTTGGAGACCATCCAGACCCACCGCTCCGTCTCCGACATGGCGTCCTCTAAGTTCA
AGAGGATGCTGAACAAGGAACTCAGTCACTTCTCAGAATCCAGCAAGTCAGGCAACCAAA
TATCAGAGTACATTTGCACAACTTTCCTCGACCAACAACAGGACTTGGACATCCCGAGTC
TACGAGTGGACGATGGAGAACGGCCCAAAAAGAAGGACCGTACGATGTCTGGCAGTGCCC
ATATGGGTGGCCAGGCATCGCAGGCGGTGATGTCGGCAATACCCACCACAACAGCCACCA
TCACCACTACAGGCCATAAGGAGGTCTCCATGTCCCATATCCAGGGAGTGAAGAAGCCTC
TCGTGCATGCTAACTCCTTTACAGGCGAGAAACTCCCCAAGTACGGTATTGATACCCACC
ACGAAGAGGAGCTGGGCAAGCTGGAGGAAATATGTGAAGAGATTTTAGAAGACGTAGATA
AATGGGGCATAGATATCTACAGGATATCTGAACTCTCTAATAGAAAACCTTTGACTACTG
TAACGTACACAATTTTCATGGAACGTGATTTGTTGAAGACGTTCAAAATTCCGCCCAAGA
CTTTCGTAACATTCATGATGACACTGGAAGAACATTACCTTAAAGATGTTCCCTACCACA
ACTCTCTTCATGCTGCTGATGTCACACAGTCCACACACGTCCTCCTAAACTCCCCAGCTC
TTGAGTCGGTGTTTACCAGCTTGGAGATTTTAGCTGCCATATTCGCTGCTGCTATCCATG
ACGTAGACCACCCTGGCCTCACTAACCAGTACCTGATCAACTCCTCCTCGGAGCTTGCCC
TCATGTATAACGACGAGTCTGTGCTTGAGAACCACCACTTGGCTGTGGCTTTCAAGCTTT
TACAGAATGATGATTGTGATATCTTCGCTAATCTGGTTAAAAAGCAAAGGCAAACACTTC
GGAAGATGGTGATTGACATGGTGTTGGCCACAGATATGAGTAAGCACATGAGTCTCCTCG
CAGATCTCAAAACTATGGTGGAGACCAAAAAAGTAGCTGGTTCTGGTGTTCTCCTTCTTG
ATAACTACACCGACAGGATACAGGTGCTACAAAATATGGTGCACTGTGCGGACCTGAGCA
ACCCCACCAAACCCTTAGAGCTGTACAAAAACTGGGTATCATCCATCATGGAGGAGTTCT
TCCAGCAGGGTGACCGAGAGAGAGATCAGGGCATGGACATATCACCAATGTGTGACAGGC
TCTCAGCCACCATTGAGAAGTCACAAGTTGGATTCATTGATTACATTGTCCATCCACTGT
GGGAAACCTGGGCAGACCTGGTCCACCCTGATGCACAAGACATTCTCGACACATTAGAGC
ACAACCGGGATTGGTATCAGCGTATGATCCCCCTCTCTCCATCTTCATCATCAAATGACC
TGAAGGAAGAAGAGTATCAGGGCGACAACTCACAAGATGTGCCTGAAGAAGAACTTTGTG
CTGCTGCAGACAGAATCCAGATCCAATTTACACTTGATGATGAAGGAAGTGGAAAACGAG
CACCGCCAGATGATGCTCAGGGTGAGGACCCTACAATGTGACCATTGGTAGCCTCCTACT
GCACCAAACTAAAGCGTAAAGTGATGAGGTGGCTACACCTCAAGTGACCAACCCTACAGG
AGGTGGGAACCTTGTTTACCCTCGTCCCCCTCCGTGCTAGTGGCCTCGTCTTCAACTTTT
ACCTTCGTACCTCATGTTCTGAGATTTCTTTAATAGCCAGGTGGACACTCTGACCGTCTG
GCACGCACCAGAGCCAGAACCGTGATTTAGTGAAAAGTATGTTGTGCAGACACTTGGGTG
TTTTTGTTAATGCAACTCCCTTGTGAGCCAAGTGTGCGTTTTGCCACGTGTCCAGTGCGC
GCCCTGCAGGTTCAGGGATGTTCGCGTGGGTTTGTCTGAGCTCCCCAAGACTGTGCCGTT
CGCCCAGCCTCAGCTGACCCAACCTTGCCTAGTGTGATCAATATTTTCTTGTAGCAGTGG
TGGAGAGGTAGGAGGTCACAACAGTGAACAGTGCCAAATTGTTCCTTTAAATATGGACCC
TAAGAAAGTGAATTATGTTTATCACAAATACATGAGCACAAGTTTGGGAGGTTATTGTTT
TGTGAGGACTGAGGCTTTTGTGTGGTACATATCAGATAGAGGTATTGATAATGGGCACAT
CACTGGTGCTTACATCATGATTTTGAGAGAGTAAGGCATTACAAGCTCTTTCATCAAACA
GGTACCTGACGGGGTTCTCTGCTCTTCATTCCCAAAATAATCAAGCTATCACAGAAGCCA
AAGATAATTTATTGCTTCATATTTGTGGTGGGGGTTTTGGTCACCATCGTGACACATGAG
CTACTGTATAGTACAAAGTCTGAATGTTTATACAGTAGCAGAGGGGCAGTGGATCTTGTC
AGGTGTCATGTCTATTGTGACATGATAAGTCATAACAAAAGTGTATGAGATTTTAGGAAC
TTTAATTTGCCATTTCAATAGCTAAAAATTAACTTTTCTTCTTCATTGGGTCTATTTGTA
ACTTCTATTTATGCCAATTTCATGCAGGGCTCATGAGTAGTGTTTATTTTTTTGCAGTGT
AACATTTCAGGTTTTAATCTTTTAGATGGCTTATTTTTTTGACACTGTCATAGATGTTGG
ACAAACTTTATGTATGGTTTTTAATAAACTTTTGAAATAGGTAGACTTGTAGTATTTTCC
CATGTGATAACAACAGAGTATTGAGAACATAGTAGGCATCATGTTGTACTCCATCAGCTG
CTTCATGTCAGGTCATTGGCCAAACTCTTGAATCAGGGCTTGAGACATGTAAACCACTCA
AGGGCCATCATTCCTCCCAAGATTAGCCATGTACGTATTATTCAAAATAGTTAAAAAAAA
AAAAAGGCTCTACCTTTAAAGCGTCAGCTGCTCAAGCCGTGGCTTCAGAATTGTGCCCAT
AGTGTATGTGTTGCGTAGTTCCGGCTTTACCAAGTGATGATGTACTGAGCCTCACTAACC
TGTAGAAGAAAGGGAGGAGAAGTCATCTTACGGTGGAGGAGGGGGAGTGAAGGAGGAACA
TTTAGTTTTGCAGATGTTCCCCTCACCAGACCTGAGGACTGGGTTGTAGGTGAACACCAT
TCAGACGACTGCAAATTATTTTAATGTTTATATTTTTTTTTTTTACAACAAATATTTTTT
TTTCATTACAACCCGAATGTAGTTATACTGTACGTATATAATGCGGATGTTCATTTTTCC
ACAAGTATTAATTGTGGTATTGTATCTTACATATATGTGTGCATACTATTATAACGAGTA
TTTATATGTAAACTGATGAGCAAGTAATTATTGTCCTGTGTATAATAAGATAAATGAGTA
TTTAAACAGTATCTCTTATTAATTATACAATTATTTTTATATATACATATATATTTTGTG
TTACTAACATTAGCTGATGCCTCA


>comp11431_c0_seq2
GCAGGAGGAGAGTTTGGCTCGCCAGGATGTCGGGGTTCAAAGTTGGGCTGGGACTGCGCC
GGCGCACCAGCCACCGCGAGGGTTTAACGATGGACAGCGTGGTGGTGGAGGGGGCCTCCC
ATGACACGCCACGGAAGCAGTCCTTCAAGTCTAACATCCAGGTACCTAACGTGAAGCTCA
AGAAGTTCCGCAAGTACGACACCTTCATCTGGCTACGGGAACCTCACAAGGATGGTGTCG
CCGCCGCTAACCCGGACAAGCCGCTCAACAGACTCCGCTCCCTCAACTCAATCTTCGACG
TGGAAAATGGCGCGTCTCCAGGACGCAGCCCGCTGGACGGCACCTCGCCCTCCGCGGGTC
TGGTGCTGCAGAACTTCCCACAGCGGCGGGAGAGTTTCTTATACAGGAGCGACTCCGACT
TCGAGATGTCTCCCAAGAGCATGTCTCGGAACTCCTCCATCGCCTCCGAGGGGTCTCGAG
TTATGTTGGCCACACTAAACGAGTCTCGTGGGGCCAATGACGACAAGCCGATACACGGGG
AAGACCTGATAGTGACGCCCTTCGCTCAGATTCTCGCCTCTCTCAGATCTGTCAGAAACA
ACTACATCAACCTCACTAATGTCTCCACCACCAAGTCCCGGAGATCTAGCGCGGCGGCGG
GTTGTTCCACACCTCAACCAAAAAGTTTTGCTTATGGCGCCTGCGACACGTCCACAGTCA
CAGATGAAACATACACAAAGGTGGCCTTGGAGACGTTGGAGGAGCTGGACTGGTGTCTGG
ATCAGTTGGAGACCATCCAGACCCACCGCTCCGTCTCCGACATGGCGTCCTCTAAGTTCA
AGAGGATGCTGAACAAGGAACTCAGTCACTTCTCAGAATCCAGCAAGTCAGGCAACCAAA
TATCAGAGTACATTTGCACAACTTTCCTCGACCAACAACAGGACTTGGACATCCCGAGTC
TACGAGTGGACGATGGAGAACGGCCCAAAAAGAAGGACCGTACGATGTCTGGCAGTGCCC
ATATGGGTGGCCAGGCATCGCAGGCGGTGATGTCGGCAATACCCACCACAACAGCCACCA
TCACCACTACAGGCCATAAGGAGGTCTCCATGTCCCATATCCAGGGAGTGAAGAAGCCTC
TCGTGCATGCTAACTCCTTTACAGGCGAGAAACTCCCCAAGTACGGTATTGATACCCACC
ACGAAGAGGAGCTGGGCAAGATTTTAGAAGACGTAGATAAATGGGGCATAGATATCTACA
GGATATCTGAACTCTCTAATAGAAAACCTTTGACTACTGTAACGTACACAATTTTCATGG
AACGTGATTTGTTGAAGACGTTCAAAATTCCGCCCAAGACTTTCGTAACATTCATGATGA
CACTGGAAGAACATTACCTTAAAGATGTTCCCTACCACAACTCTCTTCATGCTGCTGATG
TCACACAGTCCACACACGTCCTCCTAAACTCCCCAGCTCTTGAGTCGGTGTTTACCAGCT
TGGAGATTTTAGCTGCCATATTCGCTGCTGCTATCCATGACGTAGACCACCCTGGCCTCA
CTAACCAGTACCTGATCAACTCCTCCTCGGAGCTTGCCCTCATGTATAACGACGAGTCTG
TGCTTGAGAACCACCACTTGGCTGTGGCTTTCAAGCTTTTACAGAATGATGATTGTGATA
TCTTCGCTAATCTGGTTAAAAAGCAAAGGCAAACACTTCGGAAGATGGTGATTGACATGG
TGTTGGCCACAGATATGAGTAAGCACATGAGTCTCCTCGCAGATCTCAAAACTATGGTGG
AGACCAAAAAAGTAGCTGGTTCTGGTGTTCTCCTTCTTGATAACTACACCGACAGGATAC
AGGTGCTACAAAATATGGTGCACTGTGCGGACCTGAGCAACCCCACCAAACCCTTAGAGC
TGTACAAAAACTGGGTATCATCCATCATGGAGGAGTTCTTCCAGCAGGGTGACCGAGAGA
GAGATCAGGGCATGGACATATCACCAATGTGTGACAGGCTCTCAGCCACCATTGAGAAGT
CACAAGTTGGATTCATTGATTACATTGTCCATCCACTGTGGGAAACCTGGGCAGACCTGG
TCCACCCTGATGCACAAGACATTCTCGACACATTAGAGCACAACCGGGATTGGTATCAGC
GTATGATCCCCCTCTCTCCATCTTCATCATCAAATGACCTGAAGGAAGAAGAGTATCAGG
GCGACAACTCACAAGATGTGCCTGAAGAAGAACTTTGTGCTGCTGCAGACAGAATCCAGA
TCCAATTTACACTTGATGATGAAGGAAGTGGAAAACGAGCACCGCCAGATGATGCTCAGG
GTGAGGACCCTACAATGTGACCATTGGTAGCCTCCTACTGCACCAAACTAAAGCGTAAAG
TGATGAGGTGGCTACACCTCAAGTGACCAACCCTACAGGAGGTGGGAACCTTGTTTACCC
TCGTCCCCCTCCGTGCTAGTGGCCTCGTCTTCAACTTTTACCTTCGTACCTCATGTTCTG
AGATTTCTTTAATAGCCAGGTGGACACTCTGACCGTCTGGCACGCACCAGAGCCAGAACC
GTGATTTAGTGAAAAGTATGTTGTGCAGACACTTGGGTGTTTTTGTTAATGCAACTCCCT
TGTGAGCCAAGTGTGCGTTTTGCCACGTGTCCAGTGCGCGCCCTGCAGGTTCAGGGATGT
TCGCGTGGGTTTGTCTGAGCTCCCCAAGACTGTGCCGTTCGCCCAGCCTCAGCTGACCCA
ACCTTGCCTAGTGTGATCAATATTTTCTTGTAGCAGTGGTGGAGAGGTAGGAGGTCACAA
CAGTGAACAGTGCCAAATTGTTCCTTTAAATATGGACCCTAAGAAAGTGAATTATGTTTA
TCACAAATACATGAGCACAAGTTTGGGAGGTTATTGTTTTGTGAGGACTGAGGCTTTTGT
GTGGTACATATCAGATAGAGGTATTGATAATGGGCACATCACTGGTGCTTACATCATGAT
TTTGAGAGAGTAAGGCATTACAAGCTCTTTCATCAAACAGGTACCTGACGGGGTTCTCTG
CTCTTCATTCCCAAAATAATCAAGCTATCACAGAAGCCAAAGATAATTTATTGCTTCATA
TTTGTGGTGGGGGTTTTGGTCACCATCGTGACACATGAGCTACTGTATAGTACAAAGTCT
GAATGTTTATACAGTAGCAGAGGGGCAGTGGATCTTGTCAGGTGTCATGTCTATTGTGAC
ATGATAAGTCATAACAAAAGTGTATGAGATTTTAGGAACTTTAATTTGCCATTTCAATAG
CTAAAAATTAACTTTTCTTCTTCATTGGGTCTATTTGTAACTTCTATTTATGCCAATTTC
ATGCAGGGCTCATGAGTAGTGTTTATTTTTTTGCAGTGTAACATTTCAGGTTTTAATCTT
TTAGATGGCTTATTTTTTTGACACTGTCATAGATGTTGGACAAACTTTATGTATGGTTTT
TAATAAACTTTTGAAATAGGTAGACTTGTAGTATTTTCCCATGTGATAACAACAGAGTAT
TGAGAACATAGTAGGCATCATGTTGTACTCCATCAGCTGCTTCATGTCAGGTCATTGGCC
AAACTCTTGAATCAGGGCTTGAGACATGTAAACCACTCAAGGGCCATCATTCCTCCCAAG
ATTAGCCATGTACGTATTATTCAAAATAGTTAAAAAAAAAAAAAGGCTCTACCTTTAAAG
CGTCAGCTGCTCAAGCCGTGGCTTCAGAATTGTGCCCATAGTGTATGTGTTGCGTAGTTC
CGGCTTTACCAAGTGATGATGTACTGAGCCTCACTAACCTGTAGAAGAAAGGGAGGAGAA
GTCATCTTACGGTGGAGGAGGGGGAGTGAAGGAGGAACATTTAGTTTTGCAGATGTTCCC
CTCACCAGACCTGAGGACTGGGTTGTAGGTGAACACCATTCAGACGACTGCAAATTATTT
TAATGTTTATATTTTTTTTTTTTACAACAAATATTTTTTTTTCATTACAACCCGAATGTA
GTTATACTGTACGTATATAATGCGGATGTTCATTTTTCCACAAGTATTAATTGTGGTATT
GTATCTTACATATATGTGTGCATACTATTATAACGAGTATTTATATGTAAACTGATGAGC
AAGTAATTATTGTCCTGTGTATAATAAGATAAATGAGTATTTAAACAGTATCTCTTATTA
ATTATACAATTATTTTTATATATACATATATATTTTGTGTTACTAACATTAGCTGATGCC
TCA


>comp11431_c0_seq3

GCAGGAGGAGAGTTTGGCTCGCCAGGATGTCGGGGTTCAAAGTTGGGCTGGGACTGCGCC
GGCGCACCAGCCACCGCGAGGGTTTAACGATGGACAGCGTGGTGGTGGAGGGGGCCTCCC
ATGACACGCCACGGAAGCAGTCCTTCAAGTCTAACATCCAGGTACCTAACGTGAAGCTCA
AGAAGTTCCGCAAGTACGACACCTTCATCTGGCTACGGGAACCTCACAAGGATGGTGTCG
CCGCCGCTAACCCGGACAAGCCGCTCAACAGACTCCGCTCCCTCAACTCAATCTTCGACG
TGGAAAATGGCGCGTCTCCAGGACGCAGCCCGCTGGACGGCACCTCGCCCTCCGCGGGTC
TGGTGCTGCAGAACTTCCCACAGCGGCGGGAGAGTTTCTTATACAGGAGCGACTCCGACT
TCGAGATGTCTCCCAAGAGCATGTCTCGGAACTCCTCCATCGCCTCCGAGGGGTCTCGAG
TTATGTTGGCCACACTAAACGAGTCTCGTGGGGCCAATGACGACAAGCCGATACACGGGG
AAGACCTGATAGTGACGCCCTTCGCTCAGATTCTCGCCTCTCTCAGATCTGTCAGAAACA
ACTACATCAACCTCACTAATGTCTCCACCACCAAGTCCCGGAGATCTAGCGCGGCGGCGG
GTTGTTCCACACCTCAACCAAAAAGTTTTGCTTATGGCGATGAAACATACACAAAGGTGG
CCTTGGAGACGTTGGAGGAGCTGGACTGGTGTCTGGATCAGTTGGAGACCATCCAGACCC
ACCGCTCCGTCTCCGACATGGCGTCCTCTAAGTTCAAGAGGATGCTGAACAAGGAACTCA
GTCACTTCTCAGAATCCAGCAAGTCAGGCAACCAAATATCAGAGTACATTTGCACAACTT
TCCTCGACCAACAACAGGACTTGGACATCCCGAGTCTACGAGTGGACGATGGAGAACGGC
CCAAAAAGAAGGACCGTACGATGTCTGGCAGTGCCCATATGGGTGGCCAGGCATCGCAGG
CGGTGATGTCGGCAATACCCACCACAACAGCCACCATCACCACTACAGGCCATAAGGAGG
TCTCCATGTCCCATATCCAGGGAGTGAAGAAGCCTCTCGTGCATGCTAACTCCTTTACAG
GCGAGAAACTCCCCAAGTACGGTATTGATACCCACCACGAAGAGGAGCTGGGCAAGCTGG
AGGAAATATGTGAAGAGATTTTAGAAGACGTAGATAAATGGGGCATAGATATCTACAGGA
TATCTGAACTCTCTAATAGAAAACCTTTGACTACTGTAACGTACACAATTTTCATGGAAC
GTGATTTGTTGAAGACGTTCAAAATTCCGCCCAAGACTTTCGTAACATTCATGATGACAC
TGGAAGAACATTACCTTAAAGATGTTCCCTACCACAACTCTCTTCATGCTGCTGATGTCA
CACAGTCCACACACGTCCTCCTAAACTCCCCAGCTCTTGAGTCGGTGTTTACCAGCTTGG
AGATTTTAGCTGCCATATTCGCTGCTGCTATCCATGACGTAGACCACCCTGGCCTCACTA
ACCAGTACCTGATCAACTCCTCCTCGGAGCTTGCCCTCATGTATAACGACGAGTCTGTGC
TTGAGAACCACCACTTGGCTGTGGCTTTCAAGCTTTTACAGAATGATGATTGTGATATCT
TCGCTAATCTGGTTAAAAAGCAAAGGCAAACACTTCGGAAGATGGTGATTGACATGGTGT
TGGCCACAGATATGAGTAAGCACATGAGTCTCCTCGCAGATCTCAAAACTATGGTGGAGA
CCAAAAAAGTAGCTGGTTCTGGTGTTCTCCTTCTTGATAACTACACCGACAGGATACAGG
TGCTACAAAATATGGTGCACTGTGCGGACCTGAGCAACCCCACCAAACCCTTAGAGCTGT
ACAAAAACTGGGTATCATCCATCATGGAGGAGTTCTTCCAGCAGGGTGACCGAGAGAGAG
ATCAGGGCATGGACATATCACCAATGTGTGACAGGCTCTCAGCCACCATTGAGAAGTCAC
AAGTTGGATTCATTGATTACATTGTCCATCCACTGTGGGAAACCTGGGCAGACCTGGTCC
ACCCTGATGCACAAGACATTCTCGACACATTAGAGCACAACCGGGATTGGTATCAGCGTA
TGATCCCCCTCTCTCCATCTTCATCATCAAATGACCTGAAGGAAGAAGAGTATCAGGGCG
ACAACTCACAAGATGTGCCTGAAGAAGAACTTTGTGCTGCTGCAGACAGAATCCAGATCC
AATTTACACTTGATGATGAAGGAAGTGGAAAACGAGCACCGCCAGATGATGCTCAGGGTG
AGGACCCTACAATGTGACCATTGGTAGCCTCCTACTGCACCAAACTAAAGCGTAAAGTGA
TGAGGTGGCTACACCTCAAGTGACCAACCCTACAGGAGGTGGGAACCTTGTTTACCCTCG
TCCCCCTCCGTGCTAGTGGCCTCGTCTTCAACTTTTACCTTCGTACCTCATGTTCTGAGA
TTTCTTTAATAGCCAGGTGGACACTCTGACCGTCTGGCACGCACCAGAGCCAGAACCGTG
ATTTAGTGAAAAGTATGTTGTGCAGACACTTGGGTGTTTTTGTTAATGCAACTCCCTTGT
GAGCCAAGTGTGCGTTTTGCCACGTGTCCAGTGCGCGCCCTGCAGGTTCAGGGATGTTCG
CGTGGGTTTGTCTGAGCTCCCCAAGACTGTGCCGTTCGCCCAGCCTCAGCTGACCCAACC
TTGCCTAGTGTGATCAATATTTTCTTGTAGCAGTGGTGGAGAGGTAGGAGGTCACAACAG
TGAACAGTGCCAAATTGTTCCTTTAAATATGGACCCTAAGAAAGTGAATTATGTTTATCA
CAAATACATGAGCACAAGTTTGGGAGGTTATTGTTTTGTGAGGACTGAGGCTTTTGTGTG
GTACATATCAGATAGAGGTATTGATAATGGGCACATCACTGGTGCTTACATCATGATTTT
GAGAGAGTAAGGCATTACAAGCTCTTTCATCAAACAGGTACCTGACGGGGTTCTCTGCTC
TTCATTCCCAAAATAATCAAGCTATCACAGAAGCCAAAGATAATTTATTGCTTCATATTT
GTGGTGGGGGTTTTGGTCACCATCGTGACACATGAGCTACTGTATAGTACAAAGTCTGAA
TGTTTATACAGTAGCAGAGGGGCAGTGGATCTTGTCAGGTGTCATGTCTATTGTGACATG
ATAAGTCATAACAAAAGTGTATGAGATTTTAGGAACTTTAATTTGCCATTTCAATAGCTA
AAAATTAACTTTTCTTCTTCATTGGGTCTATTTGTAACTTCTATTTATGCCAATTTCATG
CAGGGCTCATGAGTAGTGTTTATTTTTTTGCAGTGTAACATTTCAGGTTTTAATCTTTTA
GATGGCTTATTTTTTTGACACTGTCATAGATGTTGGACAAACTTTATGTATGGTTTTTAA
TAAACTTTTGAAATAGGTAGACTTGTAGTATTTTCCCATGTGATAACAACAGAGTATTGA
GAACATAGTAGGCATCATGTTGTACTCCATCAGCTGCTTCATGTCAGGTCATTGGCCAAA
CTCTTGAATCAGGGCTTGAGACATGTAAACCACTCAAGGGCCATCATTCCTCCCAAGATT
AGCCATGTACGTATTATTCAAAATAGTTAAAAAAAAAAAAAGGCTCTACCTTTAAAGCGT
CAGCTGCTCAAGCCGTGGCTTCAGAATTGTGCCCATAGTGTATGTGTTGCGTAGTTCCGG
CTTTACCAAGTGATGATGTACTGAGCCTCACTAACCTGTAGAAGAAAGGGAGGAGAAGTC
ATCTTACGGTGGAGGAGGGGGAGTGAAGGAGGAACATTTAGTTTTGCAGATGTTCCCCTC
ACCAGACCTGAGGACTGGGTTGTAGGTGAACACCATTCAGACGACTGCAAATTATTTTAA
TGTTTATATTTTTTTTTTTTACAACAAATATTTTTTTTTCATTACAACCCGAATGTAGTT
ATACTGTACGTATATAATGCGGATGTTCATTTTTCCACAAGTATTAATTGTGGTATTGTA
TCTTACATATATGTGTGCATACTATTATAACGAGTATTTATATGTAAACTGATGAGCAAG
TAATTATTGTCCTGTGTATAATAAGATAAATGAGTATTTAAACAGTATCTCTTATTAATT
ATACAATTATTTTTATATATACATATATATTTTGTGTTACTAACATTAGCTGATGCCTCA


>comp11431_c0_seq4

GCAGGAGGAGAGTTTGGCTCGCCAGGATGTCGGGGTTCAAAGTTGGGCTGGGACTGCGCC
GGCGCACCAGCCACCGCGAGGGTTTAACGATGGACAGCGTGGTGGTGGAGGGGGCCTCCC
ATGACACGCCACGGAAGCAGTCCTTCAAGTCTAACATCCAGGTACCTAACGTGAAGCTCA
AGAAGTTCCGCAAGTACGACACCTTCATCTGGCTACGGGAACCTCACAAGGATGGTGTCG
CCGCCGCTAACCCGGACAAGCCGCTCAACAGACTCCGCTCCCTCAACTCAATCTTCGACG
TGGAAAATGGCGCGTCTCCAGGACGCAGCCCGCTGGACGGCACCTCGCCCTCCGCGGGTC
TGGTGCTGCAGAACTTCCCACAGCGGCGGGAGAGTTTCTTATACAGGAGCGACTCCGACT
TCGAGATGTCTCCCAAGAGCATGTCTCGGAACTCCTCCATCGCCTCCGAGGGGTCTCGAG
TTATGTTGGCCACACTAAACGAGTCTCGTGGGGCCAATGACGACAAGCCGATACACGGGG
AAGACCTGATAGTGACGCCCTTCGCTCAGATTCTCGCCTCTCTCAGATCTGTCAGAAACA
ACTACATCAACCTCACTAATGTCTCCACCACCAAGTCCCGGAGATCTAGCGCGGCGGCGG
GTTGTTCCACACCTCAACCAAAAAGTTTTGCTTATGGCGATGAAACATACACAAAGGTGG
CCTTGGAGACGTTGGAGGAGCTGGACTGGTGTCTGGATCAGTTGGAGACCATCCAGACCC
ACCGCTCCGTCTCCGACATGGCGTCCTCTAAGTTCAAGAGGATGCTGAACAAGGAACTCA
GTCACTTCTCAGAATCCAGCAAGTCAGGCAACCAAATATCAGAGTACATTTGCACAACTT
TCCTCGACCAACAACAGGACTTGGACATCCCGAGTCTACGAGTGGACGATGGAGAACGGC
CCAAAAAGAAGGACCGTACGATGTCTGGCAGTGCCCATATGGGTGGCCAGGCATCGCAGG
CGGTGATGTCGGCAATACCCACCACAACAGCCACCATCACCACTACAGGCCATAAGGAGG
TCTCCATGTCCCATATCCAGGGAGTGAAGAAGCCTCTCGTGCATGCTAACTCCTTTACAG
GCGAGAAACTCCCCAAGTACGGTATTGATACCCACCACGAAGAGGAGCTGGGCAAGATTT
TAGAAGACGTAGATAAATGGGGCATAGATATCTACAGGATATCTGAACTCTCTAATAGAA
AACCTTTGACTACTGTAACGTACACAATTTTCATGGAACGTGATTTGTTGAAGACGTTCA
AAATTCCGCCCAAGACTTTCGTAACATTCATGATGACACTGGAAGAACATTACCTTAAAG
ATGTTCCCTACCACAACTCTCTTCATGCTGCTGATGTCACACAGTCCACACACGTCCTCC
TAAACTCCCCAGCTCTTGAGTCGGTGTTTACCAGCTTGGAGATTTTAGCTGCCATATTCG
CTGCTGCTATCCATGACGTAGACCACCCTGGCCTCACTAACCAGTACCTGATCAACTCCT
CCTCGGAGCTTGCCCTCATGTATAACGACGAGTCTGTGCTTGAGAACCACCACTTGGCTG
TGGCTTTCAAGCTTTTACAGAATGATGATTGTGATATCTTCGCTAATCTGGTTAAAAAGC
AAAGGCAAACACTTCGGAAGATGGTGATTGACATGGTGTTGGCCACAGATATGAGTAAGC
ACATGAGTCTCCTCGCAGATCTCAAAACTATGGTGGAGACCAAAAAAGTAGCTGGTTCTG
GTGTTCTCCTTCTTGATAACTACACCGACAGGATACAGGTGCTACAAAATATGGTGCACT
GTGCGGACCTGAGCAACCCCACCAAACCCTTAGAGCTGTACAAAAACTGGGTATCATCCA
TCATGGAGGAGTTCTTCCAGCAGGGTGACCGAGAGAGAGATCAGGGCATGGACATATCAC
CAATGTGTGACAGGCTCTCAGCCACCATTGAGAAGTCACAAGTTGGATTCATTGATTACA
TTGTCCATCCACTGTGGGAAACCTGGGCAGACCTGGTCCACCCTGATGCACAAGACATTC
TCGACACATTAGAGCACAACCGGGATTGGTATCAGCGTATGATCCCCCTCTCTCCATCTT
CATCATCAAATGACCTGAAGGAAGAAGAGTATCAGGGCGACAACTCACAAGATGTGCCTG
AAGAAGAACTTTGTGCTGCTGCAGACAGAATCCAGATCCAATTTACACTTGATGATGAAG
GAAGTGGAAAACGAGCACCGCCAGATGATGCTCAGGGTGAGGACCCTACAATGTGACCAT
TGGTAGCCTCCTACTGCACCAAACTAAAGCGTAAAGTGATGAGGTGGCTACACCTCAAGT
GACCAACCCTACAGGAGGTGGGAACCTTGTTTACCCTCGTCCCCCTCCGTGCTAGTGGCC
TCGTCTTCAACTTTTACCTTCGTACCTCATGTTCTGAGATTTCTTTAATAGCCAGGTGGA
CACTCTGACCGTCTGGCACGCACCAGAGCCAGAACCGTGATTTAGTGAAAAGTATGTTGT
GCAGACACTTGGGTGTTTTTGTTAATGCAACTCCCTTGTGAGCCAAGTGTGCGTTTTGCC
ACGTGTCCAGTGCGCGCCCTGCAGGTTCAGGGATGTTCGCGTGGGTTTGTCTGAGCTCCC
CAAGACTGTGCCGTTCGCCCAGCCTCAGCTGACCCAACCTTGCCTAGTGTGATCAATATT
TTCTTGTAGCAGTGGTGGAGAGGTAGGAGGTCACAACAGTGAACAGTGCCAAATTGTTCC
TTTAAATATGGACCCTAAGAAAGTGAATTATGTTTATCACAAATACATGAGCACAAGTTT
GGGAGGTTATTGTTTTGTGAGGACTGAGGCTTTTGTGTGGTACATATCAGATAGAGGTAT
TGATAATGGGCACATCACTGGTGCTTACATCATGATTTTGAGAGAGTAAGGCATTACAAG
CTCTTTCATCAAACAGGTACCTGACGGGGTTCTCTGCTCTTCATTCCCAAAATAATCAAG
CTATCACAGAAGCCAAAGATAATTTATTGCTTCATATTTGTGGTGGGGGTTTTGGTCACC
ATCGTGACACATGAGCTACTGTATAGTACAAAGTCTGAATGTTTATACAGTAGCAGAGGG
GCAGTGGATCTTGTCAGGTGTCATGTCTATTGTGACATGATAAGTCATAACAAAAGTGTA
TGAGATTTTAGGAACTTTAATTTGCCATTTCAATAGCTAAAAATTAACTTTTCTTCTTCA
TTGGGTCTATTTGTAACTTCTATTTATGCCAATTTCATGCAGGGCTCATGAGTAGTGTTT
ATTTTTTTGCAGTGTAACATTTCAGGTTTTAATCTTTTAGATGGCTTATTTTTTTGACAC
TGTCATAGATGTTGGACAAACTTTATGTATGGTTTTTAATAAACTTTTGAAATAGGTAGA
CTTGTAGTATTTTCCCATGTGATAACAACAGAGTATTGAGAACATAGTAGGCATCATGTT
GTACTCCATCAGCTGCTTCATGTCAGGTCATTGGCCAAACTCTTGAATCAGGGCTTGAGA
CATGTAAACCACTCAAGGGCCATCATTCCTCCCAAGATTAGCCATGTACGTATTATTCAA
AATAGTTAAAAAAAAAAAAAGGCTCTACCTTTAAAGCGTCAGCTGCTCAAGCCGTGGCTT
CAGAATTGTGCCCATAGTGTATGTGTTGCGTAGTTCCGGCTTTACCAAGTGATGATGTAC
TGAGCCTCACTAACCTGTAGAAGAAAGGGAGGAGAAGTCATCTTACGGTGGAGGAGGGGG
AGTGAAGGAGGAACATTTAGTTTTGCAGATGTTCCCCTCACCAGACCTGAGGACTGGGTT
GTAGGTGAACACCATTCAGACGACTGCAAATTATTTTAATGTTTATATTTTTTTTTTTTA
CAACAAATATTTTTTTTTCATTACAACCCGAATGTAGTTATACTGTACGTATATAATGCG
GATGTTCATTTTTCCACAAGTATTAATTGTGGTATTGTATCTTACATATATGTGTGCATA
CTATTATAACGAGTATTTATATGTAAACTGATGAGCAAGTAATTATTGTCCTGTGTATAA
TAAGATAAATGAGTATTTAAACAGTATCTCTTATTAATTATACAATTATTTTTATATATA
CATATATATTTTGTGTTACTAACATTAGCTGATGCCTCA


>comp11431_c0_seq5

TCTCTTCCTGTGCATCATGGAGGAAGAACGGATGAGTTTTGTCTACATGTTCTGCTCCTT
CGTGCCTCTAGCACTCCTTGGATTACTACTAGAGGTGGCAGTCTTCATATTCTCAGCTGT
AGTACAGTTCAAGAGGATGCTGAACAAGGAACTCAGTCACTTCTCAGAATCCAGCAAGTC
AGGCAACCAAATATCAGAGTACATTTGCACAACTTTCCTCGACCAACAACAGGACTTGGA
CATCCCGAGTCTACGAGTGGACGATGGAGAACGGCCCAAAAAGAAGGACCGTACGATGTC
TGGCAGTGCCCATATGGGTGGCCAGGCATCGCAGGCGGTGATGTCGGCAATACCCACCAC
AACAGCCACCATCACCACTACAGGCCATAAGGAGGTCTCCATGTCCCATATCCAGGGAGT
GAAGAAGCCTCTCGTGCATGCTAACTCCTTTACAGGCGAGAAACTCCCCAAGTACGGTAT
TGATACCCACCACGAAGAGGAGCTGGGCAAGCTGGAGGAAATATGTGAAGAGATTTTAGA
AGACGTAGATAAATGGGGCATAGATATCTACAGGATATCTGAACTCTCTAATAGAAAACC
TTTGACTACTGTAACGTACACAATTTTCATGGAACGTGATTTGTTGAAGACGTTCAAAAT
TCCGCCCAAGACTTTCGTAACATTCATGATGACACTGGAAGAACATTACCTTAAAGATGT
TCCCTACCACAACTCTCTTCATGCTGCTGATGTCACACAGTCCACACACGTCCTCCTAAA
CTCCCCAGCTCTTGAGTCGGTGTTTACCAGCTTGGAGATTTTAGCTGCCATATTCGCTGC
TGCTATCCATGACGTAGACCACCCTGGCCTCACTAACCAGTACCTGATCAACTCCTCCTC
GGAGCTTGCCCTCATGTATAACGACGAGTCTGTGCTTGAGAACCACCACTTGGCTGTGGC
TTTCAAGCTTTTACAGAATGATGATTGTGATATCTTCGCTAATCTGGTTAAAAAGCAAAG
GCAAACACTTCGGAAGATGGTGATTGACATGGTGTTGGCCACAGATATGAGTAAGCACAT
GAGTCTCCTCGCAGATCTCAAAACTATGGTGGAGACCAAAAAAGTAGCTGGTTCTGGTGT
TCTCCTTCTTGATAACTACACCGACAGGATACAGGTGCTACAAAATATGGTGCACTGTGC
GGACCTGAGCAACCCCACCAAACCCTTAGAGCTGTACAAAAACTGGGTATCATCCATCAT
GGAGGAGTTCTTCCAGCAGGGTGACCGAGAGAGAGATCAGGGCATGGACATATCACCAAT
GTGTGACAGGCTCTCAGCCACCATTGAGAAGTCACAAGTTGGATTCATTGATTACATTGT
CCATCCACTGTGGGAAACCTGGGCAGACCTGGTCCACCCTGATGCACAAGACATTCTCGA
CACATTAGAGCACAACCGGGATTGGTATCAGCGTATGATCCCCCTCTCTCCATCTTCATC
ATCAAATGACCTGAAGGAAGAAGAGTATCAGGGCGACAACTCACAAGATGTGCCTGAAGA
AGAACTTTGTGCTGCTGCAGACAGAATCCAGATCCAATTTACACTTGATGATGAAGGAAG
TGGAAAACGAGCACCGCCAGATGATGCTCAGGGTGAGGACCCTACAATGTGACCATTGGT
AGCCTCCTACTGCACCAAACTAAAGCGTAAAGTGATGAGGTGGCTACACCTCAAGTGACC
AACCCTACAGGAGGTGGGAACCTTGTTTACCCTCGTCCCCCTCCGTGCTAGTGGCCTCGT
CTTCAACTTTTACCTTCGTACCTCATGTTCTGAGATTTCTTTAATAGCCAGGTGGACACT
CTGACCGTCTGGCACGCACCAGAGCCAGAACCGTGATTTAGTGAAAAGTATGTTGTGCAG
ACACTTGGGTGTTTTTGTTAATGCAACTCCCTTGTGAGCCAAGTGTGCGTTTTGCCACGT
GTCCAGTGCGCGCCCTGCAGGTTCAGGGATGTTCGCGTGGGTTTGTCTGAGCTCCCCAAG
ACTGTGCCGTTCGCCCAGCCTCAGCTGACCCAACCTTGCCTAGTGTGATCAATATTTTCT
TGTAGCAGTGGTGGAGAGGTAGGAGGTCACAACAGTGAACAGTGCCAAATTGTTCCTTTA
AATATGGACCCTAAGAAAGTGAATTATGTTTATCACAAATACATGAGCACAAGTTTGGGA
GGTTATTGTTTTGTGAGGACTGAGGCTTTTGTGTGGTACATATCAGATAGAGGTATTGAT
AATGGGCACATCACTGGTGCTTACATCATGATTTTGAGAGAGTAAGGCATTACAAGCTCT
TTCATCAAACAGGTACCTGACGGGGTTCTCTGCTCTTCATTCCCAAAATAATCAAGCTAT
CACAGAAGCCAAAGATAATTTATTGCTTCATATTTGTGGTGGGGGTTTTGGTCACCATCG
TGACACATGAGCTACTGTATAGTACAAAGTCTGAATGTTTATACAGTAGCAGAGGGGCAG
TGGATCTTGTCAGGTGTCATGTCTATTGTGACATGATAAGTCATAACAAAAGTGTATGAG
ATTTTAGGAACTTTAATTTGCCATTTCAATAGCTAAAAATTAACTTTTCTTCTTCATTGG
GTCTATTTGTAACTTCTATTTATGCCAATTTCATGCAGGGCTCATGAGTAGTGTTTATTT
TTTTGCAGTGTAACATTTCAGGTTTTAATCTTTTAGATGGCTTATTTTTTTGACACTGTC
ATAGATGTTGGACAAACTTTATGTATGGTTTTTAATAAACTTTTGAAATAGGTAGACTTG
TAGTATTTTCCCATGTGATAACAACAGAGTATTGAGAACATAGTAGGCATCATGTTGTAC
TCCATCAGCTGCTTCATGTCAGGTCATTGGCCAAACTCTTGAATCAGGGCTTGAGACATG
TAAACCACTCAAGGGCCATCATTCCTCCCAAGATTAGCCATGTACGTATTATTCAAAATA
GTTAAAAAAAAAAAAAGGCTCTACCTTTAAAGCGTCAGCTGCTCAAGCCGTGGCTTCAGA
ATTGTGCCCATAGTGTATGTGTTGCGTAGTTCCGGCTTTACCAAGTGATGATGTACTGAG
CCTCACTAACCTGTAGAAGAAAGGGAGGAGAAGTCATCTTACGGTGGAGGAGGGGGAGTG
AAGGAGGAACATTTAGTTTTGCAGATGTTCCCCTCACCAGACCTGAGGACTGGGTTGTAG
GTGAACACCATTCAGACGACTGCAAATTATTTTAATGTTTATATTTTTTTTTTTTACAAC
AAATATTTTTTTTTCATTACAACCCGAATGTAGTTATACTGTACGTATATAATGCGGATG
TTCATTTTTCCACAAGTATTAATTGTGGTATTGTATCTTACATATATGTGTGCATACTAT
TATAACGAGTATTTATATGTAAACTGATGAGCAAGTAATTATTGTCCTGTGTATAATAAG
ATAAATGAGTATTTAAACAGTATCTCTTATTAATTATACAATTATTTTTATATATACATA
TATATTTTGTGTTACTAACATTAGCTGATGCCTCA


>comp11431_c0_seq6
TCTCTTCCTGTGCATCATGGAGGAAGAACGGATGAGTTTTGTCTACATGTTCTGCTCCTT
CGTGCCTCTAGCACTCCTTGGATTACTACTAGAGGTGGCAGTCTTCATATTCTCAGCTGT
AGTACAGTTCAAGAGGATGCTGAACAAGGAACTCAGTCACTTCTCAGAATCCAGCAAGTC
AGGCAACCAAATATCAGAGTACATTTGCACAACTTTCCTCGACCAACAACAGGACTTGGA
CATCCCGAGTCTACGAGTGGACGATGGAGAACGGCCCAAAAAGAAGGACCGTACGATGTC
TGGCAGTGCCCATATGGGTGGCCAGGCATCGCAGGCGGTGATGTCGGCAATACCCACCAC
AACAGCCACCATCACCACTACAGGCCATAAGGAGGTCTCCATGTCCCATATCCAGGGAGT
GAAGAAGCCTCTCGTGCATGCTAACTCCTTTACAGGCGAGAAACTCCCCAAGTACGGTAT
TGATACCCACCACGAAGAGGAGCTGGGCAAGATTTTAGAAGACGTAGATAAATGGGGCAT
AGATATCTACAGGATATCTGAACTCTCTAATAGAAAACCTTTGACTACTGTAACGTACAC
AATTTTCATGGAACGTGATTTGTTGAAGACGTTCAAAATTCCGCCCAAGACTTTCGTAAC
ATTCATGATGACACTGGAAGAACATTACCTTAAAGATGTTCCCTACCACAACTCTCTTCA
TGCTGCTGATGTCACACAGTCCACACACGTCCTCCTAAACTCCCCAGCTCTTGAGTCGGT
GTTTACCAGCTTGGAGATTTTAGCTGCCATATTCGCTGCTGCTATCCATGACGTAGACCA
CCCTGGCCTCACTAACCAGTACCTGATCAACTCCTCCTCGGAGCTTGCCCTCATGTATAA
CGACGAGTCTGTGCTTGAGAACCACCACTTGGCTGTGGCTTTCAAGCTTTTACAGAATGA
TGATTGTGATATCTTCGCTAATCTGGTTAAAAAGCAAAGGCAAACACTTCGGAAGATGGT
GATTGACATGGTGTTGGCCACAGATATGAGTAAGCACATGAGTCTCCTCGCAGATCTCAA
AACTATGGTGGAGACCAAAAAAGTAGCTGGTTCTGGTGTTCTCCTTCTTGATAACTACAC
CGACAGGATACAGGTGCTACAAAATATGGTGCACTGTGCGGACCTGAGCAACCCCACCAA
ACCCTTAGAGCTGTACAAAAACTGGGTATCATCCATCATGGAGGAGTTCTTCCAGCAGGG
TGACCGAGAGAGAGATCAGGGCATGGACATATCACCAATGTGTGACAGGCTCTCAGCCAC
CATTGAGAAGTCACAAGTTGGATTCATTGATTACATTGTCCATCCACTGTGGGAAACCTG
GGCAGACCTGGTCCACCCTGATGCACAAGACATTCTCGACACATTAGAGCACAACCGGGA
TTGGTATCAGCGTATGATCCCCCTCTCTCCATCTTCATCATCAAATGACCTGAAGGAAGA
AGAGTATCAGGGCGACAACTCACAAGATGTGCCTGAAGAAGAACTTTGTGCTGCTGCAGA
CAGAATCCAGATCCAATTTACACTTGATGATGAAGGAAGTGGAAAACGAGCACCGCCAGA
TGATGCTCAGGGTGAGGACCCTACAATGTGACCATTGGTAGCCTCCTACTGCACCAAACT
AAAGCGTAAAGTGATGAGGTGGCTACACCTCAAGTGACCAACCCTACAGGAGGTGGGAAC
CTTGTTTACCCTCGTCCCCCTCCGTGCTAGTGGCCTCGTCTTCAACTTTTACCTTCGTAC
CTCATGTTCTGAGATTTCTTTAATAGCCAGGTGGACACTCTGACCGTCTGGCACGCACCA
GAGCCAGAACCGTGATTTAGTGAAAAGTATGTTGTGCAGACACTTGGGTGTTTTTGTTAA
TGCAACTCCCTTGTGAGCCAAGTGTGCGTTTTGCCACGTGTCCAGTGCGCGCCCTGCAGG
TTCAGGGATGTTCGCGTGGGTTTGTCTGAGCTCCCCAAGACTGTGCCGTTCGCCCAGCCT
CAGCTGACCCAACCTTGCCTAGTGTGATCAATATTTTCTTGTAGCAGTGGTGGAGAGGTA
GGAGGTCACAACAGTGAACAGTGCCAAATTGTTCCTTTAAATATGGACCCTAAGAAAGTG
AATTATGTTTATCACAAATACATGAGCACAAGTTTGGGAGGTTATTGTTTTGTGAGGACT
GAGGCTTTTGTGTGGTACATATCAGATAGAGGTATTGATAATGGGCACATCACTGGTGCT
TACATCATGATTTTGAGAGAGTAAGGCATTACAAGCTCTTTCATCAAACAGGTACCTGAC
GGGGTTCTCTGCTCTTCATTCCCAAAATAATCAAGCTATCACAGAAGCCAAAGATAATTT
ATTGCTTCATATTTGTGGTGGGGGTTTTGGTCACCATCGTGACACATGAGCTACTGTATA
GTACAAAGTCTGAATGTTTATACAGTAGCAGAGGGGCAGTGGATCTTGTCAGGTGTCATG
TCTATTGTGACATGATAAGTCATAACAAAAGTGTATGAGATTTTAGGAACTTTAATTTGC
CATTTCAATAGCTAAAAATTAACTTTTCTTCTTCATTGGGTCTATTTGTAACTTCTATTT
ATGCCAATTTCATGCAGGGCTCATGAGTAGTGTTTATTTTTTTGCAGTGTAACATTTCAG
GTTTTAATCTTTTAGATGGCTTATTTTTTTGACACTGTCATAGATGTTGGACAAACTTTA
TGTATGGTTTTTAATAAACTTTTGAAATAGGTAGACTTGTAGTATTTTCCCATGTGATAA
CAACAGAGTATTGAGAACATAGTAGGCATCATGTTGTACTCCATCAGCTGCTTCATGTCA
GGTCATTGGCCAAACTCTTGAATCAGGGCTTGAGACATGTAAACCACTCAAGGGCCATCA
TTCCTCCCAAGATTAGCCATGTACGTATTATTCAAAATAGTTAAAAAAAAAAAAAGGCTC
TACCTTTAAAGCGTCAGCTGCTCAAGCCGTGGCTTCAGAATTGTGCCCATAGTGTATGTG
TTGCGTAGTTCCGGCTTTACCAAGTGATGATGTACTGAGCCTCACTAACCTGTAGAAGAA
AGGGAGGAGAAGTCATCTTACGGTGGAGGAGGGGGAGTGAAGGAGGAACATTTAGTTTTG
CAGATGTTCCCCTCACCAGACCTGAGGACTGGGTTGTAGGTGAACACCATTCAGACGACT
GCAAATTATTTTAATGTTTATATTTTTTTTTTTTACAACAAATATTTTTTTTTCATTACA
ACCCGAATGTAGTTATACTGTACGTATATAATGCGGATGTTCATTTTTCCACAAGTATTA
ATTGTGGTATTGTATCTTACATATATGTGTGCATACTATTATAACGAGTATTTATATGTA
AACTGATGAGCAAGTAATTATTGTCCTGTGTATAATAAGATAAATGAGTATTTAAACAGT
ATCTCTTATTAATTATACAATTATTTTTATATATACATATATATTTTGTGTTACTAACAT
TAGCTGATGCCTCA


>comp12887_c0_seq1
TTTTTTTATTATATCAAAACATTTTATTTCAGTTGAAGTTATACTACTACTACAGAAATA
CAGTTCCCTTTATGGCAACTCAGAGCTCAGGAAAAGATAGTGCTTTTATAATTATAAACA
AAAGTCAGTGTAGTGATACAAATAATTATGGTATGGGGTTTGTTTTTACCATCAATACAA
GCCAATGCACTGACACTTTATGATGACGATATCTTAGCACTAAGTTGCCCCAAGCTCTAA
AGGTAAACCTAAGTAATGGGAGTTAGAACCACAGACATCTTGGTGACTGTCATCCAACAT
CCAAAAGAACTGCAAAGGGAACCAGCCCAAACTGTAAAAGACACAAATGTACCATGGAAC
CAGCCCAAAAATTACAAATCATAACTGTCAAATCAACTGAGGACCAACCTGTCTGATATT
CCATTATCAAAATGTGGGTTTGCCTTGTAACTGATTACGTAGGATATTGATCTTATGTAC
TAGAAAACATGAGAGTGACGACAGAGCGAACACCACACAGAGGAGTCCAGTGATGCCCAC
AAGCATGGTAGAGTTCACCCAACAAGTTTCAATACCAGCAAGCTGTTCCCGAGAGACCAC
AACAACGCCCCGCTGGAGTTCTAGAACTGCCGATGGTCGCACCTGACGCTTCTTCCTTGA
AGGATAAGGTCCACCACTACACGGTTCAGTGCATTTTCCTTCACACACTTCCAGGTGACA
CGAGATAAGAAATTCAGGACTCTCTCCAATGCGGAATGCCTTGAGGTAAGAGTATAACAT
CAGATCTGCATCCACACCATTGGTCTCTCTCGTCTTGGCAAACTGTGTCAAAAGATCGGG
TCTCTTTACACATCCACGAGAGTCGAGCAGTTCCACCATCGCCCCTCCCGCAGAACTTGC
ATTGCAGGAGATCACATTTGCATCCATCTTATGGGAAGGATCTTGGACGTAAATAACAAC
GGAGGTGTCGTCGCCCATATAAACATAGCCCGTAGCTGGACTAGAAAATGGTCCTGATCC
ACGCTGAATTTCCATCAAGGTATTTACTGACCGGGCATCCAGCTCTACAGGTATTTTAAG
AGGCTCATACACCTTGAACGGGGTAAAGCCAACACTTTTCTGAATGGTGTGCTGCCAGGT
ACAGCGGATCGCCCGGGCAGTGTCCCACACCTCCTGGATGAGAGCGTCATTCTGGATGAT
GATGGTGTTCTCAAAATACATGTCCCGGTCTGGTGTAGCCATGTCCAGCTGTCCTGATGT
TCCACAGTTATCTATGGGAACATTGAACGAATATTTCTGACTGCCAGAGTTGTCGACGGT
GATGTAGTTGCAGGCGGGGTCGTAGAAGTGGCCCTTGGAATAGATCACACCGGAGAAGAC
TCGATCAAATTCCATGTGAACTGTCATGCCAGAGCGAGCACACTTCACGTCCAGACTAGT
CAGCTGTGGCATCATCATACCCGGCCCGGGTCCAGCCAATGCTCGCCCGACTCCACTTCT
CCCGCCACCCACGCTGTCACCTAGCGACCACTGCACCTGCAACACAACTAACACCACTGC
CAAGCGCATGATGACTGATCTGTGAGAGCGTTGATGTCTTATGTCCTCCTACCACTGTGC
CCGGCGACCGACTGAAGCCCGCCAAGTTCTTCCCAGCTGTTAACACCTCACCACTAGACA
CCTCTTGTGTCAAGGATTTGTAACT


>comp89314_c0_seq1

GCAGAAACGAGTCCAGCTTCGTAAGTTTGCAGTTGGTTGATCCTGACCACAAGAAAATCA
AGGAGGCAGTGTTTGACAGGAAGTACATCCTTAGAGCCGACATCTCCAGACCTGACAAGG
CTCACTCCATGCGTGTGAAAAATTGCTTCAGCTTCGGTGAACCCAACTACACTGTGCCAC
TTACTGATGACCGTGGGTGTCCAGAAGGAAACTTGATCAGCCAGTTTGTTTACAACGAGA
CAGCGGGCACGGCGGAGGCGGTTCTCAACAATATGTTCCGCTTCCCCACCTCTAACAGGG
TCCACTTCCAGTGTGACGTGCTCATCTGCAAGGGTCCGTGTGCCAGTGATCGGTGCGAGG
GCCAGCCGGAGCGACTCACCGTGGTCCAGGGACGAGCCTTACCTGGCT


>comp9690_c0_seq16
ACAGTACAGTACTGTATATATATACTGTATTTTTCTAACTCCTTCATTACTGGGACGCCA
GATAAGTTTATTCGGCGGAGACAGAATCATGTGTACATATGGTTAATGGAACCTATTATG
TGGATGTCTTGTACAGTCTTCTGGCCTTGAAAACTATTTTTCTCTCTCCTTATCTGTTAC
TGTATACGTATAAATCATTTTATAGTTCAGCTTACTAATTGCATGGGTTGTTTGACATGA
TGTTTCTGGCTCACAGGCTGTGGGTGTGTTCAGGCGAGGTCTTCCCATCAGATCTGCTCC
ATTCATTTTTCAAGACATTCACGAAAGGCCAGGTGGGAACATAAAGTGTGAAGAAGTTGT
ATTATTTTGCAGTTACTCTAATGCATTTTTAGGTTTTGATTTATTAGGAAACAATACATT
ATACAGTGCAGTAAATACACTTGAGACTCTAACTTTTTTTTTTCTAGTAAGATTTAAAGT
AAATGATAAACTTGTTACATGTGAGTGAGTGAGTGAGATACCAAGTAAGTAGATAAATAA
GCCTACAGATAACAAACCACTCACATACCCAACTCTATCCACCTAGACAATCTGTAACTT
CTACGGGTCCACTGAAGTGATGGGAGATGTGACCTACCTGCACTTCCATGACCACAATGA
TGCCATGATCAAACTAGTCAACAACAAAGTCCCCGTTGGCATCCCCATCACCAACTCTCA
GATCTACCTCCTCAACAGTGATGGAGAACAGGTGACAGAGGGGCAGATGGGGGAGGTGTA
TGCCTCTGGCCTCAACTTGGCTAGTGGCTATGTAGGCAGGGCACAACCGGAAAAATTTGT
AACGAATAAACATGCCAGTGACACAGATTACTCAGTTCTCTACCGTACGGGTGACTTTGG
TAAGGTCATTAATGGGATGTTGGTGTTTGAGGGACGAGCCGACTCTCAGATCAAAATTCG
TGGCCATAGAGTGGACATGAATGAGGTGGAGATGGCTATGCTTATGGTCAAGGGCGTCGA
CAAAGTGTACATACTCTGTTACAATCCCGGGGAGGTCAACCAGGCTCTGGTTGCTTTCTA
CACCAGTCACGATGACAAGCTGGTCCCAGAGGTGCTGAAGGTGCAACTCTCAACCCTCCT
TCAACCCTACATGCAACCTCAGTTAATTCACATGGATGACCTGCCCTTGTTAGTGAATGG
TAAGGTGGACCGTCAACAGCTGCTGAAGGTGTACGAGCAGAGAGCAAAAGGAGACGGGCA
AGAGGTAGACATCGATTTGACAGGTGTCAGTTCCCAACAAGAGGCCACAGCTCGTGCTTT
GCTGCTGACTGTGGGTCATGTCTTAGGCCCAGCAGTGGCCAGAAACAAAAAGCTCTCCCT
TAACACATCATTTTTCGAGATTGGTGGCAACTCTCTCAACTCAGTGCTAACGGTGGCATC
ACTAAAGGATCTTGGCTATAATGTAGGTATTGGTCAGTTTATGAAGGCAAAGACCCTTGG
GGAGGTGGTACTGAACATGCAGAAGGTTAGCAGTCAGGAGGAAGGACTCTCAGCATCTGG
TGAGTGTAAGAAAGGTTCACTCAGCCACCAGTACACCTGCTCCAGGCTGCTCCACATACA
TAAAGAGGCAGTGTTTAGCTTGATAAGTGAGAGTTTCGCAGAGAAGGGAGACTTAGAGCT
GCACCTTCATACAGAACCCTGGGAGTACTTAGAGTTGCTAAATTCATTATTTGATGACCT
GGTAGAACGAGAACTGAGTTTCGTAATAATGAAACCAGAGACAGAGGAGGTGGTTGCCTG
TTCTCTCAACTTAGACCTCTGGGATGAACCTCCAGTAGAGAACAGTTCACCTAAGCTTGA
TTACGTCTTCGCCTTCTTGGATTATTGTGAGGAGCCGGCCAAGAGTAAAGTAGCAAAGAA
CATAGGGACAGTCATACACAACTTCATGATGGGAACCTTATTACAACTTGGTCCAGCTGA
AAATGTTGAACTCATAGAGATAATGGAAAACGAGAACCTGAAGGTAGCAGCAAGGAAGGG
GTTCAAGGCTGTGTTTACCACCAACACATCCAGTCTAACTCAGCAAGTGTGTGATGACTT
CCTCGCTTACAAAGTTCTCAATGACCAGCAAGTCAATCTGTGGGTGGCCCCAGATGGCAC
CAAGCCCTTTGGCCTGGCATTAGACTCCCAGCGTGCTGTTACCACTGTTAAGTTTTTATA
GAAAAGAAAATACAGATTCACTGTAACACAAGATAAATTTTCCATTCATTTGGTCAGCAA
AAATAGTCGGTGTTAAAACAGATATTTTACTGTACTGTACTGTATTGTACT


>comp9690_c0_seq22
CAGGCAGCCACTCAGGGTCCTCAGCCTCAACCAGTCGTACGCGGGACGTGAAACGGGACG
GACGCATTTTACATCGCTCTCGCTTACCCTGAGTTAACATACCCTAATACGGGTTTAGAT
AAGACTTAAACGCAGGAGAGATAGCACAAACACTAAAGCCATTCTCTTCTTGGTGACTTG
AAACAGCAGTTTAATTAAGAAGTTCAATTGGGTGGTTCCTGAGCGTGATTATATCACTAC
TGTCTACGACTCTACATCACCCTCGACCTTGCGATTCAGGACAGAGCAATCAACAAGAAA
CGACAATGGTGTTGAAGGGGATAGCAAGACAGCTGCCGGAAGTGGTCGTGGTGCCTCGAC
TGTTTGAATGTGTAGTACTGGGTCGTCCCGCCTCTCCTGCCCTCAAAGATGCCCACCAAC
ACGACTGGATCACATACCAAGAACTCAACGATACCGCCAACACGCTAGCGAGATGTCTAC
TGAAGAGGCTCCGGAGTTCTACACGAGCCAATCCGGATGGTGACAGAGTGGTGGCCGTGT
GTATGGCCCCGAGCTCACAGTTGGTCACCACCCTGCTGGCCATACACAAGGCTGGAGCAG
CATATCTGCCCTTGGATATAACCTTCCCAGAGTCTCGCGTGGCTCACATATTGAATGATG
CCAGACCCGCTCTCCTCCTGGCTAGTGGTCATCCTCAAGCCCTTCAGAGTGTTCATACTA
ATCCTCAAGTGGAGAATAATGTTCCTATCTTACACCTGGAGGATTTACAGGCAGAGATGG
AGGAAGAGAGGCACGATGACCTAACAACAGAGGAGGTTGGTATGACTTTCAGGGAGTCGT
CCATTGCTACCATCCTGTACACCTCAGGGTCCACTGGCATCCCCAAGGGTGTCAGGATCT
CCCACAAGGCCATCTTAAACCGCCTGGCCTGGCAGTGGAGCACTTTTCCTTACCAAGAGG
ATGAGGTGTGCTGCTTCAAGACTGCATTAACGTTCGTTGACTCTATCAGCGAGATCTTCG
GCCCGCTGTTGACTGGGCATTGTGTGGTCGTCATTCCTAAGGTAAGAGAAAATATAATCC
TGTAATGCAAACACAGAGAAATGGTGGAAACAACTTTAGTAATTGTTAAGAAACATTACA
GATTCACAAAACAAAATTTCATCATTGAATTGGTTATGATAATGTAGACAGACATTGATA
TACTGTAGGTTTTTCCCTTCAGACCATCACTGGTGTTGTGCTGTTCAAAACAAGTAAACC
ATTGGCAAGTAATCCTTCATGGAGTTATTTATCATTATCAGACCATATAATTCCTCACAT
CACCAGGCCATGACTCGAGCTGTGGAGGAGATAGTAACAGTGTTGGACAAAGAGAAGGTT
GGCAGGTTGGTGTTAGTGCCCAGTATGCTGAGGTCAATCGTGCTTCACTGCTCTGCCGAC
GATTCTCCCAAGTTGACATCCCTCAGGTTAGAGTCCATGCTAATCATTAACTAATCATAA
TTGGTTTCTTTTGTCATTGTAACTGAGTGAAGGATCTGTGCATGTGTTGACCAAATCATG
ATGCCTGACTGTATTTTTTTATAAGCACATATCTCGCATTGAATATACAGTACAGTACTG
TATATAGAAATAATGCATTAAGTGATCTGTGGACCAGTCCTTCTTAGTACCACAAGTAAT
TTATTCAAAACA


>comp9690_c0_seq27
TCTGGAAAACAAACAAATCAAATGACAGATATGGGAAGACATGACAGTACTAATCAATAA
ACTCCGACCATTTAGGTGTGCTGCTTCAAGACTGCATTAACGTTCGTTGACTCTATCAGC
GAGATCTTCGGCCCGCTGTTGACTGGGCATTGTGTGGTCGTCATTCCTAAGGTAAGAGAA
AATATAATCCTGTAATGCAAACACAGAGAAATGGTGGAAACAACTTTAGTAATTGTTAAG
AAACATTACAGATTCACAAAACAAAATTTCATCATTGAATTGGTTATGATAATGTAGACA
GACATTGATATACTGTAGGTTTTTCCCTTCAGACCATCACTGGTGTTGTGCTGTTCAAAA
CAAGTAAACCATTGGCAAGTAATCCTTCATGGAGTTATTTATCATTATCAGACCATATAA
TTCCTCACATCACCAGGCCATGACTCGAGCTGTGGAGGAGATAGTAACAGTGTTGGACAA
AGAGAAGGTTGGCAGGTTGGTGTTAGTGCCCAGTATGCTGAGGTCAATCGTGCTTCACTG
CTCTGCCGACGATTCTCCCAAGTTGACATCCCTCAGGTTAGAGTCCATGCTAATCATTAA
CTAATCATAATTGGTTTCTTTTGTCATTGTAACTGAGTGAAGGATCTGTGCATGTGTTGA
CCAAATCATGATGCCTGACTGTATTTTTTTATAAGCACATATCTCGCATTGAATATACAG
TACAGTACTGTATATAGAAATAATGCATTAAGTGATCTGTGGACCAGTCCTTCTTAGTAC
CACAAGTAATTTATTCAAAACA


>comp9690_c0_seq6

CAGGCAGCCACTCAGGGTCCTCAGCCTCAACCAGTCGTACGCGGGACGTGAAACGGGACG
GACGCATTTTACATCGCTCTCGCTTACCCTGAGTTAACATACCCTAATACGGGTTTAGAT
AAGACTTAAACGCAGGAGAGATAGCACAAACACTAAAGCCATTCTCTTCTTGGTGACTTG
AAACAGCAGTTTAATTAAGAAGTTCAATTGGGTGGTTCCTGAGCGTGATTATATCACTAC
TGTCTACGACTCTACATCACCCTCGACCTTGCGATTCAGGACAGAGCAATCAACAAGAAA
CGACAATGGTGTTGAAGGGGATAGCAAGACAGCTGCCGGAAGTGGTCGTGGTGCCTCGAC
TGTTTGAATGTGTAGTACTGGGTCGTCCCGCCTCTCCTGCCCTCAAAGATGCCCACCAAC
ACGACTGGATCACATACCAAGAACTCAACGATACCGCCAACACGCTAGCGAGATGTCTAC
TGAAGAGGCTCCGGAGTTCTACACGAGCCAATCCGGATGGTGACAGAGTGGTGGCCGTGT
GTATGGCCCCGAGCTCACAGTTGGTCACCACCCTGCTGGCCATACACAAGGCTGGAGCAG
CATATCTGCCCTTGGATATAACCTTCCCAGAGTCTCGCGTGGCTCACATATTGAATGATG
CCAGACCCGCTCTCCTCCTGGCTAGTGGTCATCCTCAAGCCCTTCAGAGTGTTCATACTA
ATCCTCAAGTGGAGAATAATGTTCCTATCTTACACCTGGAGGATTTACAGGCAGAGATGG
AGGAAGAGAGGCACGATGACCTAACAACAGAGGAGGTTGGTATGACTTTCAGGGAGTCGT
CCATTGCTACCATCCTGTACACCTCAGGGTCCACTGGCATCCCCAAGGGTGTCAGGATCT
CCCACAAGGCCATCTTAAACCGCCTGGCCTGGCAGTGGAGCACTTTTCCTTACCAAGAGG
ATGAGGTGTGCTGCTTCAAGACTGCATTAACGTTCGTTGACTCTATCAGCGAGATCTTCG
GCCCGCTGTTGACTGGGCATTGTGTGGTCGTCATTCCTAAGGCCATGACTCGAGCTGTGG
AGGAGATAGTAACAGTGTTGGACAAAGAGAAGGTTGGCAGGTTGGTGTTAGTGCCCAGTA
TGCTGAGGTCAATCGTGCTTCACTGCTCTGCCGACGATTCTCCCAAGTTGACATCCCTCA
GGCTGTGGGTGTGTTCAGGCGAGGTCTTCCCATCAGATCTGCTCCATTCATTTTTCAAGA
CATTCACGAAAGGCCAGACAATCTGTAACTTCTACGGGTCCACTGAAGTGATGGGAGATG
TGACCTACCTGCACTTCCATGACCACAATGATGCCATGATCAAACTAGTCAACAACAAAG
TCCCCGTTGGCATCCCCATCACCAACTCTCAGATCTACCTCCTCAACAGTGATGGAGAAC
AGGTGACAGAGGGGCAGATGGGGGAGGTGTATGCCTCTGGCCTCAACTTGGCTAGTGGCT
ATGTAGGCAGGGCACAACCGGAAAAATTTGTAACGAATAAACATGCCAGTGACACAGGTT
GGTTACTGATCTTCAGGTTTTTTTTGTTATTTATAACTATTAGACTTTGTGATGAGAGTT
TTAACTTTAATGATCCTTTGTTATAAATCTCTGATGAAAACTTATTACCATACCATGACC
AGCAATTCATTGATGGATGATAATAATCAGTCCTTGTATTAATCCCATATTGTACCCTAA
ACTGTGCACCTTAATTCTAACACTACTATTTACCCGGCAGATTACTCAGTTCTCTACCGT
ACGGGTGACTTTGGTAAGGTCATTAATGGGATGTTGGTGTTTGAGGGACGAGCCGACTCT
CAGATCAAAATTCGTGGCCATAGAGTGGACATGAATGAGGTGGAGATGGCTATGCTTATG
GTCAAGGGCGTCGACAAAGTGTACATACTCTGTTACAATCCCGGGGAGGTCAACCAGGCT
CTGGTTGCTTTCTACACCAGTCACGATGACAAGCTGGTCCCAGAGGTGCTGAAGGTGCAA
CTCTCAACCCTCCTTCAACCCTACATGCAACCTCAGTTAATTCACATGGATGACCTGCCC
TTGTTAGTGAATGGTAAGGTGGACCGTCAACAGCTGCTGAAGGTGTACGAGCAGAGAGCA
AAAGGAGACGGGCAAGAGGTAGACATCGATTTGACAGGTGTCAGTTCCCAACAAGAGGCC
ACAGCTCGTGCTTTGCTGCTGACTGTGGGTCATGTCTTAGGCCCAGCAGTGGCCAGAAAC
AAAAAGCTCTCCCTTAACACATCATTTTTCGAGATTGGTGGCAACTCTCTCAACTCAGTG
CTAACGGTGGCATCACTAAAGGATCTTGGCTATAATGTAGGTATTGGTCAGTTTATGAAG
GCAAAGACCCTTGGGGAGGTGGTACTGAACATGCAGAAGGTTAGCAGTCAGGAGGAAGGA
CTCTCAGCATCTGGTGAGTGTAAGAAAGGTTCACTCAGCCACCAGTACACCTGCTCCAGG
CTGCTCCACATACATAAAGAGGCAGTGTTTAGCTTGATAAGTGAGAGTTTCGCAGAGAAG
GGAGACTTAGAGCTGCACCTTCATACAGAACCCTGGGAGTACTTAGAGTTGCTAAATTCA
TTATTTGATGACCTGGTAGAACGAGAACTGAGTTTCGTAATAATGAAACCAGAGACAGAG
GAGGTGGTTGCCTGTTCTCTCAACTTAGACCTCTGGGATGAACCTCCAGTAGAGAACAGT
TCACCTAAGCTTGATTACGTCTTCGCCTTCTTGGATTATTGTGAGGAGCCGGCCAAGAGT
AAAGTAGCAAAGAACATAGGGACAGTCATACACAACTTCATGATGGGAACCTTATTACAA
CTTGGTCCAGCTGAAAATGTTGAACTCATAGAGATAATGGAAAACGAGAACCTGAAGGTA
GCAGCAAGGAAGGGGTTCAAGGCTGTGTTTACCACCAACACATCCAGTCTAACTCAGCAA
GTGTGTGATGACTTCCTCGCTTACAAAGTTCTCAATGACCAGCAAGTCAATCTGTGGGTG
GCCCCAGATGGCACCAAGCCCTTTGGCCTGGCATTAGACTCCCAGCGTGCTGTTACCACT
GTTAAGTTTTTATAGAAAAGAAAATACAGATTCACTGTAACACAAGATAAATTTTCCATT
CATTTGGTCAGCAAAAATAGTCGGTGTTAAAACAGATATTTTACTGTACTGTACTGTATT
GTACT


>comp9690_c0_seq8

CAGGCAGCCACTCAGGGTCCTCAGCCTCAACCAGTCGTACGCGGGACGTGAAACGGGACG
GACGCATTTTACATCGCTCTCGCTTACCCTGAGTTAACATACCCTAATACGGGTTTAGAT
AAGACTTAAACGCAGGAGAGATAGCACAAACACTAAAGCCATTCTCTTCTTGGTGACTTG
AAACAGCAGTTTAATTAAGAAGTTCAATTGGGTGGTTCCTGAGCGTGATTATATCACTAC
TGTCTACGACTCTACATCACCCTCGACCTTGCGATTCAGGACAGAGCAATCAACAAGAAA
CGACAATGGTGTTGAAGGGGATAGCAAGACAGCTGCCGGAAGTGGTCGTGGTGCCTCGAC
TGTTTGAATGTGTAGTACTGGGTCGTCCCGCCTCTCCTGCCCTCAAAGATGCCCACCAAC
ACGACTGGATCACATACCAAGAACTCAACGATACCGCCAACACGCTAGCGAGATGTCTAC
TGAAGAGGCTCCGGAGTTCTACACGAGCCAATCCGGATGGTGACAGAGTGGTGGCCGTGT
GTATGGCCCCGAGCTCACAGTTGGTCACCACCCTGCTGGCCATACACAAGGCTGGAGCAG
CATATCTGCCCTTGGATATAACCTTCCCAGAGTCTCGCGTGGCTCACATATTGAATGATG
CCAGACCCGCTCTCCTCCTGGCTAGTGGTCATCCTCAAGCCCTTCAGAGTGTTCATACTA
ATCCTCAAGTGGAGAATAATGTTCCTATCTTACACCTGGAGGATTTACAGGCAGAGATGG
AGGAAGAGAGGCACGATGACCTAACAACAGAGGAGGTTGGTATGACTTTCAGGGAGTCGT
CCATTGCTACCATCCTGTACACCTCAGGGTCCACTGGCATCCCCAAGGGTGTCAGGATCT
CCCACAAGGCCATCTTAAACCGCCTGGCCTGGCAGTGGAGCACTTTTCCTTACCAAGAGG
ATGAGGTGTGCTGCTTCAAGACTGCATTAACGTTCGTTGACTCTATCAGCGAGATCTTCG
GCCCGCTGTTGACTGGGCATTGTGTGGTCGTCATTCCTAAGGCCATGACTCGAGCTGTGG
AGGAGATAGTAACAGTGTTGGACAAAGAGAAGGTTGGCAGGTTGGTGTTAGTGCCCAGTA
TGCTGAGGTCAATCGTGCTTCACTGCTCTGCCGACGATTCTCCCAAGTTGACATCCCTCA
GGCTGTGGGTGTGTTCAGGCGAGGTCTTCCCATCAGATCTGCTCCATTCATTTTTCAAGA
CATTCACGAAAGGCCAGACAATCTGTAACTTCTACGGGTCCACTGAAGTGATGGGAGATG
TGACCTACCTGCACTTCCATGACCACAATGATGCCATGATCAAACTAGTCAACAACAAAG
TCCCCGTTGGCATCCCCATCACCAACTCTCAGATCTACCTCCTCAACAGTGATGGAGAAC
AGGTGACAGAGGGGCAGATGGGGGAGGTGTATGCCTCTGGCCTCAACTTGGCTAGTGGCT
ATGTAGGCAGGGCACAACCGGAAAAATTTGTAACGAATAAACATGCCAGTGACACAGATT
ACTCAGTTCTCTACCGTACGGGTGACTTTGGTAAGGTCATTAATGGGATGTTGGTGTTTG
AGGGACGAGCCGACTCTCAGATCAAAATTCGTGGCCATAGAGTGGACATGAATGAGGTGG
AGATGGCTATGCTTATGGTCAAGGGCGTCGACAAAGTGTACATACTCTGTTACAATCCCG
GGGAGGTCAACCAGGCTCTGGTTGCTTTCTACACCAGTCACGATGACAAGCTGGTCCCAG
AGGTGCTGAAGGTGCAACTCTCAACCCTCCTTCAACCCTACATGCAACCTCAGTTAATTC
ACATGGATGACCTGCCCTTGTTAGTGAATGGTAAGGTGGACCGTCAACAGCTGCTGAAGG
TGTACGAGCAGAGAGCAAAAGGAGACGGGCAAGAGGTAGACATCGATTTGACAGGTGTCA
GTTCCCAACAAGAGGCCACAGCTCGTGCTTTGCTGCTGACTGTGGGTCATGTCTTAGGCC
CAGCAGTGGCCAGAAACAAAAAGCTCTCCCTTAACACATCATTTTTCGAGATTGGTGGCA
ACTCTCTCAACTCAGTGCTAACGGTGGCATCACTAAAGGATCTTGGCTATAATGTAGGTA
TTGGTCAGTTTATGAAGGCAAAGACCCTTGGGGAGGTGGTACTGAACATGCAGAAGGTTA
GCAGTCAGGAGGAAGGACTCTCAGCATCTGGTGAGTGTAAGAAAGGTTCACTCAGCCACC
AGTACACCTGCTCCAGGCTGCTCCACATACATAAAGAGGCAGTGTTTAGCTTGATAAGTG
AGAGTTTCGCAGAGAAGGGAGACTTAGAGCTGCACCTTCATACAGAACCCTGGGAGTACT
TAGAGTTGCTAAATTCATTATTTGATGACCTGGTAGAACGAGAACTGAGTTTCGTAATAA
TGAAACCAGAGACAGAGGAGGTGGTTGCCTGTTCTCTCAACTTAGACCTCTGGGATGAAC
CTCCAGTAGAGAACAGTTCACCTAAGCTTGATTACGTCTTCGCCTTCTTGGATTATTGTG
AGGAGCCGGCCAAGAGTAAAGTAGCAAAGAACATAGGGACAGTCATACACAACTTCATGA
TGGGAACCTTATTACAACTTGGTCCAGCTGAAAATGTTGAACTCATAGAGATAATGGAAA
ACGAGAACCTGAAGGTAGCAGCAAGGAAGGGGTTCAAGGCTGTGTTTACCACCAACACAT
CCAGTCTAACTCAGCAAGTGTGTGATGACTTCCTCGCTTACAAAGTTCTCAATGACCAGC
AAGTCAATCTGTGGGTGGCCCCAGATGGCACCAAGCCCTTTGGCCTGGCATTAGACTCCC
AGCGTGCTGTTACCACTGTTAAGTTTTTATAGAAAAGAAAATACAGATTCACTGTAACAC
AAGATAAATTTTCCATTCATTTGGTCAGCAAAAATAGTCGGTGTTAAAACAGATATTTTA
CTGTACTGTACTGTATTGTACT


>comp9690_c0_seq9
ACAGTACAGTACTGTATATATATACTGTATTTTTCTAACTCCTTCATTACTGGGACGCCA
GATAAGTTTATTCGGCGGAGACAGAATCATGTGTACATATGGTTAATGGAACCTATTATG
TGGATGTCTTGTACAGTCTTCTGGCCTTGAAAACTATTTTTCTCTCTCCTTATCTGTTAC
TGTATACGTATAAATCATTTTATAGTTCAGCTTACTAATTGCATGGGTTGTTTGACATGA
TGTTTCTGGCTCACAGGCTGTGGGTGTGTTCAGGCGAGGTCTTCCCATCAGATCTGCTCC
ATTCATTTTTCAAGACATTCACGAAAGGCCAGGTGGGAACATAAAGTGTGAAGAAGTTGT
ATTATTTTGCAGTTACTCTAATGCATTTTTAGGTTTTGATTTATTAGGAAACAATACATT
ATACAGTGCAGTAAATACACTTGAGACTCTAACTTTTTTTTTTCTAGTAAGATTTAAAGT
AAATGATAAACTTGTTACATGTGAGTGAGTGAGTGAGATACCAAGTAAGTAGATAAATAA
GCCTACAGATAACAAACCACTCACATACCCAACTCTATCCACCTAGACAATCTGTAACTT
CTACGGGTCCACTGAAGTGATGGGAGATGTGACCTACCTGCACTTCCATGACCACAATGA
TGCCATGATCAAACTAGTCAACAACAAAGTCCCCGTTGGTGAGTACAGTTGCTGTGACAT
ATTGTACTTGTTACATTCATTTGCCTACATTACCTATTCATACATTTAGATGCTGTTATA
TTGTACAATTTAACCCAATCCAACCCAACCCTTCTCAACCTAACCCAATGTAACCAAAGC
TATACTGTTTCTGCATCTCTTTATATAGGCACCACTTTTTCAGGCATCCCCATCACCAAC
TCTCAGATCTACCTCCTCAACAGTGATGGAGAACAGGTGACAGAGGGGCAGATGGGGGAG
GTGTATGCCTCTGGCCTCAACTTGGCTAGTGGCTATGTAGGCAGGGCACAACCGGAAAAA
TTTGTAACGAATAAACATGCCAGTGACACAGGTTGGTTACTGATCTTCAGGTTTTTTTTG
TTATTTATAACTATTAGACTTTGTGATGAGAGTTTTAACTTTAATGATCCTTTGTTATAA
ATCTCTGATGAAAACTTATTACCATACCATGACCAGCAATTCATTGATGGATGATAATAA
TCAGTCCTTGTATTAATCCCATATTGTACCCTAAACTGTGCACCTTAATTCTAACACTAC
TATTTACCCGGCAGATTACTCAGTTCTCTACCGTACGGGTGACTTTGGTAAGGTCATTAA
TGGGATGTTGGTGTTTGAGGGACGAGCCGACTCTCAGATCAAAATTCGTGGCCATAGAGT
GGACATGAATGAGGTGGAGATGGCTATGCTTATGGTCAAGGGCGTCGACAAAGTGTACAT
ACTCTGTTACAATCCCGGGGAGGTCAACCAGGCTCTGGTTGCTTTCTACACCAGTCACGA
TGACAAGCTGGTCCCAGAGGTGCTGAAGGTGCAACTCTCAACCCTCCTTCAACCCTACAT
GCAACCTCAGTTAATTCACATGGATGACCTGCCCTTGTTAGTGAATGGTAAGGTGGACCG
TCAACAGCTGCTGAAGGTGTACGAGCAGAGAGCAAAAGGAGACGGGCAAGAGGTAGACAT
CGATTTGACAGGTGTCAGTTCCCAACAAGAGGCCACAGCTCGTGCTTTGCTGCTGACTGT
GGGTCATGTCTTAGGCCCAGCAGTGGCCAGAAACAAAAAGCTCTCCCTTAACACATCATT
TTTCGAGATTGGTGGCAACTCTCTCAACTCAGTGCTAACGGTGGCATCACTAAAGGATCT
TGGCTATAATGTAGGTATTGGTCAGTTTATGAAGGCAAAGACCCTTGGGGAGGTGGTACT
GAACATGCAGAAGGTTAGCAGTCAGGAGGAAGGACTCTCAGCATCTGGTGAGTGTAAGAA
AGGTTCACTCAGCCACCAGTACACCTGCTCCAGGCTGCTCCACATACATAAAGAGGCAGT
GTTTAGCTTGATAAGTGAGAGTTTCGCAGAGAAGGGAGACTTAGAGCTGCACCTTCATAC
AGAACCCTGGGAGTACTTAGAGTTGCTAAATTCATTATTTGATGACCTGGTAGAACGAGA
ACTGAGTTTCGTAATAATGAAACCAGAGACAGAGGAGGTGGTTGCCTGTTCTCTCAACTT
AGACCTCTGGGATGAACCTCCAGTAGAGAACAGTTCACCTAAGCTTGATTACGTCTTCGC
CTTCTTGGATTATTGTGAGGAGCCGGCCAAGAGTAAAGTAGCAAAGAACATAGGGACAGT
CATACACAACTTCATGATGGGAACCTTATTACAACTTGGTCCAGCTGAAAATGTTGAACT
CATAGAGATAATGGAAAACGAGAACCTGAAGGTAGCAGCAAGGAAGGGGTTCAAGGCTGT
GTTTACCACCAACACATCCAGTCTAACTCAGCAAGTGTGTGATGACTTCCTCGCTTACAA
AGTTCTCAATGACCAGCAAGTCAATCTGTGGGTGGCCCCAGATGGCACCAAGCCCTTTGG
CCTGGCATTAGACTCCCAGCGTGCTGTTACCACTGTTAAGTTTTTATAGAAAAGAAAATA
CAGATTCACTGTAACACAAGATAAATTTTCCATTCATTTGGTCAGCAAAAATAGTCGGTG
TTAAAACAGATATTTTACTGTACTGTACTGTATTGTACT


>comp43073_c0_seq1

CCTTTGGGTTTACATGGATTAATTATGATGGCCTTTTCCTCAGCTATGGGTGAGCCAATG
CTGGGATAATCCTTTTTGTCTTTATCCCTGGCCTTTTTCTGTTCACGTTTTACTTGGCAT
TGAGACTCTGGCACCACACATTCTGGTCGCATGCCAACACTGAGACATTTCTTCAGACGA
CATTCTTGACACTTGCGTCTCATATACATGTCCATTTCACAGTTGTTGCCATATTTACAT
TGGTAGACTGCATTCTTGGTGATAGATCTTCGGAAGAAACCTTTGCATCCTTCACAGGTT
AACGCGTTGTAATGATAGCCGGACGCCCTGTCTCCACATACCAGGCACAGCTCCTCCTGT
TGGCGGGGTATAGGGCCTTTTTTCTTCTTGAGGTCGCTGTAGGAGTCTGTGCCGTAGTTG
TTAAGGGAGGAGGGGGACATGTCATCTCGACCTGATCTGGGGAGGTAAGGTGAGCTGGGG
TCGTAGCTGGAGGAGGACATGGGGGAGAGCGCGTTGCCGTTGGAGGGATGACCCATAGAT
CCCCCTGAAAGTCCATTGGGGTTCTGGGGCGGCGGAGACAACGAGTCAACGCTCATGGCC
CCGGGGGAAGGAGACCACTCGGCGTCACACCTCGGCTTCTTCGGGTGTCCGGGGTAGTCC
GAGGGCCCCGAGGGTGACACAGGGGGCTCGTTCTTTACCATAATAGCCATGGGGGAGACC
GGAGAGCGTGG


>comp45891_c0_seq1

CCACAGCATTATCAGTCTCTCACTCACAGCCTGCAGGTACATAGTGTAGGGACCACCCAC
CACCCCCAGATGACTCACAACCTTCTTCTCGCACTCGTAAGTCGACCTCAGTAACATGGC
ACCCGGGAAGTGGCGGTGGCTCAGCATTAACATCCAGTAACGTCCCAAATCTCGGCCAGG
AAAGGCGGAAGTCGCTTGTTCTTGAGTGTGAGAGAGAAGCATACCTCTGAGTTTAGGTTT
CCAAGGGTTCGCAATTCTGTGAGA


>comp50197_c0_seq1
AAACACATCACAGACATGACCATCCTCACAGTGCAGCTGATCGTAGAGTTCTCCAAGCGT
CTGCCCGGGTTTGACACACTACTCAGGGAGGACCAGATTACACTTCTAAAGGCCTGCTCT
TCAGAGGTGATGATGCTACGAGCTGCTCGTCGTTACGATTCCAAGACCGACTCAATTGTG
TTTGGGAATAATTTTCCCTATACACAACACTCATATGAGTTGGCAGGCCTTGGAGAATCA
GCCGGTACACTTTTCCGCTTTTGTCGCAATTTGTGTAAGATGAAGGTGGATAATGCTGAA
TATGCATTACTAGCAGCTATTGCCATTTTCTCAGAGAGGCCTAATCTAAAAGAACTCTCA
AAGGTGGAGAAACTTCAAGAAATATACCTCGAAGCATTGAAATCTTATGTGGAGAACCGA
CGAATGCCACGGTCCGCCATGGGGTTTG


>comp59204_c0_seq1

GGGCGACGGAAAAAAGAATCCACAGCTCACTACAACAATGAGCGGGAGATGTGCCTTCAA
TTTTTTGAAAAATGGAGTGAACAAGATCAGTTAGAATTTATGGAGCATTTATTGTCTAGA
ATGTGCCACTATCAACATGGACACATTAATGCCTTTCTAAAACCAATGCTTCAAAGGGAC
TTTATAACCCTTCTTCCAAAAAAAGGTTTAGACCATGTAGCAGAAAAAATATTAGGTTAT
TTAGATGCCAAATCACTACGGGAAGCAGAGTTAGTATGTAAAGAATGGCATCGTGTAATT
GCTGACGGCCTCCTATGGAAGAAACTAATAGAAAGAAAAGTACGCACAGATCCTCTATGG
AGAGGGCTGTCAGAAAGAAAGGGATGGGGTATGTATCTGTTCAAGCCAAGGCCGGGAGAG
CAACATCCAGGGCACTCTTATTATCGCAAGCTTTATCCTAAGATTATCCAGGATATTCAA
ACTATAGAAGCCAACTGGAGAATGGGTAGACAT


>comp8570_c0_seq1

GAGTGGCCAGGTACAGGGCGTCACTTGAACCAGAGTTGAGGCAAGGTGGTGTTGGTGTTG
GAGGTGGTGAGTATTGTTTAAGTTTTAAGAAGATTTAATGTCTAAGAGACACCGAAGATC
GTGTCGTGGAGGGTAGTGATGGGTGTCGCAGATGGTGGTGATGGTGTCGTGGATGGTGGT
GATGGTGCCGTAGAGAACGGTGTTGACGTTTTGGAGACAACTAGTGTTGCTACTAATGTT
TCCAAGACGCAGACAACTAGCTGGGTAGTAGAGGGCATAGGGTAGAAATACCGTTCACTG
GATACTAAATATGATCAATAACGTTCGTTGGGAATTCTTGAGAATAAGGTCCTTTGGGGG
CAGTAGTGCATGACTTAGTGAGAGCTGTCCCAGTCAGCACTCTGGTAGTCAAACTGAACA
CTATCACGTAGCTTCAGATAGTGTTGGGGCAACGGAATGTGACTTGTTGGCTGTAGTAGC
ACCGGGAGGTCACTGAAAATAAGGTGTTTGTAATATGAGGATAGCGTCCAGGGGGTCTTT
GGAATCCACAGGTTAATGATAAAGCGTCAGACCACCCTCAGGTAGCGGCGGGTAGTGTCC
AGAGGGGCAAAAGACAGCCTGGTGTAGCGGGAGTAACATCCTAACGCCCACAATATCAAG
AGAGAGCATACAGGCGACGCTGAACACCAGTAGATCCCTCTGACACCTCACGGACAGCGT
CAGGACTCCCTTACATAGCACTGGATAGCGTCCATACACTTGGTGTAGCGGGGATAGCGC
TGAAGTACCCTGAAATGGTGATGGATAGCGTCCACAGGTCCCCAAATACAAAGCGGCAGC
AGGGATAGCGTCGAAACACCGTCAAGTAGCGGGGACGTGCAGTAGGGAGACGGAGGGCCA
CAGGACACGTCAACAACAGCCTCAGGAGGTCTGGGAGTGGACACGCATATGCCGGTTGAG
ATTTCCAGACTGACTGAAGCGGAGTAAACAAAGCTTACACTGGTATGGCTTCTCCCCGGA
GTGGATCCTCAGGTGCTTGGTAAGGGTGGAGGAGTCGCTGAAGGCCTTCTTGCACATCCG
ACAGCGGTAGGGTCGCTCGCCGGAGTGTGTGCGCATGTGCGTGGTGACGGAGGACGACTG
CGAGAACTTGCGGTCACAGATAGGACAACGGAAAGGCTTCTCCCCGCTGTGAGTCCTGAC
GTGTGCCGTCAGGTTGGCCGCCTGGCTGAAGGACTTATTGCAGTCGTTGCACCTATATGG
CTTCTCTCCACTGTGGGTCCTCAGGTGGGTCTTGAGGGTAGAGGGACGGGCGTAGGTCTT
GCCACAAATCCTACACAAGTTTGGTTTGAGTCCGTCGGTGAGTAAGGGCTTGGAGATGTC
GAGGGTGTTGCAGGATATCCCCGACATGGTCATCACGCCCCCTACACTGGGTCGTCTTCG
TAGGGCGCTCAGCGTGGGTGATAATTGCCCGCCTGAAGGGTACCACATGGAGGAGCATTG
ACTGGTGGGCGTGGTGTTGTGATAGGGTGGTATGCAGGGTGACCCCGGTCGTGGGCGGAT
GGGCGGCGAGCGGAGACACAGGTCACGGTCGAAGCTCGGCATGGTGTGGTGGTCAGGTCG
CAGGTCACCACTCCAAGAATATGACCCCACTCCATAACCCTGGCTGCATGACCCGCTATA
GGACATGGGTAGTGGACTGACAAGGCCTGGAGCGGAGTGTTGAGGGTAGCCGACACCTCC
CACTGGAGACACGGACGAACCTTGTGGCCCGGAACAGCTGGTTGACCACTGATGTTGAAG
TGACTGTTCCGGTGAGTAACCCATGTTGACGTTGGACACGCCCATGGTCATGTTCATGGA
CACGTTGACGCTCATGGCGGGAAAGACGTGAGGCGGGGCGGGCGAGGAGTAAGCGGAGGC
GGCGTCCTGGTAGCTGCCCGTCGCGTAGCAGCTGCCGGCGCTCATACTACCCATCATGCT
CGGCAAGGTCTGCGTCTGCTGGTACGAGTACGGTGACATCGGTGGTGGCGGCGGCAGGAG
CGGCCCGCCCAGGGAGTTGCTGATAGGACTAGAGTATCCTGACGACCCCATAGAGGGCAA
GGGGCCCCCGAGGGTCCCTAGACTGCTCCCGAAGCCCCCGAGGCCCCCGCCCAACGTCGC
CCCGAAACTCAGCGCGCCCGACACCCCCAGGGAGGAGGGAGGCGGGGAAGTGGCACCCAC
CGCGTCTGGCAGACCCACTGACTCGCCCATGGCGGTAGTGTGCGACAGGTGGGCGCCAGC
AGGATGGGTGGAGTGCGGGGAGGCGGCATGCAGGGGCATGACGGATTCAGAGATGGAGGT
GTCATGGGGTGGAGACGGGGCCGCTAAGGGCGCCAAGGGCATGTAGGTCGGGGTGTCGGG
ATAGGTCGGATAGGAAGATGGGGAGTAGGGTGGGGGTGGGAGGAAAGGTGGGAGAGGCGG
GTGTGTGGGCGGGAGTGTGGGCGGCGGCGGGGGCGAGGAGTCACCCACCTGGTGAGGGTG
AACCACTGCGTGCTTCAGCGACAGCAAGACGTCGGCCATGTGGTCCCCCTTCTCCTTCCC
CAGCATACTGCTCACCTCCCTGTTGTAGGGCGCGTGTGGTGACAGCGTCACGAAGTTGGG
CAGCGGCTCCAGGTCGAAGAGAGGAGGGAAGGAGCTCATGGTGGAGGGCAGGGAGGTGGC
GTGCGTCTGTAAGCTGGTGGTGTACATGTTGTCGGAGGCAGCGTCCGGAGGTGTCCTGGT
CGGCGTGAAGTCATCTGTGTGGGTGGAGGGCGGCAAGGGCGAGCGTGGAGGCGGGTAGGC
AGGCGGCGGGTGAAGGGGCGGGCTGGGGGCGGCGAGAGGCCGCAGGGGCGTGAGGATCGG
CGCCTGCCCGCAAGTCGGCGACAGCGGGCGCCAGCAGTCGGTGTAGGCCGGGTTGTTAGG
CACGTAGCAGCTGTCCATCCTGGCACCCACCTTCCGATTGGTGGTGGTGCGCTAACGATG
CGTGTCTGGTGATGCTAATTAGTACTCCATGCGTCCTAGGATCACGTGGGCACGCAGGTC
AACTAGGTGGGCACGGGGCACGTCAGTCAGGTCACCTTAATTCTACTATACTGAGGCCAA
CACCTGCCTTCAACCCTCC


>comp11966_c0_seq1

GTCCCTCATCATCAACACCTTCTACAGCAACAAAGAAATCTTCCTCAGAGAACTGATCAG
TAACTCCTCCGATGCCTTGGACAAGATTCGCTACGAGTCCTTAACTGACCCATCTCGACT
CGACACGGGGAAAGATCTTACCATCAGAATCGAGGTCGATAAAGCGAATCGATCCTTGAC
TGTTATCGACACGGGGGTTGGGATGACCAAGGCTGATTTGGTTAACAATCTCGGGACTAT
CGCTAAATCGGGGACTAAAGCTTTCATGGAAGCGTTACAAGCTGGGGCTGATATATCTAT
GATCGGTCAGTTTGGTGTGGGTTTCTACTCGGCTTATCTCGTGGCTGATAAGGTGGTGGT
GACTTCGAAACATATTGACGACGAACAGTACACCTGGGAGTCTGCTGCTGGTGGCTCCTT
CACTATTAAACCTGATAAAAGCAGCCCTCTCCAGCGGGGTACGAAGATCACCTTATACCT
GAAGGAGGATCAGACAGAATACCTGGAGGAGAGACGCATCAAGGAGGTGGTCAAGAAACA
CTCCCAGTTTATTGGCTATCCCATTAAGCTGTTGGTCGAGAAGGAGAGAGACAAGCAAAT
CCCCGACGATGAAGAAGACGAGAAGAAAGAGGAAGAGGTACCCCAGAAAGACGACATGCC
CAAGGTCGAGGACGTAGGTGCGGACGAGGGGGCGGACAAGGCCGAGGAACAGGCCAAGAA
GTTCAAGACGGTCAAGGAGAAGTTCATGGAGGACGAGGAGCTGAACAAGACCAAGCCGCT
GTGGACCCGTAACCCGGACGACATCTCTCAGGAGGAGTAC


>comp19340_c0_seq1

AAGCTAGGAATGAATAGACTATAGGACCTGTGGTAGTAAATTAGTATTGGGCAGAAAACA
GACCAGTGTGTAGTGAGGTGGTGCAGACATTCTGAAAGAATGGCAGTGGAAAGATTGGCT
AAGGGAGGACGGGAAGACCAAGAAAAAGATAAGGTGAAAAGTGGTAGTGAAGGCTGGAGA
TGAAGGATGGGGTGAAGGGAAAGGACCATTAGGGAAGTACAGTAGTGACAAATATATTAC
CAGAAAGCACAGCATGAAGTGAGGTCTTGCAGTGAATGAAGAGGGAGTGGTGTATGTGTG
TGTGTTTTCAGTTGAAGCTAACAATCCTACTTGAAAACTGGAGAAAAGAATTGAATAAAA
AAATTCACACTCGCATATACATAAAGATATATACCTGGTAACTCTCATGTCACTAATATC
TTCCCACTTCTAAAAATATAGAAATCTGAAATACGTTTTAATACATTTTATGGATATCTA
ACCATAAATCCACTTTTTTTACATATCAAACTTTTCTTCACTTTTAATGGACTAATGCAA
AATTAAAAAAACCTGCAGCACACAGGACAAAATAGTCAAATACAGTACCGTACGTAGTTC
AGTAGACCGTAATGAAAGCCCTGATAATTATACTAGATTTGACATAACATTATAGAGGTC
GACTGTGAAATCTAATTATCTGATGGTAATTACTTGAGATGAGGCAGCGATAGTGATGTG
CCTTGTGAGATGATGCAGTTAGCCAGTGAGAATTACCGTCGATGTGAGCTCCTTGTATTG
GTGTGGTTTGTAAGGTGAGCTTATGACCTAGTGATGATTATCTGGGAACGTGACCAGCTG
TACATGATGAAGAATGTCTATTAACAAACTATGAGGCAGTCTCAATCTTTATAATAGTGG
ATGATGAATAAGGTCTGTAACAGAGCATGAATAGTCTAAAATACCGAGATGAATAAACTA
TGAATCTTCACAAAATGGGTGGTGTTTAAACTCAATGAATTACCTCTAAGGTAGGATAAA
AAATTAACCTTTTAGGGATGGGTTTCTCTCAAATAAATAAAATTGTCTGGTGCCAGTCAT
AATAAAATACCCAAGGGATACACTGCCTACTAAGGGTTAAATTACAGTACTGTACACTGT
ATTGATAGATTAATAAACTCAATGAAGTAAACTATATATTACAATACTGTTGAGGTGTAT
GATATGATGGGAGAATTTTATCTCAAAGGAGAGCCGTATTGTTTTATCATATACACCCTC
ATGAATTAGGGAATAAGGTTCTACTTGAATCTGAAAACTTGTCCAAGGATCTCTTATGAC
TAGATTTGTACATTAATCCCCAAATTGTTGACGTGCTTCCTCCTCTTGACCATGCGGGCG
AGAGAGTAATCTGATTTGACGTTGATGCCCCTCAAGTACAGGCTGTACAGGTACTGCTCG
GTCAGACGTGGGCAGAACCGTACGTCCAGGACCCGCAGCACTTTACAGTACTCCACCACC
TTCTTGAGTCCCTTATCTGTGATGTACCAGCAACTAGCCACATTGAGGTGCTCCAGGTGG
GGACAGTTGGTGGCCAGATAGTGAAGGATGGTGTCTGTTATCAGCTCCATTTTGTTCAGC
TCAATGACTCTAAGCTTATTACACTTGTGGAAAAACTCCCCCAGTATTCTGTCATTTATG
TCCCAGCAACTGGCTGTGTTGATGTGCCTTAGTTGTGACTGGTGCTGGGTAATGACCTGC
CAACACCCCATGCTGAACCAGTTACTACAATTCCCCACCAGTAGAGTCTGTAAATTCTTG
CAGTTTACAACCAGAATCTGTAGTGTTAAGCCATTAAGACCCTCGCAGCCACACAGATCG
ACGTGAATCAACCGTGAGTTTTTCTTGAAAAGTGTCGTGAGTGGAGGGTCCTTCACCCAA
GTACACCAGGCCACTGAAAACCATCTTAAATTTTGACAGAGTTCAGTTACCTTTTGTAGA
GAACTATTTGTCATAGTACATTCTGAAAAATCCAGCTTTTCACAAGAGCGCATATAGTCT
TTGTACAGTTGCTGGAAGTCTTTGGACACTCCTTGCAAGTGACACAGATCTGCTACTTTC
AGCAGAGGGAATATATGGCGGAAAATAACGTCATCCCACGGAAGGTCACTCAATTGGAGT
GGCTCCTTATATGACATACTTTAGCATCACCTGTCACCAGTGGACTGCCTTTA


>comp83131_c0_seq1

TTCAGTATGCCTTTCATGAACCTTGGTATCAGTATTATCTACAGGAAGCCACAGAAGAAG
TCCCCCAGCCTCTTCTCCTTCATGTCCCCGTTTTCCCTGGACGTCTGGATCTACATGGCA
ACTGCTTACCTGGGCGTGTCTGTCCTGCTGTTTATCTTGGCCAGGATCGCGCCCAACGAG
TGGGATAACCCTCATCCTTGTATCCAGGACCCGGAAGAGCTCGAGAACACCATCAGTCTA
AGCAATGCCTTCTGGTTCACGATCGGTTCCCTTATGCAGCAAGGGTCTGAT


>comp4180_c0_seq3
CCCTGACATAACCACCCTCCTAGAAATAAAATAAAAATATAATTACCTTGAACAACCTGG
TGCACAGACCCATGAGGTTTATGCTGTGAAGCCAACTTACGACGTTTTAGCGGCATACCA
CAGAGATAAGCATCACTTAAACTTGTATCTGGTACCCCTCGTCGTTGCCTCTCCACATCC
CTTGTTATCACTGGGAGCCAATCCTGAGGAACAGCTGAATGCCAAGGTTGTGTCCCTCCA
TTAAGGATTATTGGCGGTTCTTCGGTTAATGGATCTTCCTCCTTTTCTCTATCAGTCTTT
CCAGTTGCACCTTCTACAGCTATTTCTAACTCTGACTCAATTGCAGTAGTTGTGACTTCT
TCTATGCAACCCACTTCCTCAACTTCCATAGGCTGTTCCTGTGTTCTTTTTTCTACTACA
GGCCCATTGGAAGGCACTACATTAATAACATTATCAGCAGCTGGAGTCTGCTCAGGGGCA
GCAGCTGGTGGGGGAGCAGGCTGTGTTGTAACAGACCCATTTGCATTTTGTCTACGGTTG
CGTTCTTCTTCCATCCTTCGCCCCTCATCTGGGGACACCACATATCGCCGAATGTGATCA
TCTGTTATGGTCATTCGGCTCATCATGGATCTTAACTGCATTATTGATGTGTTGACAGAC
CATGATTGAATTTCTGGACTCACTCCTGCCATTATAGATCGAACTCTTTCTTGAAGTACT
CGCTCCAGACCCTGGGCACCATCCGTAAAACAGTGGAGTGAAAGAGCTATAAATTCCCCT
AGTGCCCGACGAACTAATGACACCAGTGATGGCCCAAAGGTTTCTGCATCCGTATGATTT
AATACCAAGTTGAATATATCATGTAGCCGATGTCGGATAAAATTGTGCACTGTGTTGACA
TAATCAATACCTTCATGCACATGTGCATCTCCTGCAGTAAGAACAAGGTGAGGATGAAGA
TCACGAATAACATTATCAATGGCACGGTCGAGATTCTCCTCGGTGGGCTGACTTCCTTGA
AGAGCTCTCTCCCTCACAAATCGTTGCAAAGGAGCACGCAGTTGATTCACAGTTGTTGCA
CGTCCAAAGAAGAGTTGAACAAGGTCCCCAATGGACAATGAGAGAGCTACAGTGTTAAAA
AGTTGATAAAAGAGGGAGTCCTCTTCTCCTTCACTGAACATGCCACCATCAAATGGCTGA
AGAAATTCATGAAGTGAAGAACCAGACTGCTGACTACTACTGTTACCACTTTCTGAATTT
AACGAACCAGATACTTGAGACATAACACCCTGTACTAACTGAGCAAACATTTGATCACTG
ATCTGTGGTTCACTGCCATCTGCAGCTTGCTGCTGCTGCTGCTGTGACTGCTGTGGTTGT
TCCTGCTGTTGCTCTTCTTGCTGTTGTGCTCCAGACCTTTGTCTACCACTAAATGCCTCA
GCCATCAAATTTGCAAAAAGAGCAAGTGGATTGCCAGAAGATGCTGTAGGCGAGACTCCA
ACTTGAGGACGAGCCTGAGCAGACTCTGAAGAAATTTCTCCTGGCTGTGCCCGGTGTCTC
CTCCTCGTAGCTGGCCGAATATGGTGACTCTGACATGGCAGGAATGGGTCAAACTGGTTC
ATCCCCATTCCTGGCAAATTAAGAGGCGTCACGTGCACATGAGGTCGGTGTGTCACTCGG
GTTTGAGTCACATTGGTTGTGTTGGTGCCACTGTTGCCAGCAGCTTGACTGTTTCGTCCA
TGGCCTGTACTTTGAACTCCCGAGCCAGATGATGAAGCCGAGGCTGTGGTTGTGGAGGAC
GAGCTGGAGGTGTCAGCTGTGGAGGGTGGCGAGGAAGTGGAAGTGGAGGATGTGGGTGGA
GCACCCAATCGGACTCCTAGCTGGTTTGTAATGGAGGAAACTATGTTTTGGATGAGCTCT
GGTGGGGGAGCAGATCCTCCTGAACCACCACCTTCAGCAGAAACAGAATCAATAGTGATT
CCATGAGGTCCCACTTCCATGAGTACTAGGTCACCACCATCCATTGGAAAGCCTTGCATG
GACCCTAAATTTAATAATGAGGCCAAACTACGAGCCTGGGCAGCAGTGGGTTGACTTGTA
TTACTTGCAGAAGCTGTAGTGGAACTTGTGGAACTTGTGGAAGAGGTAGTGGATGGGGCT
GTAGTGACTGGGAGGGTAATACTAGATCCACCTGGCCCCGGAATGGTAAAAAATCGAGTA
GATGACGACGAAGTAGTCGAGGTGGAGGATGTGGAAACGGGGGCTGTATTTGCTGTAGTA
GTACTGGGTGTAGGGGTGGTGGTTGAAGAAGGGGGGCTGGTAGTGCTAGGACGGCTGCCA
CCCCGAACATTTACAGTTGTTCTTGATGGGTCTGAACTGGTAGTTACGTTGATCTGAGCC
TGTACGAGTGCTGGCTGCTGAATTATAATTGGCCGGGCCCTTAACTGTCGGGGAGGTGAA
CGCCTCAAATCCACCATAATATCACTTATAGCATGCATGGCATGTGACACAAAATGTAGT
ACCTCTGACACACGCCACAAAAGCCATTGTTCTTGTTGCAATGAGGCTGTCTCCCCATCA
GTAAAAGCAGGATCATTAGCCATAGCTTGGTGGTAGCGAGCCATGTAAGGTTCAAGACGA
CGTTGTATTTGGTTATACTGGTCCAAGACTTCCACCATAACTGCACAACGGGGGTGTTCC
AGACGCACACTTCCAAGCCCTCCATCACTACTGCCTGCTCCATCTTGTGCATTAGACGTG
CTAGCAGCAGCACCACTTGGACTAGTCCTGTCACTGTCATCAGACCCACTCCTTTCACAC
TCTGCTTCAGCTGTGTTGGTGGCATTGCTCATTGATGGGTTATCACTGGTAGAAGTGGAT
GGGGCAGAAGTAGTGCTACTACCCTGTCTGTTACCTTCTCCTGGCGATGATCGTGGATTT
GTAATTCTGACAGTTAGTGTACGCACACTACCCTGGGGAAAAACACGAATGGGACCACCA
CCACTAATACTGCTGGTGCTACTATTTGTAGCAGATGTTGTAGTTGGTGCACTGGTGGTA
GAATCACTTGTAGGATTTGTGGTTGTGCTTGAGGATGTTCCAGTACTGACAGTAGGTGGT
CTAGTAGTTGCTGTAGGAGAACCAGTGTTGCCAGCACTAGGTCCTCCCCTAGCAAGGGAA
GAGAGTGCTGATGCCACTGCTGCAGATGCTGCCTGAGCTAGACCACCTGCCAGACTACCA
TTTACAGCTCCCATCATTGGAGTCGGTGGAGCAGCTGGGATCAGCGTAGCAGGATCCATG
TTGTTGAGAGCATCCATTTCGGAGTACAACGCTTCCATTTCCTCAATGGGTGGAGTTGCG
GTACTTGAAGTTGCTACCACTCCTTCATCTGATGGAGCATCACTTGGTCTATTATCACCA
CAAGTTTCTGTCTCCATGGCCCCCATCTCTCTTGCTGGTTCTGCTGCCTGGCTTACACTG
GCAGCCTGATCACTGTCTGGGGTGGATCCTGCAGAGCGAATGGTTTCCTCCCCTAGATGA
AGTCTTTGATCCAGTTGATCGAGCACTGCAGAGGCACGATCTAACATTGTGCGAGCCTGA
TGCAGACGAACACCAGATGAGCTGGGTCCTTCAGGTGGCTGCTGGCGACGGTGATGGTGG
TGGTGATGATGGTGGTGGTGGTGGTGATGGTGGAGAGGGGTTGTAGGGCCCTCCCTGGGT
ACTATGGGAGCTCCCGCGGACCCCCCAAGGTAGTTAGTGACAATGTCCTCCTCGCTGTCG
TCCCCGCTCTCCGCGCCCTCATCAGAAGAGAAGGGCGTGGGGCTGAGCCGATGCATGGAC
AGGAGTTTGTTGTCCTTGGCCCCCTCCATGTCCTTGGTTCACCGCATCCTATCCGTCAAG
AAACCTGAAGACTGGGCGACCTCTGGGAAAGTGGTGCAGGTACCGAGGAGGCACTTTATA
CCATGGTGTGATGACAGGAGAACCACCTTGTTAGTTCAACGACTCGTACTCCACCCCGTC
ACTCAGTGCCAGGAGGAAGTCCGGTTCTCCAGCCCATCACCTCATATAAGTTAGTTTTTT
CTTCTCTTTTCTTTTCTTTTGCTACGTCTGAGTTTTCAGTTTTAGCATATATTCTACTAC
ATAAAGCGCTATCAAGCGTCCAATTTGTCTTTTTACACAACTTCACTGACTGTTCTTTTA
AACAGTAGGATTGTATTTCGGTCATCAATGTAACGA


>comp10165_c0_seq1
TTTTTTTCAAATTTTCATAATGTATTTATAATTATGACATTAACAGCACAAAGTAGTCAA
CAAAATTATAAATTATAAAAAAAAATGATGCACAGTACAGTACATAAAGTAAAGAACAAC
TACATGATGTTAACCAAAAAGGCTTGAATATAATCATTAATTCAAACTACAAGATTTGGT
TGTTGTAATGGGGACATTTCTGTTACATGATAATGTCCTTTAGGGGTATCAGGGTCTTGT
GAATGTGATTCAGGTACCCCCCTGCAAATTGCTTGAGTAGTATGGCACGTAGATCTAAAC
AGTAGTGGCAGTATGGGTCCAGATGTAGCCATAAGGATGCTACATGAGAACATATGTCTG
CTGGCATCAAATTACTGCGTCAGCATGTCACAGGCTCAAAATAGTCGATGGTTTGGTGGG
CCGTTAGTGGAAAATGTTACTTTCTATTTCACACTCACCCATGCATTGGAGGTCGAGGAT
GTGGATTCCTTGGTGGAGGTAAGCCTCGACCATATCTTAGGAAATCGGGATGAGGAGGAA
GTGGGGGAAGGCGGCGATTATACAGATTGTCTAGGACTGGTGGTGGAGGTGTAGGATGAT
CACCATAATGACGTTCATATAGACCCTCATCATAATACTGATCAAAGTCATCCCTGTAAT
GCATCATATGCTCCCTGGCATAGCTGGGTGGAAGAAGTGGTGGATACAGGTCATTTTTTC
TTCCAAAGCTCTGTCCTCCTCGTTCACAATCAGGATATCGAGAGGCTTCAATTCGTTCAT
CACTGGGATACTGCCGAAACCAATTACCACTGGATCCACCAGGAAAGTACATATCAGGGT
TTCTAATCCCAGCCTCCTGTCTCACATGAGAAGTGGATTTTCGGACCTTCAGGCGCAAAC
CATGGAACTCATGCCCATCTAGCTCACGAATTGCTCGCTGGGCTTGAGCTTCATCATCCA
TGTGAACAAATGCATAGTTGGTAATGATATCAGCTTCTACCACATTGCCATACATTTCAA
AAAGTCGTTTTAGTTCCAGAAGTTTGGTATTTTTGTGTAGATTGCCAACATAGATTTTTG
TCCTTTGGTTACCACCCTTCTTAGCACCAGTTGAAGCTTTAACTACCATTGGCCTTTCAT
CCAGTATGTAACCATTCAGTGCTATAATAGCTGCTTTCCCTTCCTCTTCTTTTGCCATGT
GCACAAAACCAAAGCTTTTCAAGACATCCACCTCAACCACTGTACCATGAGCTTCAAAC


>comp10165_c0_seq2
TTTTTTTCAAATTTTCATAATGTATTTATAATTATGACATTAACAGCACAAAGTAGTCAA
CAAAATTATAAATTATAAAAAAAAATGATGCACAGTACAGTACATAAAGTAAAGAACAAC
TACATGATGTTAACCAAAAAGGCTTGAATATAATCATTAATTCAAACTACAAGATTTGGT
TGTTGTAATGGGGACATTTCTGTTACATGATAATGTCCTTTAGGGGTATCAGGGTCTTGT
GAATGTGATTCAGGTACCCCCCTGCAAATTGCTTGAGTAGTATGGCACGTAGATCTAAAC
AGTAGTGGCAGTATGGGTCCAGATGTAGCCATAAGGATGCTACATGAGAACATATGTCTG
CTGGCATCAAATTACTGCGTCAGCATGTCACAGGCTCAAAATAGTCGATGGTTTGGTGGG
CCGTTACCATGCATTGGAGGTCGAGGATGTGGATTCCTTGGTGGAGGTAAGCCTCGACCA
TATCTTAGGAAATCGGGATGAGGAGGAAGTGGGGGAAGGCGGCGATTATACAGATTGTCT
AGGACTGGTGGTGGAGGTGTAGGATGATCACCATAATGACGTTCATATAGACCCTCATCA
TAATACTGATCAAAGTCATCCCTGTAATGCATCATATGCTCCCTGGCATAGCTGGGTGGA
AGAAGTGGTGGATACAGGTCATTTTTTCTTCCAAAGCTCTGTCCTCCTCGTTCACAATCA
GGATATCGAGAGGCTTCAATTCGTTCATCACTGGGATACTGCCGAAACCAATTACCACTG
GATCCACCAGGAAAGTACATATCAGGGTTTCTAATCCCAGCCTCCTGTCTCACATGAGAA
GTGGATTTTCGGACCTTCAGGCGCAAACCATGGAACTCATGCCCATCTAGCTCACGAATT
GCTCGCTGGGCTTGAGCTTCATCATCCATGTGAACAAATGCATAGTTGGTAATGATATCA
GCTTCTACCACATTGCCATACATTTCAAAAAGTCGTTTTAGTTCCAGAAGTTTGGTATTT
TTGTGTAGATTGCCAACATAGATTTTTGTCCTTTGGTTACCACCCTTCTTAGCACCAGTT
GAAGCTTTAACTACCATTGGCCTTTCATCCAGTATGTAACCATTCAGTGCTATAATAGCT
GCTTTCCCTTCCTCTTCTTTTGCCATGTGCACAAAACCAAAGCTTTTCAAGACATCCACC
TCAACCACTGTACCATGAGCTTCAAAC


>comp10165_c0_seq3
TTTTTTTCAAATTTTCATAATGTATTTATAATTATGACATTAACAGCACAAAGTAGTCAA
CAAAATTATAAATTATAAAAAAAAATGATGCACAGTACAGTACATAAAGTAAAGAACAAC
TACATGATGTTAACCAAAAAGGCTTGAATATAATCATTAATTCAAACTACAAGATTTGGT
TGTTGTAATGGGGACATTTCTGTTACATGATAATGTCCTTTAGGGGTATCAGGGTCTTGT
GAATGTGATTCAGGTACCCCCCTGCAAATTGCTTGAGTAGTATGGCACGTAGATCTAAAC
AGTAGTGGCAGTATGGGTCCAGATGTAGCCATAAGGATGCTACATGAGAACATATGTCTG
CTGGCATCAAATTACTGCGTCAGCATGTCACAGGCTCAAAATAGTCGATGGTTTGGTGGG
CCGTTAGTGGAAAATGTTACTTTCTATTTCACACTCACCCATGCATTGGAGGTCGAGGAT
GTGGATTCCTTGGTGGAGGTAAGCCTCGACCATATCTTAGGAAATCGGGATGAGGAGGAA
GTGGGGGAAGGCGGCGATTATACAGATTGTCTAGGACTGGTGGTGGAGGTGTAGGATGAT
CACCATAATGACGTTCATATAGACCCTCATCATAATACTGATCAAAGTCATCCCTGTAAT
GCATCATATGCTCCCTGGCATAGCTGGGTGGAAGAAGTGGTGGATACAGGTCATTTTTTC
TTCCAAAGCTCTGTCCTCCTCGTTCACAATCAGGATATCGAGAGGCTTCAATTCGTTCAT
CACTGGGATACTGCCGAAACCAATTACCACTGGATCCACCAGGAAAGTACATATCAGGGT
TTCTAATCCCAGCCTCCTGTCTCACATGAGAAGTGGATTTTCGGACCTTCAGGCGCAAAC
CATGGAACTCATGCCCATCTAGCTCACGAATTGCTCGCTGGGCTTGAGCTTCATCATCCA
TGTGAACAAATGCATAGTTGGTAATGATATCAGCTTCTACCACATTGCCATACATTTCAA
AAAGTCGTTTTAGTTCCAGAAGTTTGGTATTTTTGTGTAGATTGCCAACATAGATTTTTG
TCCTTTGGTTACCACCCTTCTTAGCACCAGTTGAAGCTTTAACTACCATTGGCTTTAATT
TAGTCAGCTGTATGCACACATGGCCTCAATAATTTTTTAATTAAG


>comp10165_c0_seq4
TTTTTTTCAAATTTTCATAATGTATTTATAATTATGACATTAACAGCACAAAGTAGTCAA
CAAAATTATAAATTATAAAAAAAAATGATGCACAGTACAGTACATAAAGTAAAGAACAAC
TACATGATGTTAACCAAAAAGGCTTGAATATAATCATTAATTCAAACTACAAGATTTGGT
TGTTGTAATGGGGACATTTCTGTTACATGATAATGTCCTTTAGGGGTATCAGGGTCTTGT
GAATGTGATTCAGGTACCCCCCTGCAAATTGCTTGAGTAGTATGGCACGTAGATCTAAAC
AGTAGTGGCAGTATGGGTCCAGATGTAGCCATAAGGATGCTACATGAGAACATATGTCTG
CTGGCATCAAATTACTGCGTCAGCATGTCACAGGCTCAAAATAGTCGATGGTTTGGTGGG
CCGTTACCATGCATTGGAGGTCGAGGATGTGGATTCCTTGGTGGAGGTAAGCCTCGACCA
TATCTTAGGAAATCGGGATGAGGAGGAAGTGGGGGAAGGCGGCGATTATACAGATTGTCT
AGGACTGGTGGTGGAGGTGTAGGATGATCACCATAATGACGTTCATATAGACCCTCATCA
TAATACTGATCAAAGTCATCCCTGTAATGCATCATATGCTCCCTGGCATAGCTGGGTGGA
AGAAGTGGTGGATACAGGTCATTTTTTCTTCCAAAGCTCTGTCCTCCTCGTTCACAATCA
GGATATCGAGAGGCTTCAATTCGTTCATCACTGGGATACTGCCGAAACCAATTACCACTG
GATCCACCAGGAAAGTACATATCAGGGTTTCTAATCCCAGCCTCCTGTCTCACATGAGAA
GTGGATTTTCGGACCTTCAGGCGCAAACCATGGAACTCATGCCCATCTAGCTCACGAATT
GCTCGCTGGGCTTGAGCTTCATCATCCATGTGAACAAATGCATAGTTGGTAATGATATCA
GCTTCTACCACATTGCCATACATTTCAAAAAGTCGTTTTAGTTCCAGAAGTTTGGTATTT
TTGTGTAGATTGCCAACATAGATTTTTGTCCTTTGGTTACCACCCTTCTTAGCACCAGTT
GAAGCTTTAACTACCATTGGCTTTAATTTAGTCAGCTGTATGCACACATGGCCTCAATAA
TTTTTTAATTAAG


>comp10165_c0_seq5
TTTTTTTCAAATTTTCATAATGTATTTATAATTATGACATTAACAGCACAAAGTAGTCAA
CAAAATTATAAATTATAAAAAAAAATGATGCACAGTACAGTACATAAAGTAAAGAACAAC
TACATGATGTTAACCAAAAAGGCTTGAATATAATCATTAATTCAAACTACAAGATTTGGT
TGTTGTAATGGGGACATTTCTGTTACATGATAATGTCCTTTAGGGGTATCAGGGTCTTGT
GAATGTGATTCAGGTACCCCCCTGCAAATTGCTTGAGTAGTATGGCACGTAGATCTAAAC
AGTAGTGGCAGTATGGGTCCAGATGTAGCCATAAGGATGCTACATGAGAACATATGTCTG
CTGGCATCAAATTACTGCGTCAGCATGTCACAGGCTCAAAATAGTCGATGGTTTGGTGGG
CCGTTAGTGGAAAATGTTACTTTCTATTTCACACTCACCCATGCATTGGAGGTCGAGGAT
GTGGATTCCCTGTAATGCATCATATGCTCCCTGGCATAGCTGGGTGGAAGAAGTGGTGGA
TACAGGTCATTTTTTCTTCCAAAGCTCTGTCCTCCTCGTTCACAATCAGGATATCGAGAG
GCTTCAATTCGTTCATCACTGGGATACTGCCGAAACCAATTACCACTGGATCCACCAGGA
AAGTACATATCAGGGTTTCTAATCCCAGCCTCCTGTCTCACATGAGAAGTGGATTTTCGG
ACCTTCAGGCGCAAACCATGGAACTCATGCCCATCTAGCTCACGAATTGCTCGCTGGGCT
TGAGCTTCATCATCCATGTGAACAAATGCATAGTTGGTAATGATATCAGCTTCTACCACA
TTGCCATACATTTCAAAAAGTCGTTTTAGTTCCAGAAGTTTGGTATTTTTGTGTAGATTG
CCAACATAGATTTTTGTCCTTTGGTTACCACCCTTCTTAGCACCAGTTGAAGCTTTAACT
ACCATTGGCCTTTCATCCAGTATGTAACCATTCAGTGCTATAATAGCTGCTTTCCCTTCC
TCTTCTTTTGCCATGTGCACAAAACCAAAGCTTTTCAAGACATCCACCTCAACCACTGTA
CCATGAGCTTCAAAC


>comp10165_c0_seq6

TTTTTTTCAAATTTTCATAATGTATTTATAATTATGACATTAACAGCACAAAGTAGTCAA
CAAAATTATAAATTATAAAAAAAAATGATGCACAGTACAGTACATAAAGTAAAGAACAAC
TACATGATGTTAACCAAAAAGGCTTGAATATAATCATTAATTCAAACTACAAGATTTGGT
TGTTGTAATGGGGACATTTCTGTTACATGATAATGTCCTTTAGGGGTATCAGGGTCTTGT
GAATGTGATTCAGGTACCCCCCTGCAAATTGCTTGAGTAGTATGGCACGTAGATCTAAAC
AGTAGTGGCAGTATGGGTCCAGATGTAGCCATAAGGATGCTACATGAGAACATATGTCTG
CTGGCATCAAATTACTGCGTCAGCATGTCACAGGCTCAAAATAGTCGATGGTTTGGTGGG
CCGTTACCATGCATTGGAGGTCGAGGATGTGGATTCCCTGTAATGCATCATATGCTCCCT
GGCATAGCTGGGTGGAAGAAGTGGTGGATACAGGTCATTTTTTCTTCCAAAGCTCTGTCC
TCCTCGTTCACAATCAGGATATCGAGAGGCTTCAATTCGTTCATCACTGGGATACTGCCG
AAACCAATTACCACTGGATCCACCAGGAAAGTACATATCAGGGTTTCTAATCCCAGCCTC
CTGTCTCACATGAGAAGTGGATTTTCGGACCTTCAGGCGCAAACCATGGAACTCATGCCC
ATCTAGCTCACGAATTGCTCGCTGGGCTTGAGCTTCATCATCCATGTGAACAAATGCATA
GTTGGTAATGATATCAGCTTCTACCACATTGCCATACATTTCAAAAAGTCGTTTTAGTTC
CAGAAGTTTGGTATTTTTGTGTAGATTGCCAACATAGATTTTTGTCCTTTGGTTACCACC
CTTCTTAGCACCAGTTGAAGCTTTAACTACCATTGGCCTTTCATCCAGTATGTAACCATT
CAGTGCTATAATAGCTGCTTTCCCTTCCTCTTCTTTTGCCATGTGCACAAAACCAAAGCT
TTTCAAGACATCCACCTCAACCACTGTACCATGAGCTTCAAAC


>comp10165_c0_seq7

TTTTTTTCAAATTTTCATAATGTATTTATAATTATGACATTAACAGCACAAAGTAGTCAA
CAAAATTATAAATTATAAAAAAAAATGATGCACAGTACAGTACATAAAGTAAAGAACAAC
TACATGATGTTAACCAAAAAGGCTTGAATATAATCATTAATTCAAACTACAAGATTTGGT
TGTTGTAATGGGGACATTTCTGTTACATGATAATGTCCTTTAGGGGTATCAGGGTCTTGT
GAATGTGATTCAGGTACCCCCCTGCAAATTGCTTGAGTAGTATGGCACGTAGATCTAAAC
AGTAGTGGCAGTATGGGTCCAGATGTAGCCATAAGGATGCTACATGAGAACATATGTCTG
CTGGCATCAAATTACTGCGTCAGCATGTCACAGGCTCAAAATAGTCGATGGTTTGGTGGG
CCGTTAGTGGAAAATGTTACTTTCTATTTCACACTCACCCATGCATTGGAGGTCGAGGAT
GTGGATTCCCTGTAATGCATCATATGCTCCCTGGCATAGCTGGGTGGAAGAAGTGGTGGA
TACAGGTCATTTTTTCTTCCAAAGCTCTGTCCTCCTCGTTCACAATCAGGATATCGAGAG
GCTTCAATTCGTTCATCACTGGGATACTGCCGAAACCAATTACCACTGGATCCACCAGGA
AAGTACATATCAGGGTTTCTAATCCCAGCCTCCTGTCTCACATGAGAAGTGGATTTTCGG
ACCTTCAGGCGCAAACCATGGAACTCATGCCCATCTAGCTCACGAATTGCTCGCTGGGCT
TGAGCTTCATCATCCATGTGAACAAATGCATAGTTGGTAATGATATCAGCTTCTACCACA
TTGCCATACATTTCAAAAAGTCGTTTTAGTTCCAGAAGTTTGGTATTTTTGTGTAGATTG
CCAACATAGATTTTTGTCCTTTGGTTACCACCCTTCTTAGCACCAGTTGAAGCTTTAACT
ACCATTGGCTTTAATTTAGTCAGCTGTATGCACACATGGCCTCAATAATTTTTTAATTAA
G


>comp10165_c0_seq8

TTTTTTTCAAATTTTCATAATGTATTTATAATTATGACATTAACAGCACAAAGTAGTCAA
CAAAATTATAAATTATAAAAAAAAATGATGCACAGTACAGTACATAAAGTAAAGAACAAC
TACATGATGTTAACCAAAAAGGCTTGAATATAATCATTAATTCAAACTACAAGATTTGGT
TGTTGTAATGGGGACATTTCTGTTACATGATAATGTCCTTTAGGGGTATCAGGGTCTTGT
GAATGTGATTCAGGTACCCCCCTGCAAATTGCTTGAGTAGTATGGCACGTAGATCTAAAC
AGTAGTGGCAGTATGGGTCCAGATGTAGCCATAAGGATGCTACATGAGAACATATGTCTG
CTGGCATCAAATTACTGCGTCAGCATGTCACAGGCTCAAAATAGTCGATGGTTTGGTGGG
CCGTTACCATGCATTGGAGGTCGAGGATGTGGATTCCCTGTAATGCATCATATGCTCCCT
GGCATAGCTGGGTGGAAGAAGTGGTGGATACAGGTCATTTTTTCTTCCAAAGCTCTGTCC
TCCTCGTTCACAATCAGGATATCGAGAGGCTTCAATTCGTTCATCACTGGGATACTGCCG
AAACCAATTACCACTGGATCCACCAGGAAAGTACATATCAGGGTTTCTAATCCCAGCCTC
CTGTCTCACATGAGAAGTGGATTTTCGGACCTTCAGGCGCAAACCATGGAACTCATGCCC
ATCTAGCTCACGAATTGCTCGCTGGGCTTGAGCTTCATCATCCATGTGAACAAATGCATA
GTTGGTAATGATATCAGCTTCTACCACATTGCCATACATTTCAAAAAGTCGTTTTAGTTC
CAGAAGTTTGGTATTTTTGTGTAGATTGCCAACATAGATTTTTGTCCTTTGGTTACCACC
CTTCTTAGCACCAGTTGAAGCTTTAACTACCATTGGCTTTAATTTAGTCAGCTGTATGCA
CACATGGCCTCAATAATTTTTTAATTAAG


>comp10165_c0_seq9

CTTTAAACAAACAATCCCACTTACAATGGCAGGTCCTGTCATCATTATCAATATCATCAT
CATCATCACATGAGAGCTTAGTGGTGGTAGATCTTGCAAGTCACTCACTTTGAACCCATA
AGCCATAAAATCAATACACTTCTAACTTCAAATAATTCATCCCCTAAAGTATTAATAGTA
TGGTATAATCAATTTCACTCAATCTTACCCTTTCATCCAGTATGTAACCATTCAGTGCTA
TAATAGCTGCTTTCCCTTCCTCTTCTTTTGCCATGTGCACAAAACCAAAGCTTTTCAAGA
CATCCACCTCAACCACTGTACCATGAGCTTCAAAC


>comp1808_c0_seq1

CCAATGCTAAGCGTCCGCCATCTTTTCTCGGTGGGGCGAATTGTAGGTGCTTGCCTACAG
GTAAACAATCCTGCAATATTGAGGATTCAGACTAACCAAGATGCCCGTACGGGGAAATAC
TTTTAAGATATTTGTGGGAAATCTCAGTGACCGTGCTACAGGCGCTGACATTCGAGACCT
GTTTGAAGCTCATGGTACAGTGGTAGAAGCAGATGTTGTGAAAAACTATGGCTTTGTTCA
CATGGAAAAGGAAGAAGAGGGCCAGGCATCAATTGAAGCTCTGAATGGTCATTCACTTCA
TGGGAAGCCGATGGTTGTTGAAGCTTCCACTGGTGCTAGGAAGGGGGGTAACCAGAAGAC
AAAAATCTTTGTTGGTAATCTTCACAAAGATTCCAAACTTGAAGAGATGAAAAGTCTCTT
TGAAGTGTATGGGAGTGTTGTCGAGGCTGACATTCTAACGAACTATGCTTTTATTCACAT
GGATGATGAGGCTCAAGCACAACGAGCAATTCGAGAGCTCGATGGATATGAGCTCCACGG
TTTACGTCTGAGAGTCCAAGAATCAACTTCTCGTGTTCGGCAGCAAGCCGGGATGGGAAA
TCCAGACATGTGTTACCGCTGTGGATCTGGTGGTCATTGGTCAAAGGAGTGTCCAAGAGA
TGGACGCATTGGGGGCTCTCGCTACCCCGAGCGTGAACGAGGTCGCAGCTTTGGGAGTCG
ATATGACCCATACCCCCCACCACCACCCCCAAGCTATGCCAGGGAGCGTATGCTGCGTTA
CAGGGATGATTTTGACAGATATGATCGGTATGATCGCTATTACGACGAGGGACTCTATGA
ACGTCGTTATGGCGATCATCCTCCACCGCCTCCACCGATGCTAGATGATCTGTATGAGCG
ACGCCTCCCTCCACTGCCTCCTTATCCCGATTACTTACGTTATGGACGACGCTCACCACC
TCCACGTTACCCACCTCCTCCTCCACCAATGCGCGGTTACGGCCCACCGGACCGCCGGCC
ATACTAAGCGCGCGACATATGCCGGGAGCACCGCCGCTGATCCCTCGATCGTGGTGCGGG
CGCGGTAGTGTGGTGTCAGCGTGTATTCGTAACGTCTCTTGTAGCGTCCGCGTCGGCTCC
GCCCGGATCCAAATCGCCGCCGTGGCTATGCCGTGCCGCGCTGCTCTAGCAACCTGGGAT
GGGCATACGAAGCTCATTCATGATACCCCCAAAGGGCATTACCCTGTAACTGAATACCAC
TGTCAATCCGTTTAATTTTTCTTTAGGGTTAGAAATTATTGTCAAATCGATAAGTTTTCT
CGGTTAGTATCAGGTAATGTTCCTTGTTTTATATTTTGTTGTAATATAGGCTACATTGTA
ATGTGAATGTTGAGGAATAATTACAAATAAAAGCAAAAACCGTACAGAATTAAAAAAAAA


>comp1808_c0_seq2
CCAATGCTAAGCGTCCGCCATCTTTTCTCGGTGGGGCGAATTGTAGGTGCTTGCCTACAG
GTAAACAATCCTGCAATATTGAGGATTCAGACTAACCAAGATGCCCGTACGGGGAAATAC
TTTTAAGATATTTGTGGGAAATCTCAGTGACCGTGCTACAGGCGCTGACATTCGAGACCT
GTTTGAAGCTCATGGTACAGTGGTAGAAGCAGATGTTGTGAAAAACTATGGCTTTGTTCA
CATGGAAAAGGAAGAAGAGGGCCAGGCATCAATTGAAGCTCTGAATGGTCATTCACTTCA
TGGGAAGCAGACATCGAGCCTTCTACTGTATAGCTAAGTGTCTCTAGTTGGGTTCCTTCT
TTCTGATCACTCGTAATGTCTTCTGACATTCATTTGTGTGGTGTGAGGGAGGTGTTAGTG
TGGCAGGTTTACTTTTATTTATTGTGATATTTGTCATGATTGGTATTAAGAGTTGGGCAA
AAATGAATGAGCTGCCCCCATTCACTGCAAACATTTTGCTCTAGCAAAAGCAGGCAATTG
GCCTTGGGGTAACCCACCTTGACCAGCTTCAGGGACAACCTACCATGCACAGCTGTCTGT
GGTGTTATGCACTTAATGGAGCAGTGTCTCGGGTCACTACCCCTAAGTTCATGCTCCTGT
ACAATCAAGTGGAAGCACCAGCCTGTAAAACATTCACCTGGTACACCTCTGTGCAGGCAG
CACAACAGCCCAGAAAATGCAATGGAGACCAGGGGATGGGCACAGTTCTTGTTGATTACT
GTACTGTAACTAGAGTAAAGCAATACTGTTTCTAAAATGTTTATATTTATTGAATTTCTA
TTCTGAGATTTAATTACTGTACTGTACTGAAATGTATTTCAAATTAAAATGTCTTTGGTT
TC

>comp29701_c0_seq1

TTTTTTTATAAATTCTGCTTTTATTCATGATAATTGTGTACCAGTCATAGCATGTAGCCT
ACATTACATAGAAAATAATAATAATAAAAATTAAACTTAAGAAATCCTGACTAATCCAAA
CTGAGAAGGCTGAACGACTTTAGTAACTAACACTGGCAAAAAATCGATTGAATTAAGTAC
TGTATATCAGTTAGAGGGTAATGACATTGGGGGTTATCATAAAAGTGCTTCAGGAGCCCA
TCCCAGGTAGTATGACAAGTGTGGCACGGCATTGCCATGACGGAGCCGACACGGACGCTA
CAACAAATGTTACAAATATACAGTGACCCATTACTACTGTGTTCCGCACCAACGATCGGA
GGTTCGGCAGCGACATTTCCGGGATACGTGAGCGCTTAGTACGGCCGACGGTCAGATGGG
GTGTAACTCCGCATTGATGGAGGTGGAAATGGAGGTCGAGACGGTTGTGGATATCGTCCA
TGTTGCGGGTAATCGGGATAAGGAAGTACAGGTGGTAAGCGTGGTTCGTACATGTCCCTG
TCTCGTATCATGCGGTCTCTGACATATCTGTGTGGAGGTGGTGGTGGATAAGGTTCATAT
CGACCAGGTCCATAGCTGAAGCCCTGGTCTGAGTATCCACCTCCAGCCTGTCTGCCACGT
GAAGTTGACTTTTGCACTGTCAGACGCATACCATGCAGCTCGTGCCCATCCAATTCTCGA
ATTGCTTTCTGGGCCTGATCATCATCATCCATATGGACAAATGCATAGTTGGTAAGAATG
CCGACCTCTACCACCTTGCCATACTTTTCAAAGAGACTCTTCAACTCCTCACGTCCACAA
TTCCTGTGAACGTTGCCAATAAAAATTTTCGGTGTTTGGTTGCCACCTTTCCTAGTACCA
GTGGAGGCCTCGGCAACAATTGGCTTTCCACGAAGCATATGACAATTTACTGCTTTGATT
GCTGCAAGGCCCTCTTCTTTCTTTTCCATGTGGACAAAACCATAGTTCTTCACAACATCT
GCCTCCACCACAGTACCATAAACTTCAAAAACTTCTCGGAGGTCTAAGCTTGTAGTGTGG
TCACTGAGGTTCCCAACAAATATCTTGAAGGAATCTCCCTTTGTGGAAGTCACACTGCCA
CCCACTGCAGAAGAACTTGAGCTCTGTTGGTCACCATGACCCTTCCTATCAGTAGTGGAG
GCCTTTACATCCATTACCTTTCCATGAAGCATATAGCCATCCAAGGCATCAATGGCAGAC
CGGCACTCCTCTTCTGTCTCCATGTGCACAAACCCATAGTTTTTCACTATGTCTGCCTCA
ACTACAGTTCCATGAGCTTCAAAGAGTTGTCGAATTTCTGAGCGAGTTGTATAG


>comp6509_c0_seq1

CACTGTACCATGAGCTTCAAACAGTTGCCGGATTTCTGCGGTTGTGGCACGATGACTGAG
GTTCCCTAAAAATATCTTGAAGGTCTTCCTCTGTACAGGCCTCTTGGTTGATATAACAAA
GGCACAGTTGGTAAGAGTGTCGGACTCTACGATATTGCTGTTTACTCCAAATAAGCTTTT
CAACTCCTCAAGTTTAGAATCCTTGGGAAGGTTCCCAATTAAGATATTTGTTGTTTGGTT
ATCATCCTTCCTAGCACCAGTGGAGGCCTTAACAACCATTGGTTTTCCGTGAAGTGAACA
GCCATTTAGTGCTTCAATAGCTACCCGGCCCTCTTCTTCATTTTCCATGTGCACAAAGCC
ATAGTTTCTGACAACATCTGCCTCAACAACTGTACCATGAGCTTCAAAGAGTTTTCGGAT
GTCTGAGCCTGAAGCACGGTTACTGAGGTTCCCCACAAATATCTTGTAAGTATTTTCCCA
CTCGGGCGTCTGTGTCGAAACCTGCTTTATGTCAAAATCAACCTTGGTATTTTGTGATTT
GACTGATGTTTCTGAGGCAGCAGATTCAAGAGGATGGTTATTCTCTGTCTCAGTACCAGT
AGCTGTGCTCATACACTCATTTGTCTGCAACTTGGCCAGAGCCTCTCGTGTGGCTTCCAG
TTCCTGTTGAGCATTCTTGTACAATATTTCCAGTTCCGCTAATCTTATTTGCAACCTTTC
TTTTTCGTCTAATACTACACCGTTTTGAGCTGCTTGGTTTTCCTCATTGCTCATCTGGTC
TATCTCCTGGTGAACTCTATCCAGTTCTTCCTTTAAAGTTTCATCAGACTCCATGGTTTC
TTTAGTATTCTTATCAGGCTAAACAACCAAACACACAGATTCTGTCAAAAATTTACAGCC
AGCACCGTCAGTCATACGTAAAGATATTCCCCTAATGTTGTGCTACTCTCCACCAGAGAA
TCCATTTTAGCATTTGTTGTTGTTATTCCCTTTACGATTCCATTGTGGTTGGCGATGACC
AGGAATATATTCACATATTCACCAAGATGGCGACCAAAATATTACTTCTCCACCCACCAA
TCATCGCAAGTTTTCCAGTTTGTCGTTGTTATTGTTATGTTCGTGGA


>comp6509_c0_seq2
CACTGTACCATGAGCTTCAAACAGTTGCCGGATTTCTGCGGTTGTGGCACGATGACTGAG
GTTCCCTAAAAATATCTTGAAGGTCTTCCTCTGTACAGGCCTCTTGGTTGATATTTTTCC
GTGAAGTGAACAGCCATTTAGTGCTTCAATAGCTACCCGGCCCTCTTCTTCATTTTCCAT
GTGCACAAAGCCATAGTTTCTGACAACATCTGCCTCAACAACTGTACCATGAGCTTCAAA
GAGTTTTCGGATGTCTGAGCCTGAAGCACGGTTACTGAGGTTCCCCACAAATATCTTGTA
AGTATTTTCCCACTCGGGCGTCTGTGTCGAAACCTGCTTTATGTCAAAATCAACCTTGGT
ATTTTGTGATTTGACTGATGTTTCTGAGGCAGCAGATTCAAGAGGATGGTTATTCTCTGT
CTCAGTACCAGTAGCTGTGCTCATACACTCATTTGTCTGCAACTTGGCCAGAGCCTCTCG
TGTGGCTTCCAGTTCCTGTTGAGCATTCTTGTACAATATTTCCAGTTCCGCTAATCTTAT
TTGCAACCTTTCTTTTTCGTCTAATACTACACCGTTTTGAGCTGCTTGGTTTTCCTCATT
GCTCATCTGGTCTATCTCCTGGTGAACTCTATCCAGTTCTTCCTTTAAAGTTTCATCAGA
CTCCATGGTTTCTTTAGTATTCTTATCAGGCTAAACAACCAAACACACAGATTCTGTCAA
AAATTTACAGCCAGCACCGTCAGTCATACGTAAAGATATTCCCCTAATGTTGTGCTACTC
TCCACCAGAGAATCCATTTTAGCATTTGTTGTTGTTATTCCCTTTACGATTCCATTGTGG
TTGGCGATGACCAGGAATATATTCACATATTCACCAAGATGGCGACCAAAATATTACTTC
TCCACCCACCAATCATCGCAAGTTTTCCAGTTTGTCGTTGTTATTGTTATGTTCGTGGA


>comp6509_c0_seq3
CACTGTACCATGAGCTTCAAACAGTTGCCGGATTTCTGCGGTTGTGGCACGATGACTGAG
GTTCCCTAAAAATATCTTGAAGGTCTTCCTCTGTACAGGCCTCTTGGTTGATATAACAAA
GGCACAGTTGGTAAGAGTGTCGGACTCTACGATATTGCTGTTTACTCCAAATAAGCTTTT
CAACTCCTCAAGTTTAGAATCCTTGGGAAGGTTCCCAATTAAGATATTTGTTGTTTGGTT
ATCATCCTTCCTAGCACCAGTGGAGGCCTTAACAACCATTGGTTTTCCGTGAAGTGAACA
GCCATTTAGTGCTTCAATAGCTACCCGGCCCTCTTCTTCATTTTCCATGTGCACAAAGCC
ATAGTTTCTGACAACATCTGCCTCAACAACTGTACCATGAGCTTCAAAGAGTTTTCGGAT
GTCTGAGCCTGAAGCACGGTTACTGAGGTTCCCCACAAATATCTTGTAAGTATTTTCCCA
CTCGGGCGTCTGTGTCGAAACCTGTCAAAAATTTACAGCCAGCACCGTCAGTCATACGTA
AAGATATTCCCCTAATGTTGTGCTACTCTCCACCAGAGAATCCATTTTAGCATTTGTTGT
TGTTATTCCCTTTACGATTCCATTGTGGTTGGCGATGACCAGGAATATATTCACATATTC
ACCAAGATGGCGACCAAAATATTACTTCTCCACCCACCAATCATCGCAAGTTTTCCAGTT
TGTCGTTGTTATTGTTATGTTCGTGGA


>comp6509_c0_seq4
CACTGTACCATGAGCTTCAAACAGTTGCCGGATTTCTGCGGTTGTGGCACGATGACTGAG
GTTCCCTAAAAATATCTTGAAGGTCTTCCTCTGTACAGGCCTCTTGGTTGATATTTTTCC
GTGAAGTGAACAGCCATTTAGTGCTTCAATAGCTACCCGGCCCTCTTCTTCATTTTCCAT
GTGCACAAAGCCATAGTTTCTGACAACATCTGCCTCAACAACTGTACCATGAGCTTCAAA
GAGTTTTCGGATGTCTGAGCCTGAAGCACGGTTACTGAGGTTCCCCACAAATATCTTGTA
AGTATTTTCCCACTCGGGCGTCTGTGTCGAAACCTGTCAAAAATTTACAGCCAGCACCGT
CAGTCATACGTAAAGATATTCCCCTAATGTTGTGCTACTCTCCACCAGAGAATCCATTTT
AGCATTTGTTGTTGTTATTCCCTTTACGATTCCATTGTGGTTGGCGATGACCAGGAATAT
ATTCACATATTCACCAAGATGGCGACCAAAATATTACTTCTCCACCCACCAATCATCGCA
AGTTTTCCAGTTTGTCGTTGTTATTGTTATGTTCGTGGA


>comp3068_c0_seq1
CGCTGCCATATTTGAAGAGTGCGCTGTTACTCTCCTCAGATCGATTTTGTGTATTATTGT
GATAATTGTATACTTGGATGGGTATACATGTGTGAGATGTAAGCAGGGAGACCTCGACGC
CAGGATATACACACAGGATTTACCTAAGAAGCCCGGAGAATACCATAGGAAGCGGTTAAC
GTGAGGATTCAAATAAGAGATGGTGGACTGACTACCGATAGTTCATGTTTTGACGAGAAA
AGGCTCTTATGAGGTGTTTATACCCGCATTTCAGTGTGAGGTGGAATGATACAGTACATA
GAGTTTGTCTGGGAATAAGTGAAGTGAACAAGTAAGTGGATAGTGGAATTAGCAGTGTGA
TATTTGTGTTTTGGGCGAGTGTTTTGACCCTTACGGGTGCGTCCATTCTAGCGCGCGGGG
GAGGAACCCAGCCAGAGTCGTGCAAAACGTAAACAAACTGCGTCTTACCATCCAAATTTT
ACCCATAGTACTGGAAATGAATACTATCTTCAATGACTCCCAACAAGAAATCGTCATTTA
AAGGACCACTCGACACCATATCGTCCAAACCAGATTGATTACCTCAGAAAAACAAGTGTT
GAAAGACGGTGTGGAAGTTGCTTTGTTGACACGGCCTCTGGTGTTGGTAGCCACTTTCCA
TGAGCCCGTTAAACATGGCGTTCACAGGGATGTGAAGCCAGGCCCTGGATCTGACAGAAC
TGGATGGAATGGTTTTATTGACCTACTGCCCGCACATTACTGAACCAATATGCCGGAGAA
TGAGACAGCAGACATTGCACTACCATTGATTTTAGTTGCAAGGGGGCCAAGGAAGAAGAA
GAGTGTAGTTTTATTATATACATGGATTGTATGATTAGAAGTGAAGCTTATCACTTTTTA
GCCCACTGAAGATACATATCATTGGAGTTTCCTGAAGCTCTAGACATAATCATAAGGAGA
CTAGTATCTTAAGGCATTGTTGTGTTGGATTTTGGAATTTTAAAAAGATAATAGGCTAAT
TATATAAAACTGAGTGTAACTAAGGTCTGTGATGAAGTGTTGCTGTGATTTCTTATGGGT
GAAGTGAAGTGCGGAAAGTTTACCGAAGAAGCATAGACGAGTGCGGGATAACAGTGCACA
GTACTTGACGCGATCCAGGTAATCCCTGGACCACTGTGCACAATTTAGCAGTGGTAGCCT
GGCAGGCGCCGGGATAGCCAGCCTTGGGGAGCGCGAGTGCAGTGGTGGGGCCGGGCCGGG
CCATGCAGGCGGGGGTGCCATGGTGCTGGTGAGTGGGGGAGGGGGGGACGGCTCGGGCGC
CGCAGCAGCCGGTGGGCGAGTGGGTGGGGCGGCCGCTGCAGCCCAAGCCATGGACAAGGC
TTGGGGGGTGACCGTGGCCCCCCCGAATCAGCACAAGCGCCATGACCCCTGGCACAAACA
TGAGCTGGCGGACAAGGAAAGAGCCAAGCAGATGCGTGACATGGGAGGAGGGTACGGGGG
TCGGCCAAACCTCCTGTATGGCAAGCTGTGTTCGGAGGATCAGCTGCAGCAGTTGGGAGT
GTCATTGGAGTATGTCCCGCCTGAGGGTCAGCTGTCCTCTTCTCATCGAACTCCGCAGCA
GCCTCCTCCTCATGGCTCGGTTGGTGGGAGTCAAATAGCAGTTGGTGGTGGAGGAGCCTA
TAAGTCAGTCCCATTACAGGCCCTCCACCGTTCTCCAGCTGAGAGGAGGTACCGTGATCC
AGCACAGGGCCCTCTACGGAAACTCTCAGTTGATCTCATCAAAACTTATAAGCACATAAA
TGAGGTTTACTATGCCAAGAAAAAGAAACGTGCCCAGCAAACGCAGGGCCAGAGTCCAAG
TATGCACAAAAAGGAACGGAAGGTGTACAATGATGGCTACGACGACGACAACCATGATTA
TATGATCAAGTCTGGGGAGAAGTTTGAAGATAGATATGAAATTGACTCCTTGATAGGCAA
AGGCTCTTTTGGTCAGGTTGTCAAGGCCTTCGACCATGAGGAACAGACGTGGACAGCCAT
CAAGATTATAAAGAACAAGAAGCCATTCCTCAACCAGGCGCAGATCGAAGTGAAGCTGCT
GGAGATGATGAATCGGGCAGATTCTGACAACAAGTATTATATAGGTAAAGACAAGATAGT
ACGATTGAAGCGACATTTTATGTGGCGCAATCACCTGTGCTTGGTCTTCGAGCTGTTATC
TTACAACCTATATGACCTCCTGCGCAACACTAACTTCCGTGGTGTGTCGCTGAATCTGAC
TCGCAAGTTTGCGCAACAGCTGTGCACGGCTCTCCTCTTCCTGTCCACACCGGAGCTTCA
GATAATCCACTGTGATCTAAAACCAGAAAATATTCTACTTTGCAATCCAAAGCGGAGTGC
AATTAAGATTGTGGATTTTGGAAGTTCTTGTCAAATGGGCCAGAGGATATATCAGTATAT
TCAGTCTCGATTTTACCGGTCGCCTGAGGTGTTGCTGGGTATCCCTTACAATATGGCCAT
TGACATGTGGAGTCTTGGATGTATCTTGGTGGAGATGCACACAGGGGAACCTCTGTTTTC
AGGGGCCAATGAGGTGGACCAGATGAACAAGATTGTGGAAGTGTTAGGAATGCCACCAAA
GCATATCTTGGACATGGCCACGAAAGCAAGGCGATATTTTGATAAATTGCCTGATGGGAC
TTATATCCTTAAGAAAGCTAAGGATGGCAAGAAATATAAGCCACCAATGAGTCGTAAATT
GCGGGACATTATTGGGGTTGAAAGTGGTGGCCCGGGTGGTCGACGTTTGAATGAACAGGG
TCACTCAGTTTCTGATTATCTCAAGTTTGAGGATCTGATAAAGAAAATGCTGGACTATGA
CCCAAAGACAAGGATCACCCCATATTATGGCCTGCAGCACAACTTCTTTAAACGAACCAG
TGACGAATCCACAAACACAAGCAATTCAACCAGTCCAGCGATTGAACACACTGTGGCCTC
TCCCATCAATCATTCAACCTCTCAACCTGTGGCAGTGTCAGGTCGTGCAAGGTCAGATCC
ATCTCACCACCACACTCACACTGGGCACTCTCATGGGGCTATGGACTGTGAGGTGTTTAG
TCATCATGCAGCTCACCCTCCACACGCAGCCCACCATCCCCGCCACGTGCACCCTCACCA
TGCCCACCGCTGTCGACCGCCGGATCCCCGCCCTCCAGATACTGCCGGACGGCCCCAACC
CCAAGCCACGTCGTCCAGTAACACGGCAGCTGCTGGGGGATCCTTGCCACCTACAGCAGT
ATATTCTACTCATCCATACTTACCTATGGCCCTGGACTGTACCCAAACTGGCTCTGTCAA
CCTCCCCTTGGCACCCAGTAGTGGTAGTAGTGCATCAGGCCCACCTTCAGCTCCATACCA
CTATCCTGGACTGCCCACTTTTCCACCAGCTACCTCCAGTAGCAGTGGGAGTAGTGGAGG
GCAGGCAGGTGTTGTTGGCTATGGTTACCCAGGAGGTTCGCTGGTGCCAGTTGTTTCTGG
GGGCCCTGGTGTCATGTATGAAGGGGCGCGGCCACCTGGAGGACATCTTGAGCAGCCACA
ACCTCTGCCTATGTCACAACCGGGAGCAGCAGCGGCAGCAGCAGCGGCAGCGGCGGCAGC
AGCACCAGCAGCACTGTGGCGGAGGACCTGCTCAAGTCCAGACATCCGCTCACGGGTCAG
TACTGGCTGAAGTGCCTCGCTGTCCTGCGCTCCCACAATCTTTGCTCTGCTGGCTCCTTG
TACTCGTCAGACCAGTGGCAAGTCCGCTTTAGTGGCGCTTGAAGATCGACAAGTCCACTT
AGTGGCTCTTGAAGATCAACAAGTCCACTTAGTGGCCCTTGAAGATCAACAAGTCCACTT
AGTGGCC


>comp3068_c0_seq2
CGCTGCCATATTTGAAGAGTGCGCTGTTACTCTCCTCAGATCGATTTTGTGTATTATTGT
GATAATTGTATACTTGGATGGGTATACATGTGTGAGATGTAAGCAGGGAGACCTCGACGC
CAGGATATACACACAGGATTTACCTAAGAAGCCCGGAGAATACCATAGGAAGCGGTTAAC
GTGAGGATTCAAATAAGAGATGGTGGACTGACTACCGATAGTTCATGTTTTGACGAGAAA
AGGCTCTTATGAGGTGTTTATACCCGCATTTCAGTGTGAGGTGGAATGATACAGTACATA
GAGTTTGTCTGGGAATAAGTGAAGTGAACAAGTAAGTGGATAGTGGAATTAGCAGTGTGA
TATTTGTGTTTTGGGCGAGTGTTTTGACCCTTACGGGTGCGTCCATTCTAGCGCGCGGGG
GAGGAACCCAGCCAGAGTCGTGCAAAACGTAAACAAACTGCGTCTTACCATCCAAATTTT
ACCCATAGTACTGGAAATGAATACTATCTTCAATGACTCCCAACAAGAAATCGTCATTTA
AAGGACCACTCGACACCATATCGTCCAAACCAGATTGATTACCTCAGAAAAACAAGTGTT
GAAAGACGGTGTGGAAGTTGCTTTGTTGACACGGCCTCTGGTGTTGGTAGCCACTTTCCA
TGAGCCCGTTAAACATGGCGTTCACAGGGATGTGAAGCCAGGCCCTGGATCTGACAGAAC
TGGATGGAATGGTTTTATTGACCTACTGCCCGCACATTACTGAACCAATATGCCGGAGAA
TGAGACAGCAGACATTGCACTACCATTGATTTTAGTTGCAAGGGGGCCAAGGAAGAAGAA
GAGTGTAGTTTTATTATATACATGGATTGTATGATTAGAAGTGAAGCTTATCACTTTTTA
GCCCACTGAAGATACATATCATTGGAGTTTCCTGAAGCTCTAGACATAATCATAAGGAGA
CTAGTATCTTAAGGCATTGTTGTGTTGGATTTTGGAATTTTAAAAAGATAATAGGCTAAT
TATATAAAACTGAGTGTAACTAAGGTCTGTGATGAAGTGTTGCTGTGATTTCTTATGGGT
GAAGTGAAGTGCGGAAAGTTTACCGAAGAAGCATAGACGAGTGCGGGATAACAGTGCACA
GTACTTGACGCGATCCAGGTAATCCCTGGACCACTGTGCACAATTTAGCAGTGGTAGCCT
GGCAGGCGCCGGGATAGCCAGCCTTGGGGAGCGCGAGTGCAGTGGTGGGGCCGGGCCGGG
CCATGCAGGCGGGGGTGCCATGGTGCTGGTGAGTGGGGGAGGGGGGGACGGCTCGGGCGC
CGCAGCAGCCGGTGGGCGAGTGGGTGGGGCGGCCGCTGCAGCCCAAGCCATGGACAAGGC
TTGGGGGGTGACCGTGGCCCCCCCGAATCAGCACAAGCGCCATGACCCCTGGCACAAACA
TGAGCTGGCGGACAAGGAAAGAGCCAAGCAGATGCGTGACATGGGAGGAGGGTACGGGGG
TCGGCCAAACCTCCTGTATGGCAAGCTGTGTTCGGAGGATCAGCTGCAGCAGTTGGGAGT
GTCATTGGAGTATGTCCCGCCTGAGGGTCAGCTGTCCTCTTCTCATCGAACTCCGCAGCA
GCCTCCTCCTCATGGCTCGGTTGGTGGGAGTCAAATAGCAGTTGGTGGTGGAGGAGCCTA
TAAGTCAGTCCCATTACAGGCCCTCCACCGTTCTCCAGCTGAGAGGAGGTACCGTGATCC
AGCACAGGGCCCTCTACGGAAACTCTCAGTTGATCTCATCAAAACTTATAAGCACATAAA
TGAGGTTTACTATGCCAAGAAAAAGAAACGTGCCCAGCAAACGCAGGGCCAGAGTCCAAG
TATGCACAAAAAGGAACGGAAGGTGTACAATGATGGCTACGACGACGACAACCATGATTA
TATGATCAAGTCTGGGGAGAAGTTTGAAGATAGATATGAAATTGACTCCTTGATAGGCAA
AGGCTCTTTTGGTCAGGTTGTCAAGGCCTTCGACCATGAGGAACAGACGTGGACAGCCAT
CAAGATTATAAAGAACAAGAAGCCATTCCTCAACCAGGCGCAGATCGAAGTGAAGCTGCT
GGAGATGATGAATCGGGCAGATTCTGACAACAAGTATTATATAGGTAAAGACAAGATAGT
ACGATTGAAGCGACATTTTATGTGGCGCAATCACCTGTGCTTGGTCTTCGAGCTGTTATC
TTACAACCTATATGACCTCCTGCGCAACACTAACTTCCGTGGTGTGTCGCTGAATCTGAC
TCGCAAGTTTGCGCAACAGCTGTGCACGGCTCTCCTCTTCCTGTCCACACCGGAGCTTCA
GATAATCCACTGTGATCTAAAACCAGAAAATATTCTACTTTGCAATCCAAAGCGGAGTGC
AATTAAGATTGTGGATTTTGGAAGTTCTTGTCAAATGGGCCAGAGGATATATCAGTATAT
TCAGTCTCGATTTTACCGGTCGCCTGAGGTGTTGCTGGGTATCCCTTACAATATGGCCAT
TGACATGTGGAGTCTTGGATGTATCTTGGTGGAGATGCACACAGGGGAACCTCTGTTTTC
AGGGGCCAATGAGGTGGACCAGATGAACAAGATTGTGGAAGTGTTAGGAATGCCACCAAA
GCATATCTTGGACATGGCCACGAAAGCAAGGCGATATTTTGATAAATTGCCTGATGGGAC
TTATATCCTTAAGAAAGCTAAGGATGGCAAGAAATATAAGCCACCAATGAGTCGTAAATT
GCGGGACATTATTGGGGTTGAAAGTGGTGGCCCGGGTGGTCGACGTTTGAATGAACAGGG
TCACTCAGTTTCTGATTATCTCAAGTTTGAGGATCTGATAAAGAAAATGCTGGACTATGA
CCCAAAGACAAGGATCACCCCATATTATGGCCTGCAGCACAACTTCTTTAAACGAACCAG
TGACGAATCCACAAACACAAGCAATTCAACCAGTCCAGCGATTGAACACACTGTGGCCTC
TCCCATCAATCATTCAACCTCTCAACCTGTGGCAGTGTCAGGTCGTGCAAGGTCAGATCC
ATCTCACCACCACACTCACACTGGGCACTCTCATGGGGCTATGGACTGTGAGGTGTTTAG
TCATCATGCAGCTCACCCTCCACACGCAGCCCACCATCCCCGCCACGTGCACCCTCACCA
TGCCCACCGCTGTCGACCGCCGGATCCCCGCCCTCCAGATACTGCCGGACGGCCCCAACC
CCAAGCCACGTCGTCCAGTAACACGGCAGCTGCTGGGGGATCCTTGCCACCTACAGCAGT
ATATTCTACTCATCCATACTTACCTATGGCCCTGGACTGTACCCAAACTGGCTCTGTCAA
CCTCCCCTTGGCACCCAGTAGTGGTAGTAGTGCATCAGGCCCACCTTCAGCTCCATACCA
CTATCCTGGACTGCCCACTTTTCCACCAGCTACCTCCAGTAGCAGTGGGAGTAGTGGAGG
GCAGGCAGGTGTTGTTGGCTATGGTTACCCAGGAGGTTCGCTGGTGCCAGTTGTTTCTGG
GGGCCCTGGTGTCATGTATGAAGGGGCGCGGCCACCTGGAGGACATCTTGAGCAGCCACA
ACCTCTGCCTATGTCACAACCGGGAGCAGCAGCGGCAGCAGCAGCGGCAGCGGCGGCAGC
AGCACCAGCAGCACTGTGGCGGAGGACCTGCTCAAGTCCAGACATCCGCTCACGGGTCAG
TACTGGCTGAAGTGCCTCGCTGTCCTGCGCTCCCACAATCTTTGCTCTGCTGGCTCCTTG
TACTCGTCAGACCAGTGGCAAGTCCGCTTTAGTGGCGCTTGAAGGTCGACAAGTCCGCTT
TAGTGGCTCTTGAAGATCGACAAG


>comp5354_c0_seq1
TACTACTACTACTACTGCTACTACCACTACTACTACTACCCCTTACACTCCGTACCGACA
TACAGCCAAGATGGGGCGTAAGAAGATTCAAATCTCTCGGATCACTGATGAACGGAACAG
ACAGGTGACATTCACAAAACGCAAGTTTGGTCTGATGAAAAAAGCATATGAGTTGTCGGT
GTTGTGTGACTGTGAGATCGCACTCATCATCTTTAACTCTAGCAACAAACTATTCCAATA
TGCATCCACGGATATGGACAAGGTCCTGCTCAAGTACACCGAGTATAATGAACCTCACGA
ATCCAGGACCAATAATGATATCGTCGAGGCTCTTAACAAAAAAGAACACAAAAATGGTCT
ACAGTCCCCAGACTCACCTGACCCTGAACAAGAGTACTCTCTGACACCCCGCACTGAGGC
GAAGTACAACAAGATTGATGAAGAATTTACCCTGATGATGCAGCGCAACCAGATCAATGG
CAGTCGACAACCAGTAGGACTAAACAACTACAACAGCATGGCAGTGACCGTACCTGTTAA
TAATACAAACTATGATCCGGCCCTAATGCAGCCCTCACCACAGATGTCTCATGCCTCTCT
CTCACCACGACCTGGATCATCAAGTGGAATGCTAGACATGAATGGCTCTAATGGTTACCC
TGGCTCAACTTCTCCTCTACCCCATGGAGGAGCACCGTCACCTGGACTAGTGCCTCGGCC
ACATTCGTCAAAGACCCATTCTCCTACCAGACCAAATCTTCGTGTTCTCATTCCTAACTC
ACAAGCACAGACCACTCCACGACCAGGATCGCCCTCACTAAACACGCCAGTAGTATCACT
TCAGTCAAATGTGAACCCCTCAATGACGTATTCTTCACTCAACTCATTCTCACATCAGGA
CTTCCCACTCAATGCTGATATCTCTCTCAATCCTCTAAACAGTCTTCACCAGTGGAACAG
TGGGTCACTGGCAATGTCACATGCGGGTCTGCCTCATCTCAGTGTCAGTTCCTCCACACC
ACCACCAGCCGCCTCCCCGCCTGTCAGGATCAAGTCAGAACCCATCAGTCCTCCTCGTGA
TCCCAATTGCATCCCTGCTTCTCACCTGCAAAGACCAGCCTCTACAGACCCTGGCCACCT
GTCACCTGCACCACCTTCACATATGGGTCCATCTTCCAACCATCCTGGGCACAGTCTGTA
CACCAATGCACTCTCAGATTTCCTTGCAGGTCACCTGACTCCAACTTCACATGCTTCACC
TGAAGGGGCCTCCCACCACAGTGACTATGACACCCCGTTGAGCAAACGGCCGAGAATTTC
AGAAAATTGGGCCCCCAATTCGTGAGGTGCAAGAAGGGCCACCACGTGCACCAGTGAGAG
GACACTCAGTGCTGCGTGAACAGTGCCTGGCGAGCAGGGGGTGCCGTCCCTAGGGTCAAG
AAACCCTCACAATCGTGCCCCCACCGCCTCTGCCTCTATGGACCACAACGGTTGTTAACT
GTACAAAAAAAGACTTGGGGAGCAGTGTGTGTGTCCTTCGCCGTGTGTGTGAGTGTCAGT
GCCGCACTACCGTGACAGTGCCAAGAGAGGAGCTGCAGCCCTGCTCCCCGGCCTCCTGTG
TTTGTGAATCACATTCCCTTACTCCCTTCTGCCAGTCCTGCTCCAGCCTGCCCACCTGCA
ACAGCCCTCCAGCCTCTTACAGGCACTGGTGACTGGCAAATTCAAGAGGACAGTTCAATG
CCTTCTCAAGTCTGGTAGGCCGAGGGCTGTCAACACTGCCTCTTGGCAGATGAAAAATTA
TTTCACTGCCCACCTGGTTAAGGGCTGAGAAAGTCATTGCCAAGCATCTATGTAAATGTG
ACCCACATGTCATTATCTGCATGGTTGACTTTAGGTTGCTGGCTATCTTATCCCAGTTTT
GGATTGTCTCCTGCCTGTATGATAACGGCAAAGGATGCATCCTGCCCAGTTGAAAAGGGT
CATTCTTAACATTACTGCATCGACTGCAGTTCACAAGTCTGTCACCGCCACCTATGTACT
TGTTAGTTCTGGCTCAATGTAAATAAGCAAAAGACATGATTATTTTTACTCTTTGTACAT
ATTGGCCTATATGATAAGATTGCCTGGTACTTGGTGTGTGGTGGTGCTGGTGGAGGCAAG
GGAGGCAAGCAGCAGTGTGGGCTGCCTCCCCCACCACCCCATACTGCCGCCCTCTGTACC
TCTCGTATGGTCTTTCTTTGTACCTTGTGCCTCACCTTACTGTGTAAGAAGTTGTAGCCT
CTAGTAACTGTGGACAGTAGTGCGTGGCCAGTGTGCGCTGCATCGTGGTGTGGTGGTGGT
GGCAGACTGGAGATGGTAGATGGGCGGTGGCAGCTGTGGGCATCACTAGGCCCTGTATGT
GTGCCTTGCTGGCCACCATCGTTCCTCCAGCTCTAGGTGGTCCAACATTGCTGCCACCCA
TCCATTCCTGTGGTTACTGCCACCCACCACGGGGCTCGGCCCACAGGAAGGAGGAGCCAG
CTGTACCATACCAAATACAACACTAACTGTCGATACATAAACATTTAGACTGTGTTGACT
TAACGTTGTTTGTATAAATACAAAGTCTAGATTCTTAATAATTTATATGATACTGCTAAT
GTATAATTCTTAAAGAAATGTTTATAGTTATATTTGATTATAATAAATCAAAACACCTAG
TTTCTAAGCAAAGACACTAAACCCATTACCCTAAGCATATGTTGCACCTTGTTGTGGCGT
GATTACCGTGTACCACAGGCCGGCGTGCTGGGGCTCAGTGGGATTGGGGGGTGTAGGGGC
CCAAGCATAGCTTCCTCACACCCATGTACTGTAAAGTAAGAAATATTCCCAGTAATGCTA
TTGATTCTGAATGTTTAATTTTATGCATATTAAAACCTTTTTCTATTAAAAGAAATACTG
TCATATAGAAGCTAGAAAAGTATTAAAGTATGTCATAATAATTTATGGTGACTTACTAAA
TTGGTATTGTACTGTACAAATATGAAGGTATGACTATTATCTGTGATGTACATAGTGCAA
TTCAATGGGTCCCATTCACTGCTGTAACCCTAGAAATATATGTTTTTTGGTGAATGGTGT
GCTCGTGCAGAGCAGACATAGCTGCAATTGTTAAGTGATAATCATGCTGGTAACTGGTCA
TATAATAATTTATTTCTGCTCATTGGGTTGGCTCTGGCTTGTAAACAGTACTTCTTTGTC
CAGTTTTTGTAGGATGCCCGTCACAGAATATAATAGCATAACTGAGCACAGGGAGAATCA
CTGTCCATATGATCATGGTGCATGTATCAAGACAAATGTTAAAGTATTACAGCAGGCCAG
AGCACATTTGGTGAGTGCGGGTTGAAATTATAATTCTCCTTTTAAGTAGAATTGAGACCA
GAAGGTTTGTGTGAGGCATATCCAACTGTCCCCCACCCCCTTTCCCCCCGCCAGCAGCCC
CCGTCCTTATGTTCTGACAACAAGTTACATGTTTGTGTAGAGTAAGTATACTATTAATAT
TTTTTTGTTAGTGAAATAGAAGCATTTTGTGTGAATTTTGGCATGTTATTCAATAAAATC
TGA


>comp5354_c0_seq2
TACTACTACTACTACTGCTACTACCACTACTACTACTACCCCTTACACTCCGTACCGACA
TACAGCCAAGATGGGGCGTAAGAAGATTCAAATCTCTCGGATCACTGATGAACGGAACAG
ACAGGTGACATTCACAAAACGCAAGTTTGGTCTGATGAAAAAAGCATATGAGTTGTCGGT
GTTGTGTGACTGTGAGATCGCACTCATCATCTTTAACTCTAGCAACAAACTATTCCAATA
TGCATCCACGGATATGGACAAGGTCCTGCTCAAGTACACCGAGTATAATGAACCTCACGA
ATCCAGGACCAATAATGATATCGTCGAGGCTCTTAACAAAAAAGAACACAAAAATGGTCT
ACAGTCCCCAGACTCACCTGACCCTGAACAAGAGTACTCTCTGACACCCCGCACTGAGGC
GAAGTACAACAAGATTGATGAAGAATTTACCCTGATGATGCAGCGCAACCAGATCAATGG
CAGTCGACAACCAGTAGGACTAAACAACTACAACAGCATGGCAGTGACCGTACCTGTTAA
TAATACAAACTATGATCCGGCCCTAATGCAGCCCTCACCACAGATGTCTCATGCCTCTCT
CTCACCACGACCTGGATCATCAAGTGGAATGCTAGACATGAATGGCTCTAATGGTTACCC
TGGCTCAACTTCTCCTCTACCCCATGGAGGAGCACCGTCACCTGGACTAGTGCCTCGGCC
ACATTCGTCAAAGACCCATTCTCCTACCAGACCAAATCTTCGTGTTCTCATTCCTAACTC
ACAAGCACAGACCACTCCACGACCAGGATCGCCCTCACTAAACACGCCAGTAGTATCACT
TCAGTCAAATGTGAACCCCTCAATGACGTATTCTTCACTCAACTCATTCTCACATCAGGA
CTTCCCACTCAATGCTGATATCTCTCTCAATCCTCTAAACAGTCTTCACCAGTGGAACAG
TGGGTCACTGGCAATGTCACATGCGGGTCTGCCTCATCTCAGTGTCAGTTCCTCCACACC
ACCACCAGCCGCCTCCCCGCCTGTCAGGATCAAGTCAGAACCCATCAGTCCTCCTCGTGA
TCCCAATTGCATCCCTGCTTCTCACCTGCAAAGACCAGCCTCTACAGACCCTGGCCACCT
GTCACCTGCACCACCTTCACATATGGGTCCATCTTCCAACCATCCTGGGCACAGTCTGTA
CACCAATGCACTCTCAGGTCACCTGACTCCAACTTCACATGCTTCACCTGAAGGGGCCTC
CCACCACAGTGACTATGACACCCCGTTGAGCAAACGGCCGAGAATTTCAGAAAATTGGGC
CCCCAATTCGTGAGGTGCAAGAAGGGCCACCACGTGCACCAGTGAGAGGACACTCAGTGC
TGCGTGAACAGTGCCTGGCGAGCAGGGGGTGCCGTCCCTAGGGTCAAGAAACCCTCACAA
TCGTGCCCCCACCGCCTCTGCCTCTATGGACCACAACGGTTGTTAACTGTACAAAAAAAG
ACTTGGGGAGCAGTGTGTGTGTCCTTCGCCGTGTGTGTGAGTGTCAGTGCCGCACTACCG
TGACAGTGCCAAGAGAGGAGCTGCAGCCCTGCTCCCCGGCCTCCTGTGTTTGTGAATCAC
ATTCCCTTACTCCCTTCTGCCAGTCCTGCTCCAGCCTGCCCACCTGCAACAGCCCTCCAG
CCTCTTACAGGCACTGGTGACTGGCAAATTCAAGAGGACAGTTCAATGCCTTCTCAAGTC
TGGTAGGCCGAGGGCTGTCAACACTGCCTCTTGGCAGATGAAAAATTATTTCACTGCCCA
CCTGGTTAAGGGCTGAGAAAGTCATTGCCAAGCATCTATGTAAATGTGACCCACATGTCA
TTATCTGCATGGTTGACTTTAGGTTGCTGGCTATCTTATCCCAGTTTTGGATTGTCTCCT
GCCTGTATGATAACGGCAAAGGATGCATCCTGCCCAGTTGAAAAGGGTCATTCTTAACAT
TACTGCATCGACTGCAGTTCACAAGTCTGTCACCGCCACCTATGTACTTGTTAGTTCTGG
CTCAATGTAAATAAGCAAAAGACATGATTATTTTTACTCTTTGTACATATTGGCCTATAT
GATAAGATTGCCTGGTACTTGGTGTGTGGTGGTGCTGGTGGAGGCAAGGGAGGCAAGCAG
CAGTGTGGGCTGCCTCCCCCACCACCCCATACTGCCGCCCTCTGTACCTCTCGTATGGTC
TTTCTTTGTACCTTGTGCCTCACCTTACTGTGTAAGAAGTTGTAGCCTCTAGTAACTGTG
GACAGTAGTGCGTGGCCAGTGTGCGCTGCATCGTGGTGTGGTGGTGGTGGCAGACTGGAG
ATGGTAGATGGGCGGTGGCAGCTGTGGGCATCACTAGGCCCTGTATGTGTGCCTTGCTGG
CCACCATCGTTCCTCCAGCTCTAGGTGGTCCAACATTGCTGCCACCCATCCATTCCTGTG
GTTACTGCCACCCACCACGGGGCTCGGCCCACAGGAAGGAGGAGCCAGCTGTACCATACC
AAATACAACACTAACTGTCGATACATAAACATTTAGACTGTGTTGACTTAACGTTGTTTG
TATAAATACAAAGTCTAGATTCTTAATAATTTATATGATACTGCTAATGTATAATTCTTA
AAGAAATGTTTATAGTTATATTTGATTATAATAAATCAAAACACCTAGTTTCTAAGCAAA
GACACTAAACCCATTACCCTAAGCATATGTTGCACCTTGTTGTGGCGTGATTACCGTGTA
CCACAGGCCGGCGTGCTGGGGCTCAGTGGGATTGGGGGGTGTAGGGGCCCAAGCATAGCT
TCCTCACACCCATGTACTGTAAAGTAAGAAATATTCCCAGTAATGCTATTGATTCTGAAT
GTTTAATTTTATGCATATTAAAACCTTTTTCTATTAAAAGAAATACTGTCATATAGAAGC
TAGAAAAGTATTAAAGTATGTCATAATAATTTATGGTGACTTACTAAATTGGTATTGTAC
TGTACAAATATGAAGGTATGACTATTATCTGTGATGTACATAGTGCAATTCAATGGGTCC
CATTCACTGCTGTAACCCTAGAAATATATGTTTTTTGGTGAATGGTGTGCTCGTGCAGAG
CAGACATAGCTGCAATTGTTAAGTGATAATCATGCTGGTAACTGGTCATATAATAATTTA
TTTCTGCTCATTGGGTTGGCTCTGGCTTGTAAACAGTACTTCTTTGTCCAGTTTTTGTAG
GATGCCCGTCACAGAATATAATAGCATAACTGAGCACAGGGAGAATCACTGTCCATATGA
TCATGGTGCATGTATCAAGACAAATGTTAAAGTATTACAGCAGGCCAGAGCACATTTGGT
GAGTGCGGGTTGAAATTATAATTCTCCTTTTAAGTAGAATTGAGACCAGAAGGTTTGTGT
GAGGCATATCCAACTGTCCCCCACCCCCTTTCCCCCCGCCAGCAGCCCCCGTCCTTATGT
TCTGACAACAAGTTACATGTTTGTGTAGAGTAAGTATACTATTAATATTTTTTTGTTAGT
GAAATAGAAGCATTTTGTGTGAATTTTGGCATGTTATTCAATAAAATCTGA


>comp34215_c0_seq1

TTTACTTGTTGCCATCATCATGGAGAACTTCTCTCTGTTTTACTCCAATGAGGAGGATGC
TCTGCTGTCATACGCTGACATCCGTAACTTTCAGAACACCTGGAATGTAGTAGATGTTAA
CCAACGTGGTGTTATCCCAGTGAGGAAGATCAAATTTATTCTGCGACTTTTGAAAGGAAG
GTTAGAGGTTGACCCAGAGAAGGATAGATTACTGTTCAAACATATGTGCTATGAATTAGA
GCGACTTCACAATGGTGATGACGTAACCTTCCACGATGTTCTCAATATGCTCTCTTATCG
AAGTGTAGATATTCGTAAGTCCCTTCAGTTAGAAGAATTAATGGCACGAGAGGAGCTAGA
ATACATCATTGAAGAGGAAGTGGCTAAGCAGACTATTCGCAACTGGCTTGATAATTGCCT
AAAACGAATTCGAGCTCAAAAGGAACAGAGCTCTTTACTGGATAGATTAAGAGAAACCAA
TGATGCATTGATTGTTGGGCTGCATGAGGTTAAGAAAACCCAGATACAAGATAAGGAAAA
AGAGTCGGAGAATAAAGAGGGTGAACGGACCAGAGAAAGGAAGAAAGGAATGATCATGGT
AACTCGTACAGACTCTATGTCAAGCATCAGTGGTGGGCGAAAATTCCTTGCACCAACACC
GTCAGACACAACGTTACGAGGAGAGAAACATCCACGACATGACTCTAAATCGAGGAAAGG
TAAACCCTCAGGTGGCAGTAAGAATCTACCTCATGTTATTGAAGGAGGAGAAGGTATAAC
AGCTGGAACTGGTGGTCAATTAAGCAGTGATATTACAAGTAATAAGGCTGTTCTTCCACG
TTCTGCTTCAGGTTCTGGTGAAGTAAGAGAATGGTGGCGAGAACAAGTTGGTTATAACTC
AGGTTCTGATTTCAGTGATGGAACAGACAAGGATGACTGATTATAGCTTGTCACTCTCCA
CTGTTTT


>comp66820_c0_seq1

CCCGGATCAAGGCTTTGGGGGTGAAGAGTAAGCCATCTGCCAAGATTTTTAGGCTTAGTT
CCAAGCTCATGAAGACAACAAAGGCATATTCTGCTATCTGCAACATGGGTTGTTCAGTTA
TACGATATTCAGCCGCCTCCAGCATGAGTGATATGCAGGAGAGTGTTGTGACCAGGATCA
TCAGCCAGTCTAAATAAGTAACCAGGGCCAGAAGGTTATGCAGCCTTTTATATTTAAGCT
TCCTCTCTTTGCCAGTTATGGGATCTTTGTGACTTGTATCATAGCGAGAATATACAATAA
GCTGACATAATTTTCTAAACCGACTCTCACGACCAATTGCAAACAGGGGTGTATCAAAAT
ATGGATGATTCTCTCTTAGATCCTCTTCACGCTGATTCCTCCTCATTTCAGCCTGTTGCC
GCTTGGCCTGCAACATTTTGATGTCCAAATC


>comp85336_c0_seq1

GGGTTAGCAAAGGGTCGTGGTGTTGGAGGACTGGAAGACTCGGCAATATCGTACCGTAAA
CGGCGGCCCATTAAGCTCCTAACCCCAATATCTCATCCCCGTAATGCTGATTATGAGAAA
AAGAAAACTGGTGTTTCTAATATAATTTGTGATGCCAACAATCAAAGACTTCTTCTCGGA
GACTCTGGTCAGATACCACTGCCAGGAAAAGGAACTCACTCACATGGCACAATCTCCTCT
AAACATGTCCGACTTGACCAGAAGTCCATACGTCGCAGTGTTCGG


>comp96661_c0_seq1

GCAGGATATTTTTCATTCTCATTTAGTTCTAGTTTCATCTTGGTTACAAAAATCTTCCGT
ATAAAGACTCCCACACAATCCTTTCGTTCTGTTATGGTTGGATCATTACATCGTGCAAGT
TGACCACCATACATCTGTACTCCATAACTTGCAAACACAAATAGAAGCACTATCAAGAGA
ACTGATACCAACAAAATTTCTTTAAAGCCTTTACAGAGTTCTG


>comp97497_c0_seq1

CCCAAGTTTACAATACATTACCTTTTGTTCAGATCTGGCAATCACATTTTTCTTCACTGT
GGAAATGGTTGCCAAAATGCAAGCAAGGGGAATTTTAAAGGGTGAAGTTCCATACCTGAA
GGACCGCTGGTGTCAGTATGATGCTAGTATGGTGTTCTTCTTGTGGATCTCAGTCATTCT
ACAGATGTTTGAGGAGATGTTTGATTGGGTAGATAAACACAGTTACTTGTCTGTGTTACG
TGCTCCAAGACCACTTATTGTTGTCCGTCTTATACGTATCTTCCTCAAGTTTTCCATGCC
AAAGAACAGATTAAAGCAAATTATCAAGC


>comp8495_c0_seq1

CGGTGACTAAGTGATCGTATGCCCGACAGTCTCTATGTTCTACCCAAATTTCTCCAGCAT
GGCAACTCAAAAGCCTGTAGAATGGGTATCAGCGCTTATTATAAGATTCGAAGAACAGTT
GCCGTGTCGGACAGGCCCACAGACACAACACTCAAGATTCAATGTGGAGCAGAACAAGGA
GTGTCTCATCCAGATTAGTAGATACAAGTTCTCATTAGTCATATCAGGTCTTTATAAGAT
CCTACAGAAAGTCAACGAAATGCGATCGCATGGCCCAGAATTTGAGAAGAACTACTATGA
GTCGTTACTGATTGTGTTGGATACCCTAGAGAAATGCTTATCCTCTCAACCCAAAGATAC
AACACGAGATGAAGCGATGAATGTTAAACTTCTACTGAGAGAGACCTGTCAGTTTATTGT
TCCCGGTCTGCAAAGTGAAAATCCTATGGTAAATCAGCTCAAAAACTTAGCATCTAAAGT
ACTCTTCGCTCTCAGTGTAAACAACTTTAATGCCGTCTTCAACAGAATATCAGTGAGGTT
ACAAGAACTCAGTACGAGCAACACAGATGAAACTCAAGATCTTACAGATATAGAATTAAT
ACAACACATTAACGTGGATGTCTTCAGACTCATCAAACTCCTAAATGAAACTATACAGAA
ATTTCGCAGTTTACGAAAAAATGCTCAATTAGTGTTGATGAACTCAATGGAAAAATCAAT
ATGGAATTGGATGGACACATACCCTAATGAATTTGCAGATTTACAGAAAAGAAGAAATGA
AGAGTTGGCAAAGTGCTGTGAGATAATGTTTGAACACTTAGACAGTTATGCAGAGAGCAA
CAAGAGAAAAGCAGCAGTTTGGCCCCTCCAGATTATGCTTCTAGTCCTATCTCCGAAAGT
GTTGGAAGAAATTGTGAATGCAGATGCAGGTGCTCCATGTTCCCAAAGACATTTTAAGAA
GAAGCAATTTATTGACCAGTTAAAAAAGGCACTGATACCCCACAACATCAGTAGACATTT
GACAGAGGCAGCTGCTGTAACCTGTGTCAAGTTGTGCAAGATTGCAACCTATATTAATAT
CAACGACTCTAATAATGTGGTCTTTGTTTTAGTGCAGAATGTTATTAGTGAATTAAAGAA
TTTGCTCTTCAACGTTGTGAAACCATTTTCTCGAGGCCAAAGCTTCATATGCCAGGATGT
GGACCTTATGATAGATTGCTTTGTCTCGCTCTTCCGCATCCTTCCACACAACAACGAGGC
CCTCAAAGTTTGTCTTAACCCAAACTCTGCATCATCATATCACTTCGTTTTGGTCAGCTC
TCTCTACAGAATAATAACACAGCCGAGACTACCGTGGTGGCCCCAGATTGATATAGTGTA
CAACAAGTCCAGTGAGCTGAGATCCATGTTCACCGACACCCTCAACAAGGTCACTCAGGG
ATGCATCTCTCACACCCCCTTAAGGATGATTCAGAGCTTATCACTGAAGGAGAAAATGGG
GACGCTTAAGTTTAAGGAGAAGTCATCAGAGGAAGCACCTTCGTTCAGGAACCTCCTACT
GTGGATGGTTCGTCTCATACACGCTGACCCAATGCTCATGCTTAATAATCAAGGTAAAGC
TGGTCATGAGATTCAGAGTTCAACCTTGGAGCTAATCAATGGATTGGTATCACTAGTTCA
TAATCCATCTATGCCAGACGTGGCAGCAGAAGCCATGGAGGCATTGCTTGTCCTTCACCA
GCCTGAGAAGATTGAGATGTGGAACCCAGAAGCACCTATCAACACCTTCTGGGATGTCAG
TTCGCAAGTGCTGTTCTCTATATCACAAAAGCTCATACAACATCAGATCGTCAATTACAC
AGAAATTCTCAAGTGGTTACGAGACATCCTCGTGTGCCGGAATGCATTTCTCCTTCGCCA
TAAAGACTATGCCAACTGTAATATTGGTGCTCACATAGCTATCTGCAAACAAGCCCATAT
CAAACTTGAGGTTGTGTTTCTAATGTACCTGTGGAGTATAGACATGGACGCTGTTTTGGT
GGCCATGTCGTGCTTCGCCTTGCTGTGTGAAGAGGCTGACATTCGGTGTGTCTGGGACGA
GGTCACAGCAACGGTCACTTACCTACTGCCTAACTACCATGTCTACCAGGAACTTGCCGC
TGCTTCCACCATTCTCACAACAGCATCTTTGGAATCAAGAATATTTAGTCTGCAACATCA
TCAGGGTAGAGCGGCCCTACAGAAACGTATCATGGCTCTGTTAAGAAAAATTGAGAAGTG
GACACCAGGTTGTCTTCATGCATGGGAAGACACATTTATCAATTGGGAGAATTCCACAAA
AATATTAGTGTCGTACCCCAAGGCCAAGCTAGAGGAGGGGCAAATTTCTGAGGGGTTTAC
TCGTTCTGTTTGTAAAAGAAGACCGTCTCACCAAAGTTCGGAACATGAAATGGAGATTCA
GGACCAAGTGAATGAGTGGGCCAACATGACGGGGTTTCTCTGTGCGCTGGGTGGTGTTTG
TTTGTTGGGTAAATCTCCCTCACGACCTCAGGGAGTCAGCCCGAGCTTGACCGTCGATGT
TAGAAAACCTGCCGTCTTTCCCAACACTAACCAGGACATGCAGTATTGTCCTGTCACACA
ATTTGTCGGCCATCTTCTTAAACTTCTGGTGTGTAACAATGAAAGATTCGGAACCCAAAT
ACAGAAACACGTAAAAGAGTTGGTGGGGCACGAAATGTCTCCTCTGTTGTATCCTATCCT
CTTTGACCAAACTAAGGTTATTGTTGATAAGTTCTTCGACCAACAGGGACAGGTAATAGT
GAGTGAACTGAATACACAGTTTATTGAACACATAATATTCATAATGAAAAATGTATTAGA
GAACAAGACTGACCATCCTTCTGAGCACTTGGGTGTTACCTCTATTGAACCTATGATGTT
GGCAATAGTAAGATATGTGAGGCATTTGGATATTACAGTCCACACATTACACATTAAAAC
TAAACTCTGTCAACTGGTGGAGGTGATGATGCAACGAAGGGACGACCTCGCTTTTCGACA
GGAGATGAAGTTCCGCAACAAAATGGTCGACTACCTCACTGATTGGGTCATGGGCAATTC
TCACCAAATAGCTCCACCAGGAACCATTGATGTAACGTCTGTGTCCAACATATATATGCA
GTATGATATAACGGGATGCTGTAGGGATCTAGACCAAGCGTGTATGGAGGCAGTGGCTGC
TCTTCTGCGGGGACTTCCTCTTCAGCCGGAGGAAAGTGATCGTGGTGATCTCATGGAGGC
TAAATCTCAACTGTTTCTGAAGTATTTTACACTCTTCATGAACCTCCTCAATGACTGTAT
GGAAGCTCAAGAGGTTGAAAAGGACGTAACTCGACAACGTGTTCAACCAGGCAAGCTGTC
TACTCTCCGTAATGCCACCATTCAGGCCATGTCTAACCTTCTCTCAGCAAACATTGACTC
GGGCCTCATGCACTCCATAGGGCTGGGATACCATAAAGACTTGCAGACCAGAGCAGCCTT
TATTGAGGTGCTAACAAAGATTTTACAGCAAGGGACAGAATTTGACACGTTAGCGGAGAC
TGTTCTTGCCGATCGCTACGAGCAGCTGGTGCAGTTGGTGACCATGATCGGTGATAAGGG
AGAGTTACCAATTGCAATGGCTCTTGCCTCGGTTGTTGTTACACCACAGATGGATGAACT
GGCCCGTGTGTTCGTCACCTTATTTGATGCTAAACACCTGCTGTCCCCGCTGCTGTGGAA
CATGTTTTACAAAGAGGTGGAGGTATCTGACTGTATGCAAACACTCTTCAGAGGCAACTC
ACTCGGGAGCAAAATTATGTCTTTCTGTTTTAAGATCTATGGAGCTTCTTACTTGCATAA
TCTTCTTGAACCATTGATACGGCCATTAATGGAGGATTGTGCTTATTCTTATGAGGTTGA
TCCAGCAAGGCTCGATCCCACTGAGGATGTGGAAGAGAACAGACGGAACCTCATAGCTCT
CACACAGAGAGTTTTTGGTGCTATCATATGTTCCTCAGATAGGTTTCCACCACAGCTACG
TAGCATGTGTCACTGCCTCTACCAAGTGCTAAGTAAAAGATTTCCACAGTTCCCACAAAA
TAACATAGGTGCCGTCGGGACGGTAATTTTTCTACGCTTCATCAATCCGGCCATTGTGTC
ACCATGTGAGACAGGCATCTTGGATAGGCAGCCAAGTCAGCAGATAAAGCGTGGTTTAAT
GTTAATGTCCAAGATCCTACAGAACATTGCAAACCATGTAGAGTTCAGCAAAGAGCAGCA
CATGCTTCCATTTAATGACTTCGTGCGGCAACACTTCGAGGGGGCGCGGCGCTTCTTTAT
CCAAATTGCCAGTGACTGTGAGAGTGTGGAACAAGCCAGCCACAGCATCTCCTTCATCAG
TGATGCTAATGTTCATGCCCTACACAGATTACTGTGGAACCACCAGGAGAAAATAGGGGA
ATACCTGTCGAGTAGCCGGGACCACAAAGCAGTCGGGAGAAGACCCTTCGACAAAATGGC
TACCTTGTTAGCTTACCTGGGACCACCGGAGCACAAACCCATCGATTCTCAATGGAGCAG
TATGGACATGACCAGCACCAAGTTTGAGGAGATCATGTCTAAGCACAACATGCACGAGAA
GGATGAGTTCAAGTCCATTAAAACGCTTAATATTTTTTACCAAGCGGGCACGTCCAAGGC
CGGCAACCCTGTTTTTTATTACATTGCCAGAAGATATAAAATTGGTGAGACGAATGGAGA
CCTGTTGATATACCATGTGATCCTTACCCTGAAACCCATCTGCCGTAAGCCTTTTGAACT
TGTGGTGGACTTCACTCATACGTGTGCAGACAACAGGTTTAGGACAGAATTTCTACAAAA
ATGGTTTGTTGTATTACCTGAAGTAGCATATGAAAACATCCATGCAGCTTATATCTACAA
TGGCAACTCCTGGGTGAGAGAGTACACAAAATACCATGACAGAATCTTGGCACCACTCAA
GGGTCATAAGAAACTGATCTTCCTGGATGCTCCTGCACGACTGAACGATTATATTGAACC
TGACCAACAAAAATTACCCGGGGCAACCACCTCCTTAGATGAGGACCTTAAAGTCTTCAA
TAATGCTCTTAAATTATCACACAAAGACACAAAAGTTGCTATCAAGGTTGGACCATCAGC
TATCCAGGTAACATCTGCTGAAAAGACTAAGGTGCTCTCTCACTCTGTGCTGCTCAATGA
TGTCTATTATGCTTCAGAGATCGAAGAGGTGTGTTTAGTTGACGATAATCAGTTTACTCT
GACTATTGCCAACGAATCTGGTCCTTTGTCATTTATCCACAATGACTGTGACAACATTGT
TCAGGCCATCATCCACATCAGAGCCAGATGGGAACTGTCCCAACCTGATTCAGTAACGGT
GCACCAGAAGATCCGGCCGAAAGATGTTCCAGGAACTCTATTAAATATGGCTCTCTTGAA
TTTGGGTTCCCTCGACCCTAACCTGAGAACAGCAGCGTACAACCTCCTTTGTGCCCTTAC
TGCCACCTTTGACCTCAAAATTGAAGGCCAACTATTGGAAACATCTGGCCTCTGTATCCC
ATCCAACAACACAATCTTCATTAAGAGTGTTAGTGAGAAACTTGCTGTGAATGAACCTCA
CTTAACACTCGAGTTCCTGGAAGAGTGCATTCAGGGCTTCCGAGCCTCTAGTATAGAGCT
CAAGCATTTGTGTCTTGAGTACATGACTCCGTGGCTTCCCAACCTCACAAGGTTTTGCAG
CCATCCAGATGACAAGAAGCGAGCCAAGGTTGCCATGATTCTTGATAAACTAATCACATT
AACCATTGAGGAAGTTGAGATGTACCCTTCCATCCAAGCCAAGATCTGGGGCAACATTGG
CCAGGTGTCAGAGTTGATTGACATGGTGCTAGACTCATTCATAAAGAGATCAGTAACGGG
TGGCCTGGGATCTGGTCAGGCAGAGATCATGGCTGATACGGCCGTGGCCTTAGCATCGGC
TAATGTAGCTTCAGTAGCCAGAAAAGTCATCGGTCGCCTCTGTAGGGTAATAGATAAGAC
ATGTACATCTCCAACGCCTACACTGGAGCAACATTTAATGTGGGATGACATAGCCATTCT
GGCAAGATATTTACTCATGCTTTCCTTCAATAACTGCCTGGATGTAGCACGCCACCTACC
GTACCTGTTTCACATTATAACATTCTTGGTGTGCACTGGGCCAGTCTCCATGAGAGCATC
CACACATGGTCTTGTCATCAATATCATCCATTCACTATGTACCTGTACCAAACCTTCATT
TTTAGAGGAAACTCAGCGTGTGTTGCGGCTCTCCCTAGATGAGTTTTCCCTTCCCAAATT
TTACCTTCTCTTTGGGATAAGTAAGGTGAAGTCTGCTGCAGTCACAGCCTTTAGATCCTC
ATACAGACACACTGGCGAGAGAGGACTTAGTTTTCTCTGCAGATTTGGCACGGACCGCAG
TCTCTCATGTAACATGGGTGACCGTGAGAGATTGTCACTTACCTCATTAGAGACCATCAC
AGATGCGCTGCTTGAGATGATGGAAGCTTGTATGCGTGATATTCCAGAATGTGATTGGTT
ACAAGCATGGACAGGCCTTGCCAAGAGCTTTGCATTCCAATATAATCCAGCTCTCCAGCC
CAGGGCCCTCATTGTGTTTGGTTGTATAAGCAAAAGTATTGTTGACCAGGACATCAAGCA
GCTCCTGCGTATCTTGGTCAAGGCACTGGAGAGTTTTTCAGATATAACGCTTATAGATTC
TATCATTATGTGCCTCACGCGGCTACAGCCTTTGCTCAGACCAGAGTCTGCAATCCATCA
GGCTTTGTTTTGGGTGGGGGTGTCGGTGCTGCAGCTGGACGAGGTGGCCCTATATGCCTC
TGGCCTGGCTCTACTGGAACAGAACCTCCACACGCTCGATTCTCAGGGAAGCTTCGATAA
TAATACTCTGGAGCAGGTCATGATGTCAACACGAGAGTCTCTTGAATGGTTTTTTAAGCA
GTTGGATCATTCTGTGGGACTCAGTTTTAAGGGCAACTTCCATTTTGCATTGGTGGGTCA
CTTGTTAAAAGGACTCCGACACCCTGCACCGACAACTGTATCCCGCACTTCAAGAGTCCT
CATCACACTCCTCTCCATTGTTGCTAAACCCCATAAGAGAGACAAATTTGAGGTAACACC
AGAGAATGTGGCTTATTTAGCTGCCCTTGTGTCAGTGTCAGAAGAGGTTAGATCTAGATG
TCACTTGAGATACTCGGTGGCACACAATCTCTCCAAATCTGCATCATCGGACACTTTTGC
TGTGGGTCTTCACTTAAACCTTCCCTCGACCACAACACAAGTCAGTGGGATGACGAGTAA
CCCACAAAGTGGACCACAGCCGCCCTCTGGTGGAGCTTCTTCTCCCAGTAATCACATACC
TTCTCCTGGGTCATCCTTTCCAACCAATGGCAGCTTCACTAACATAGCCACTTCCTCTAA
TGCCAGCACAGTTACTCTGGCATCAGTGGGCAGTACAGCAACCACTGGAGCAGGTACTGG
AGGCAATAGTGGTGGCAGTAATGGCATGAGCATTGCTGGCAATGCTGCTGCTTCATCTAC
CATCACAAGTATAAGCAGTGGTATCGTCAGTGGCAGTGGAACTCCTGTATCAGTGGGGAC
CCCGGCTGAGATGAGACTTCCTCCTACCATTATTAAAGACCCTCCTCCACTATCCTCTGC
CTCAGTTCCTGCAAACAGAAGACAGAAACCTTGGGACTCAGTGGACCAAATTTGTCTATC
ACAGGGTACGATGGGTATGCTAGGACCGCAGGGCACGATGCAGAAGCAGGGGAGTGCCCA
TCACCTGGTGAGCAGAGCAGACCCCAAGACATGGCACTCCCTTGACCTTGACCCCCATAA
CATGCGACCACCACCATTTAAAACTCAAAGGTCTTCCTCGATGCCCACACCTAAGGGTGA
CATGTCTCCCCCACCTAAGGAGCGTGGTGCCCGAGTTTCAGTCAGCAACGAAAACAACAT
CCTCTTAGACCCCGAAGTACTGACTGAGTTTTCTACCCAAGCCCTTGTTCTGACAGTCTT
GGCTACACTTGTAAAATATACGACAGACGAGAACGAGATGAGAGTTTTATATGAATACTT
GGCTGAGGCTTCTGACGTCTTCCCCAAGGTCTTCCCTGTCATCCATTCTCTACTAGATGC
CAAGATAACGTCAGTACTATCTCTTTGTCATGATGGAGTCATCCTGAGTGCAGTTCAGTC
CATCATCCAAAACATGGTGGCGTGTGAGGACCAAGGACACCAGCAGTTACACCACCTTCA
GAGTTGGGGCTTTGGGGGCCTCTGGAGATTTGCTGGACCATTTACTAAGAGTAATTGTAC
GGCGGAAAATGCAGAGCTTTTCGTCAACTGCCTAGAAGCAATGGTGGAGACCGCACTGCC
AGCGGACGGAGACGACAGTTCGGAGATGGAACTCGCACAGTACCCTTCCATGCTGTCTGT
AGCCTCGGTGAACCTCTCGTCCTCCATGTCCTCCCTCACCTTGGCCTCACCCACGGAAAA
GGATATTACTCAAAGTTGGCAGTCTGACAAGCTTCAGGTTCTCAAAATGCACCGACGACC
GGCGATATCGCCGTCTACTCTCAAATGGGCACCATCTACATAAGTCTTAGCTAATGTTTG
CTTTGCATAATAAAATCAAAATTTACTGTACATCTGCTACGAACATTACAACTATTTTGC
AGCTGTGTTAATAAGTCGTGTGTCCATAATAAACCTG


>comp8495_c0_seq2

CGGTGACTAAGTGATCGTATGCCCGACAGTCTCTATGTTCTACCCAAATTTCTCCAGCAT
GGCAACTCAAAAGCCTGTAGAATGGGTATCAGCGCTTATTATAAGATTCGAAGAACAGTT
GCCGTGTCGGACAGGCCCACAGACACAACACTCAAGATTCAATGTGGAGCAGAACAAGGA
GTGTCTCATCCAGATTAGTAGATACAAGTTCTCATTAGTCATATCAGGTCTTTATAAGAT
CCTACAGAAAGTCAACGAAATGCGATCGCATGGCCCAGAATTTGAGAAGAACTACTATGA
GTCGTTACTGATTGTGTTGGATACCCTAGAGAAATGCTTATCCTCTCAACCCAAAGATAC
AACACGAGATGAAGCGATGAATGTTAAACTTCTACTGAGAGAGACCTGTCAGTTTATTGT
TCCCGGTCTGCAAAGTGAAAATCCTATGGTAAATCAGCTCAAAAACTTAGCATCTAAAGT
ACTCTTCGCTCTCAGTGTAAACAACTTTAATGCCGTCTTCAACAGAATATCAGTGAGGTT
ACAAGAACTCAGTACGAGCAACACAGATGAAACTCAAGATCTTACAGATATAGAATTAAT
ACAACACATTAACGTGGATGTCTTCAGACTCATCAAACTCCTAAATGAAACTATACAGAA
ATTTCGCAGTTTACGAAAAAATGCTCAATTAGTGTTGATGAACTCAATGGAAAAATCAAT
ATGGAATTGGATGGACACATACCCTAATGAATTTGCAGATTTACAGAAAAGAAGAAATGA
AGAGTTGGCAAAGTGCTGTGAGATAATGTTTGAACACTTAGACAGTTATGCAGAGAGCAA
CAAGAGAAAAGCAGCAGTTTGGCCCCTCCAGATTATGCTTCTAGTCCTATCTCCGAAAGT
GTTGGAAGAAATTGTGAATGCAGATGCAGGTGCTCCATGTTCCCAAAGACATTTTAAGAA
GAAGCAATTTATTGACCAGTTAAAAAAGGCACTGATACCCCACAACATCAGTAGACATTT
GACAGAGGCAGCTGCTGTAACCTGTGTCAAGTTGTGCAAGATTGCAACCTATATTAATAT
CAACGACTCTAATAATGTGGTCTTTGTTTTAGTGCAGAATGTTATTAGTGAATTAAAGAA
TTTGCTCTTCAACGTTGTGAAACCATTTTCTCGAGGCCAAAGCTTCATATGCCAGGATGT
GGACCTTATGATAGATTGCTTTGTCTCGCTCTTCCGCATCCTTCCACACAACAACGAGGC
CCTCAAAGTTTGTCTTAACCCAAACTCTGCATCATCATATCACTTCGTTTTGGTCAGCTC
TCTCTACAGAATAATAACACAGCCGAGACTACCGTGGTGGCCCCAGATTGATATAGTGTA
CAACAAGTCCAGTGAGCTGAGATCCATGTTCACCGACACCCTCAACAAGGTCACTCAGGG
ATGCATCTCTCACACCCCCTTAAGGATGATTCAGAGCTTATCACTGAAGGAGAAAATGGG
GACGCTTAAGTTTAAGGAGAAGTCATCAGAGGAAGCACCTTCGTTCAGGAACCTCCTACT
GTGGATGGTTCGTCTCATACACGCTGACCCAATGCTCATGCTTAATAATCAAGGTAAAGC
TGGTCATGAGATTCAGAGTTCAACCTTGGAGCTAATCAATGGATTGGTATCACTAGTTCA
TAATCCATCTATGCCAGACGTGGCAGCAGAAGCCATGGAGGCATTGCTTGTCCTTCACCA
GCCTGAGAAGATTGAGATGTGGAACCCAGAAGCACCTATCAACACCTTCTGGGATGTCAG
TTCGCAAGTGCTGTTCTCTATATCACAAAAGCTCATACAACATCAGATCGTCAATTACAC
AGAAATTCTCAAGTGGTTACGAGACATCCTCGTGTGCCGGAATGCATTTCTCCTTCGCCA
TAAAGACTATGCCAACTGTAATATTGGTGCTCACATAGCTATCTGCAAACAAGCCCATAT
CAAACTTGAGGTTGTGTTTCTAATGTACCTGTGGAGTATAGACATGGACGCTGTTTTGGT
GGCCATGTCGTGCTTCGCCTTGCTGTGTGAAGAGGCTGACATTCGGTGTGTCTGGGACGA
GGTCACAGCAACGGTCACTTACCTACTGCCTAACTACCATGTCTACCAGGAACTTGCCGC
TGCTTCCACCATTCTCACAACAGCATCTTTGGAATCAAGAATATTTAGTCTGCAACATCA
TCAGGGTAGAGCGGCCCTACAGAAACGTATCATGGCTCTGTTAAGAAAAATTGAGAAGTG
GACACCAGGTTGTCTTCATGCATGGGAAGACACATTTATCAATTGGGAGAATTCCACAAA
AATATTAGTGTCGTACCCCAAGGCCAAGCTAGAGGAGGGGCAAATTTCTGAGGGGTTTAC
TCGTTCTGTTTGTAAAAGAAGACCGTCTCACCAAAGTTCGGAACATGAAATGGAGATTCA
GGACCAAGTGAATGAGTGGGCCAACATGACGGGGTTTCTCTGTGCGCTGGGTGGTGTTTG
TTTGTTGGGTAAATCTCCCTCACGACCTCAGGGAGTCAGCCCGAGCTTGACCGTCGATGT
TAGAAAACCTGCCGTCTTTCCCAACACTAACCAGGACATGCAGTATTGTCCTGTCACACA
ATTTGTCGGCCATCTTCTTAAACTTCTGGTGTGTAACAATGAAAGATTCGGAACCCAAAT
ACAGAAACACGTAAAAGAGTTGGTGGGGCACGAAATGTCTCCTCTGTTGTATCCTATCCT
CTTTGACCAAACTAAGGTTATTGTTGATAAGTTCTTCGACCAACAGGGACAGGTAATAGT
GAGTGAACTGAATACACAGTTTATTGAACACATAATATTCATAATGAAAAATGTATTAGA
GAACAAGACTGACCATCCTTCTGAGCACTTGGGTGTTACCTCTATTGAACCTATGATGTT
GGCAATAGTAAGATATGTGAGGCATTTGGATATTACAGTCCACACATTACACATTAAAAC
TAAACTCTGTCAACTGGTGGAGGTGATGATGCAACGAAGGGACGACCTCGCTTTTCGACA
GGAGATGAAGTTCCGCAACAAAATGGTCGACTACCTCACTGATTGGGTCATGGGCAATTC
TCACCAAATAGCTCCACCAGGAACCATTGATGTAACGTCTGTGTCCAACATATATATGCA
GTATGATATAACGGGATGCTGTAGGGATCTAGACCAAGCGTGTATGGAGGCAGTGGCTGC
TCTTCTGCGGGGACTTCCTCTTCAGCCGGAGGAAAGTGATCGTGGTGATCTCATGGAGGC
TAAATCTCAACTGTTTCTGAAGTATTTTACACTCTTCATGAACCTCCTCAATGACTGTAT
GGAAGCTCAAGAGGTTGAAAAGGACGTAACTCGACAACGTGTTCAACCAGGCAAGCTGTC
TACTCTCCGTAATGCCACCATTCAGGCCATGTCTAACCTTCTCTCAGCAAACATTGACTC
GGGCCTCATGCACTCCATAGGGCTGGGATACCATAAAGACTTGCAGACCAGAGCAGCCTT
TATTGAGGTGCTAACAAAGATTTTACAGCAAGGGACAGAATTTGACACGTTAGCGGAGAC
TGTTCTTGCCGATCGCTACGAGCAGCTGGTGCAGTTGGTGACCATGATCGGTGATAAGGG
AGAGTTACCAATTGCAATGGCTCTTGCCTCGGTTGTTGTTACACCACAGATGGATGAACT
GGCCCGTGTGTTCGTCACCTTATTTGATGCTAAACACCTGCTGTCCCCGCTGCTGTGGAA
CATGTTTTACAAAGAGGTGGAGGTATCTGACTGTATGCAAACACTCTTCAGAGGCAACTC
ACTCGGGAGCAAAATTATGTCTTTCTGTTTTAAGATCTATGGAGCTTCTTACTTGCATAA
TCTTCTTGAACCATTGATACGGCCATTAATGGAGGATTGTGCTTATTCTTATGAGGTTGA
TCCAGCAAGGCTCGATCCCACTGAGGATGTGGAAGAGAACAGACGGAACCTCATAGCTCT
CACACAGAGAGTTTTTGGTGCTATCATATGTTCCTCAGATAGGTTTCCACCACAGCTACG
TAGCATGTGTCACTGCCTCTACCAAGTGCTAAGTAAAAGATTTCCACAGTTCCCACAAAA
TAACATAGGTGCCGTCGGGACGGTAATTTTTCTACGCTTCATCAATCCGGCCATTGTGTC
ACCATGTGAGACAGGCATCTTGGATAGGCAGCCAAGTCAGCAGATAAAGCGTGGTTTAAT
GTTAATGTCCAAGATCCTACAGAACATTGCAAACCATGTAGAGTTCAGCAAAGAGCAGCA
CATGCTTCCATTTAATGACTTCGTGCGGCAACACTTCGAGGGGGCGCGGCGCTTCTTTAT
CCAAATTGCCAGTGACTGTGAGAGTGTGGAACAAGCCAGCCACAGCATCTCCTTCATCAG
TGATGCTAATGTTCATGCCCTACACAGATTACTGTGGAACCACCAGGAGAAAATAGGGGA
ATACCTGTCGAGTAGCCGGGACCACAAAGCAGTCGGGAGAAGACCCTTCGACAAAATGGC
TACCTTGTTAGCTTACCTGGGACCACCGGAGCACAAACCCATCGATTCTCAATGGAGCAG
TATGGACATGACCAGCACCAAGTTTGAGGAGATCATGTCTAAGCACAACATGCACGAGAA
GGATGAGTTCAAGTCCATTAAAACGCTTAATATTTTTTACCAAGCGGGCACGTCCAAGGC
CGGCAACCCTGTTTTTTATTACATTGCCAGAAGATATAAAATTGGTGAGACGAATGGAGA
CCTGTTGATATACCATGTGATCCTTACCCTGAAACCCATCTGCCGTAAGCCTTTTGAACT
TGTGGTGGACTTCACTCATACGTGTGCAGACAACAGGTTTAGGACAGAATTTCTACAAAA
ATGGTTTGTTGTATTACCTGAAGTAGCATATGAAAACATCCATGCAGCTTATATCTACAA
TGGCAACTCCTGGGTGAGAGAGTACACAAAATACCATGACAGAATCTTGGCACCACTCAA
GGGTCATAAGAAACTGATCTTCCTGGATGCTCCTGCACGACTGAACGATTATATTGAACC
TGACCAACAAAAATTACCCGGGGCAACCACCTCCTTAGATGAGGACCTTAAAGTCTTCAA
TAATGCTCTTAAATTATCACACAAAGACACAAAAGTTGCTATCAAGGTTGGACCATCAGC
TATCCAGGTAACATCTGCTGAAAAGACTAAGGTGCTCTCTCACTCTGTGCTGCTCAATGA
TGTCTATTATGCTTCAGAGATCGAAGAGGTGTGTTTAGTTGACGATAATCAGTTTACTCT
GACTATTGCCAACGAATCTGGTCCTTTGTCATTTATCCACAATGACTGTGACAACATTGT
TCAGGCCATCATCCACATCAGAGCCAGATGGGAACTGTCCCAACCTGATTCAGTAACGGT
GCACCAGAAGATCCGGCCGAAAGATGTTCCAGGAACTCTATTAAATATGGCTCTCTTGAA
TTTGGGTTCCCTCGACCCTAACCTGAGAACAGCAGCGTACAACCTCCTTTGTGCCCTTAC
TGCCACCTTTGACCTCAAAATTGAAGGCCAACTATTGGAAACATCTGGCCTCTGTATCCC
ATCCAACAACACAATCTTCATTAAGAGTGTTAGTGAGAAACTTGCTGTGAATGAACCTCA
CTTAACACTCGAGTTCCTGGAAGAGTGCATTCAGGGCTTCCGAGCCTCTAGTATAGAGCT
CAAGCATTTGTGTCTTGAGTACATGACTCCGTGGCTTCCCAACCTCACAAGGTTTTGCAG
CCATCCAGATGACAAGAAGCGAGCCAAGGTTGCCATGATTCTTGATAAACTAATCACATT
AACCATTGAGGAAGTTGAGATGTACCCTTCCATCCAAGCCAAGATCTGGGGCAACATTGG
CCAGGTGTCAGAGTTGATTGACATGGTGCTAGACTCATTCATAAAGAGATCAGTAACGGG
TGGCCTGGGATCTGGTCAGGCAGAGATCATGGCTGATACGGCCGTGGCCTTAGCATCGGC
TAATGTAGCTTCAGTAGCCAGAAAAGTCATCGGTCGCCTCTGTAGGGTAATAGATAAGAC
ATGTACATCTCCAACGCCTACACTGGAGCAACATTTAATGTGGGATGACATAGCCATTCT
GGCAAGATATTTACTCATGCTTTCCTTCAATAACTGCCTGGATGTAGCACGCCACCTACC
GTACCTGTTTCACATTATAACATTCTTGGTGTGCACTGGGCCAGTCTCCATGAGAGCATC
CACACATGGTCTTGTCATCAATATCATCCATTCACTATGTACCTGTACCAAACCTTCATT
TTTAGAGGAAACTCAGCGTGTGTTGCGGCTCTCCCTAGATGAGTTTTCCCTTCCCAAATT
TTACCTTCTCTTTGGGATAAGTAAGGTGAAGTCTGCTGCAGTCACAGCCTTTAGATCCTC
ATACAGACACACTGGCGAGAGAGGACTTAGATTTGGCACGGACCGCAGTCTCTCATGTAA
CATGGGTGACCGTGAGAGATTGTCACTTACCTCATTAGAGACCATCACAGATGCGCTGCT
TGAGATGATGGAAGCTTGTATGCGTGATATTCCAGAATGTGATTGGTTACAAGCATGGAC
AGGCCTTGCCAAGAGCTTTGCATTCCAATATAATCCAGCTCTCCAGCCCAGGGCCCTCAT
TGTGTTTGGTTGTATAAGCAAAAGTATTGTTGACCAGGACATCAAGCAGCTCCTGCGTAT
CTTGGTCAAGGCACTGGAGAGTTTTTCAGATATAACGCTTATAGATTCTATCATTATGTG
CCTCACGCGGCTACAGCCTTTGCTCAGACCAGAGTCTGCAATCCATCAGGCTTTGTTTTG
GGTGGGGGTGTCGGTGCTGCAGCTGGACGAGGTGGCCCTATATGCCTCTGGCCTGGCTCT
ACTGGAACAGAACCTCCACACGCTCGATTCTCAGGGAAGCTTCGATAATAATACTCTGGA
GCAGGTCATGATGTCAACACGAGAGTCTCTTGAATGGTTTTTTAAGCAGTTGGATCATTC
TGTGGGACTCAGTTTTAAGGGCAACTTCCATTTTGCATTGGTGGGTCACTTGTTAAAAGG
ACTCCGACACCCTGCACCGACAACTGTATCCCGCACTTCAAGAGTCCTCATCACACTCCT
CTCCATTGTTGCTAAACCCCATAAGAGAGACAAATTTGAGGTAACACCAGAGAATGTGGC
TTATTTAGCTGCCCTTGTGTCAGTGTCAGAAGAGGTTAGATCTAGATGTCACTTGAGATA
CTCGGTGGCACACAATCTCTCCAAATCTGCATCATCGGACACTTTTGCTGTGGGTCTTCA
CTTAAACCTTCCCTCGACCACAACACAAGTCAGTGGGATGACGAGTAACCCACAAAGTGG
ACCACAGCCGCCCTCTGGTGGAGCTTCTTCTCCCAGTAATCACATACCTTCTCCTGGGTC
ATCCTTTCCAACCAATGGCAGCTTCACTAACATAGCCACTTCCTCTAATGCCAGCACAGT
TACTCTGGCATCAGTGGGCAGTACAGCAACCACTGGAGCAGGTACTGGAGGCAATAGTGG
TGGCAGTAATGGCATGAGCATTGCTGGCAATGCTGCTGCTTCATCTACCATCACAAGTAT
AAGCAGTGGTATCGTCAGTGGCAGTGGAACTCCTGTATCAGTGGGGACCCCGGCTGAGAT
GAGACTTCCTCCTACCATTATTAAAGACCCTCCTCCACTATCCTCTGCCTCAGTTCCTGC
AAACAGAAGACAGAAACCTTGGGACTCAGTGGACCAAATTTGTCTATCACAGGGTACGAT
GGGTATGCTAGGACCGCAGGGCACGATGCAGAAGCAGGGGAGTGCCCATCACCTGGTGAG
CAGAGCAGACCCCAAGACATGGCACTCCCTTGACCTTGACCCCCATAACATGCGACCACC
ACCATTTAAAACTCAAAGGTCTTCCTCGATGCCCACACCTAAGGGTGACATGTCTCCCCC
ACCTAAGGAGCGTGGTGCCCGAGTTTCAGTCAGCAACGAAAACAACATCCTCTTAGACCC
CGAAGTACTGACTGAGTTTTCTACCCAAGCCCTTGTTCTGACAGTCTTGGCTACACTTGT
AAAATATACGACAGACGAGAACGAGATGAGAGTTTTATATGAATACTTGGCTGAGGCTTC
TGACGTCTTCCCCAAGGTCTTCCCTGTCATCCATTCTCTACTAGATGCCAAGATAACGTC
AGTACTATCTCTTTGTCATGATGGAGTCATCCTGAGTGCAGTTCAGTCCATCATCCAAAA
CATGGTGGCGTGTGAGGACCAAGGACACCAGCAGTTACACCACCTTCAGAGTTGGGGCTT
TGGGGGCCTCTGGAGATTTGCTGGACCATTTACTAAGAGTAATTGTACGGCGGAAAATGC
AGAGCTTTTCGTCAACTGCCTAGAAGCAATGGTGGAGACCGCACTGCCAGCGGACGGAGA
CGACAGTTCGGAGATGGAACTCGCACAGTACCCTTCCATGCTGTCTGTAGCCTCGGTGAA
CCTCTCGTCCTCCATGTCCTCCCTCACCTTGGCCTCACCCACGGAAAAGGATATTACTCA
AAGTTGGCAGTCTGACAAGCTTCAGGTTCTCAAAATGCACCGACGACCGGCGATATCGCC
GTCTACTCTCAAATGGGCACCATCTACATAAGTCTTAGCTAATGTTTGCTTTGCATAATA
AAATCAAAATTTACTGTACATCTGCTACGAACATTACAACTATTTTGCAGCTGTGTTAAT
AAGTCGTGTGTCCATAATAAACCTG


>comp8495_c0_seq3
CGGTGACTAAGTGATCGTATGCCCGACAGTCTCTATGTTCTACCCAAATTTCTCCAGCAT
GGCAACTCAAAAGCCTGTAGAATGGGTATCAGCGCTTATTATAAGATTCGAAGAACAGTT
GCCGTGTCGGACAGGCCCACAGACACAACACTCAAGATTCAATGTGGAGCAGAACAAGGA
GTGTCTCATCCAGATTAGTAGATACAAGTTCTCATTAGTCATATCAGGTCTTTATAAGAT
CCTACAGAAAGTCAACGAAATGCGATCGCATGGCCCAGAATTTGAGAAGAACTACTATGA
GTCGTTACTGATTGTGTTGGATACCCTAGAGAAATGCTTATCCTCTCAACCCAAAGATAC
AACACGAGATGAAGCGATGAATGTTAAACTTCTACTGAGAGAGACCTGTCAGTTTATTGT
TCCCGGTCTGCAAAGTGAAAATCCTATGGTAAATCAGCTCAAAAACTTAGCATCTAAAGT
ACTCTTCGCTCTCAGTGTAAACAACTTTAATGCCGTCTTCAACAGAATATCAGTGAGGTT
ACAAGAACTCAGTACGAGCAACACAGATGAAACTCAAGATCTTACAGATATAGAATTAAT
ACAACACATTAACGTGGATGTCTTCAGACTCATCAAACTCCTAAATGAAACTATACAGAA
ATTTCGCAGTTTACGAAAAAATGCTCAATTAGTGTTGATGAACTCAATGGAAAAATCAAT
ATGGAATTGGATGGACACATACCCTAATGAATTTGCAGATTTACAGAAAAGAAGAAATGA
AGAGTTGGCAAAGTGCTGTGAGATAATGTTTGAACACTTAGACAGTTATGCAGAGAGCAA
CAAGAGAAAAGCAGCAGTTTGGCCCCTCCAGATTATGCTTCTAGTCCTATCTCCGAAAGT
GTTGGAAGAAATTGTGAATGCAGATGCAGGTGCTCCATGTTCCCAAAGACATTTTAAGAA
GAAGCAATTTATTGACCAGTTAAAAAAGGCACTGATACCCCACAACATCAGTAGACATTT
GACAGAGGCAGCTGCTGTAACCTGTGTCAAGTTGTGCAAGATTGCAACCTATATTAATAT
CAACGACTCTAATAATGTGGTCTTTGTTTTAGTGCAGAATGTTATTAGTGAATTAAAGAA
TTTGCTCTTCAACGTTGTGAAACCATTTTCTCGAGGCCAAAGCTTCATATGCCAGGATGT
GGACCTTATGATAGATTGCTTTGTCTCGCTCTTCCGCATCCTTCCACACAACAACGAGGC
CCTCAAAGTTTGTCTTAACCCAAACTCTGCATCATCATATCACTTCGTTTTGGTCAGCTC
TCTCTACAGAATAATAACACAGCCGAGACTACCGTGGTGGCCCCAGATTGATATAGTGTA
CAACAAGTCCAGTGAGCTGAGATCCATGTTCACCGACACCCTCAACAAGGTCACTCAGGG
ATGCATCTCTCACACCCCCTTAAGGATGATTCAGAGCTTATCACTGAAGGAGAAAATGGG
GACGCTTAAGTTTAAGGAGAAGTCATCAGAGGAAGCACCTTCGTTCAGGAACCTCCTACT
GTGGATGGTTCGTCTCATACACGCTGACCCAATGCTCATGCTTAATAATCAAGGTAAAGC
TGGTCATGAGATTCAGAGTTCAACCTTGGAGCTAATCAATGGATTGGTATCACTAGTTCA
TAATCCATCTATGCCAGACGTGGCAGCAGAAGCCATGGAGGCATTGCTTGTCCTTCACCA
GCCTGAGAAGATTGAGATGTGGAACCCAGAAGCACCTATCAACACCTTCTGGGATGTCAG
TTCGCAAGTGCTGTTCTCTATATCACAAAAGCTCATACAACATCAGATCGTCAATTACAC
AGAAATTCTCAAGTGGTTACGAGACATCCTCGTGTGCCGGAATGCATTTCTCCTTCGCCA
TAAAGACTATGCCAACTGTAATATTGGTGCTCACATAGCTATCTGCAAACAAGCCCATAT
CAAACTTGAGGTTGTGTTTCTAATGTACCTGTGGAGTATAGACATGGACGCTGTTTTGGT
GGCCATGTCGTGCTTCGCCTTGCTGTGTGAAGAGGCTGACATTCGGTGTGTCTGGGACGA
GGTCACAGCAACGGTCACTTACCTACTGCCTAACTACCATGTCTACCAGGAACTTGCCGC
TGCTTCCACCATTCTCACAACAGCATCTTTGGAATCAAGAATATTTAGTCTGCAACATCA
TCAGGGTAGAGCGGCCCTACAGAAACGTATCATGGCTCTGTTAAGAAAAATTGAGAAGTG
GACACCAGGTTGTCTTCATGCATGGGAAGACACATTTATCAATTGGGAGAATTCCACAAA
AATATTAGTGTCGTACCCCAAGGCCAAGCTAGAGGAGGGGCAAATTTCTGAGGGGTTTAC
TCGTTCTGTTTGTAAAAGAAGACCGTCTCACCAAAGTTCGGAACATGAAATGGAGATTCA
GGACCAAGTGAATGAGTGGGCCAACATGACGGGGTTTCTCTGTGCGCTGGGTGGTGTTTG
TTTGTTGGGTAAATCTCCCTCACGACCTCAGGGAGTCAGCCCGAGCTTGACCGTCGATGT
TAGAAAACCTGCCGTCTTTCCCAACACTAACCAGGACATGCAGTATTGTCCTGTCACACA
ATTTGTCGGCCATCTTCTTAAACTTCTGGTGTGTAACAATGAAAGATTCGGAACCCAAAT
ACAGAAACACGTAAAAGAGTTGGTGGGGCACGAAATGTCTCCTCTGTTGTATCCTATCCT
CTTTGACCAAACTAAGGTTATTGTTGATAAGTTCTTCGACCAACAGGGACAGGTAATAGT
GAGTGAACTGAATACACAGTTTATTGAACACATAATATTCATAATGAAAAATGTATTAGA
GAACAAGACTGACCATCCTTCTGAGCACTTGGGTGTTACCTCTATTGAACCTATGATGTT
GGCAATAGTAAGATATGTGAGGCATTTGGATATTACAGTCCACACATTACACATTAAAAC
TAAACTCTGTCAACTGGTGGAGGTGATGATGCAACGAAGGGACGACCTCGCTTTTCGACA
GGAGATGAAGTTCCGCAACAAAATGGTCGACTACCTCACTGATTGGGTCATGGGCAATTC
TCACCAAATAGCTCCACCAGGAACCATTGATGTAACGTCTGTGTCCAACATATATATGCA
GTATGATATAACGGGATGCTGTAGGGATCTAGACCAAGCGTGTATGGAGGCAGTGGCTGC
TCTTCTGCGGGGACTTCCTCTTCAGCCGGAGGAAAGTGATCGTGGTGATCTCATGGAGGC
TAAATCTCAACTGTTTCTGAAGTATTTTACACTCTTCATGAACCTCCTCAATGACTGTAT
GGAAGCTCAAGAGGTTGAAAAGGACGTAACTCGACAACGTGTTCAACCAGGCAAGCTGTC
TACTCTCCGTAATGCCACCATTCAGGCCATGTCTAACCTTCTCTCAGCAAACATTGACTC
GGGCCTCATGCACTCCATAGGGCTGGGATACCATAAAGACTTGCAGACCAGAGCAGCCTT
TATTGAGGTGCTAACAAAGATTTTACAGCAAGGGACAGAATTTGACACGTTAGCGGAGAC
TGTTCTTGCCGATCGCTACGAGCAGCTGGTGCAGTTGGTGACCATGATCGGTGATAAGGG
AGAGTTACCAATTGCAATGGCTCTTGCCTCGGTTGTTGTTACACCACAGATGGATGAACT
GGCCCGTGTGTTCGTCACCTTATTTGATGCTAAACACCTGCTGTCCCCGCTGCTGTGGAA
CATGTTTTACAAAGAGGTGGAGGTATCTGACTGTATGCAAACACTCTTCAGAGGCAACTC
ACTCGGGAGCAAAATTATGTCTTTCTGTTTTAAGATCTATGGAGCTTCTTACTTGCATAA
TCTTCTTGAACCATTGATACGGCCATTAATGGAGGATTGTGCTTATTCTTATGAGGTTGA
TCCAGCAAGGCTCGATCCCACTGAGGATGTGGAAGAGAACAGACGGAACCTCATAGCTCT
CACACAGAGAGTTTTTGGTGCTATCATATGTTCCTCAGATAGGTTTCCACCACAGCTACG
TAGCATGTGTCACTGCCTCTACCAAGTGCTAAGTAAAAGATTTCCACAGTTCCCACAAAA
TAACATAGGTGCCGTCGGGACGGTAATTTTTCTACGCTTCATCAATCCGGCCATTGTGTC
ACCATGTGAGACAGGCATCTTGGATAGGCAGCCAAGTCAGCAGATAAAGCGTGGTTTAAT
GTTAATGTCCAAGATCCTACAGAACATTGCAAACCATGTAGAGTTCAGCAAAGAGCAGCA
CATGCTTCCATTTAATGACTTCGTGCGGCAACACTTCGAGGGGGCGCGGCGCTTCTTTAT
CCAAATTGCCAGTGACTGTGAGAGTGTGGAACAAGCCAGCCACAGCATCTCCTTCATCAG
TGATGCTAATGTTCATGCCCTACACAGATTACTGTGGAACCACCAGGAGAAAATAGGGGA
ATACCTGTCGAGTAGCCGGGACCACAAAGCAGTCGGGAGAAGACCCTTCGACAAAATGGC
TACCTTGTTAGCTTACCTGGGACCACCGGAGCACAAACCCATCGATTCTCAATGGAGCAG
TATGGACATGACCAGCACCAAGTTTGAGGAGATCATGTCTAAGCACAACATGCACGAGAA
GGATGAGTTCAAGTCCATTAAAACGCTTAATATTTTTTACCAAGCGGGCACGTCCAAGGC
CGGCAACCCTGTTTTTTATTACATTGCCAGAAGATATAAAATTGGTGAGACGAATGGAGA
CCTGTTGATATACCATGTGATCCTTACCCTGAAACCCATCTGCCGTAAGCCTTTTGAACT
TGTGGTGGACTTCACTCATACGTGTGCAGACAACAGGTTTAGGACAGAATTTCTACAAAA
ATGGTTTGTTGTATTACCTGAAGTAGCATATGAAAACATCCATGCAGCTTATATCTACAA
TGGCAACTCCTGGGTGAGAGAGTACACAAAATACCATGACAGAATCTTGGCACCACTCAA
GGGTCATAAGAAACTGATCTTCCTGGATGCTCCTGCACGACTGAACGATTATATTGAACC
TGACCAACAAAAATTACCCGGGGCAACCACCTCCTTAGATGAGGACCTTAAAGTCTTCAA
TAATGCTCTTAAATTATCACACAAAGACACAAAAGTTGCTATCAAGGTTGGACCATCAGC
TATCCAGGTAACATCTGCTGAAAAGACTAAGGTGCTCTCTCACTCTGTGCTGCTCAATGA
TGTCTATTATGCTTCAGAGATCGAAGAGGTGTGTTTAGTTGACGATAATCAGTTTACTCT
GACTATTGCCAACGAATCTGGTCCTTTGTCATTTATCCACAATGACTGTGACAACATTGT
TCAGGCCATCATCCACATCAGAGCCAGATGGGAACTGTCCCAACCTGATTCAGTAACGGT
GCACCAGAAGATCCGGCCGAAAGATGTTCCAGGAACTCTATTAAATATGGCTCTCTTGAA
TTTGGGTTCCCTCGACCCTAACCTGAGAACAGCAGCGTACAACCTCCTTTGTGCCCTTAC
TGCCACCTTTGACCTCAAAATTGAAGGCCAACTATTGGAAACATCTGGCCTCTGTATCCC
ATCCAACAACACAATCTTCATTAAGAGTGTTAGTGAGAAACTTGCTGTGAATGAACCTCA
CTTAACACTCGAGTTCCTGGAAGAGTGCATTCAGGGCTTCCGAGCCTCTAGTATAGAGCT
CAAGCATTTGTGTCTTGAGTACATGACTCCGTGGCTTCCCAACCTCACAAGGTTTTGCAG
CCATCCAGATGACAAGAAGCGAGCCAAGGTTGCCATGATTCTTGATAAACTAATCACATT
AACCATTGAGGAAGTTGAGATGTACCCTTCCATCCAAGCCAAGATCTGGGGCAACATTGG
CCAGGTGTCAGAGTTGATTGACATGGTGCTAGACTCATTCATAAAGAGATCAGTAACGGG
TGGCCTGGGATCTGGTCAGGCAGAGATCATGGCTGATACGGCCGTGGCCTTAGCATCGGC
TAATGTAGCTTCAGTAGCCAGAAAAGTCATCGGTCGCCTCTGTAGGGTAATAGATAAGAC
ATGTACATCTCCAACGCCTACACTGGAGCAACATTTAATGTGGGATGACATAGCCATTCT
GGCAAGATATTTACTCATGCTTTCCTTCAATAACTGCCTGGATGTAGCACGCCACCTACC
GTACCTGTTTCACATTATAACATTCTTGGTGTGCACTGGGCCAGTCTCCATGAGAGCATC
CACACATGGTCTTGTCATCAATATCATCCATTCACTATGTACCTGTACCAAACCTTCATT
TTTAGAGGAAACTCAGCGTGTGTTGCGGCTCTCCCTAGATGAGTTTTCCCTTCCCAAATT
TTACCTTCTCTTTGGGATAAGTAAGGTGAAGTCTGCTGCAGTCACAGCCTTTAGATCCTC
ATACAGACACACTGGCGAGAGAGGACTTAGTTTTCTCTGCAGATTTGGCACGGACCGCAG
TCTCTCATGTAACATGGGTGACCGTGAGAGATTGTCACTTACCTCATTAGAGACCATCAC
AGATGCGCTGCTTGAGATGATGGAAGCTTGTATGCGTGATATTCCAGAATGTGATTGGTT
ACAAGCATGGACAGGCCTTGCCAAGAGCTTTGCATTCCAATATAATCCAGCTCTCCAGCC
CAGGGCCCTCATTGTGTTTGGTTGTATAAGCAAAAGTATTGTTGACCAGGACATCAAGCA
GCTCCTGCGTATCTTGGTCAAGGCACTGGAGAGTTTTTCAGATATAACGCTTATAGATTC
TATCATTATGTGCCTCACGCGGCTACAGCCTTTGCTCAGACCAGAGTCTGCAATCCATCA
GGCTTTGTTTTGGGTGGGGGTGTCGGTGCTGCAGCTGGACGAGGTGGCCCTATATGCCTC
TGGCCTGGCTCTACTGGAACAGAACCTCCACACGCTCGATTCTCAGGGAAGCTTCGATAA
TAATACTCTGGAGCAGGTCATGATGTCAACACGAGAGTCTCTTGAATGGTTTTTTAAGCA
GTTGGATCATTCTGTGGGACTCAGTTTTAAGGGCAACTTCCATTTTGCATTGGTGGGTCA
CTTGTTAAAAGGACTCCGACACCCTGCACCGACAACTGTATCCCGCACTTCAAGAGTCCT
CATCACACTCCTCTCCATTGTTGCTAAACCCCATAAGAGAGACAAATTTGAGGTAACACC
AGAGAATGTGGCTTATTTAGCTGCCCTTGTGTCAGTGTCAGAAGAGGTTAGATCTAGATG
TCACTTGAGATACTCGGTGGCACACAATCTCTCCAAATCTGCATCATCGGACACTTTTGC
TGTGGGTCTTCACTTAAACCTTCCCTCGACCACAACACAAGTCAGTGGGATGACGAGTAA
CCCACAAAGTGGACCACAGCCGCCCTCTGGTGGAGCTTCTTCTCCCAGTAATCACATACC
TTCTCCTGGGTCATCCTTTCCAACCAATGGCAGCTTCACTAACATAGCCACTTCCTCTAA
TGCCAGCACAGTTACTCTGGCATCAGTGGGCAGTACAGCAACCACTGGAGCAGGTACTGG
AGGCAATAGTGGTGGCAGTAATGGCATGAGCATTGCTGGCAATGCTGCTGCTTCATCTAC
CATCACAAGTATAAGCAGTGGTATCGTCAGTGGCAGTGGAACTCCTGTATCAGTGGGGAC
CCCGGCTGAGATGAGACTTCCTCCTACCATTATTAAAGACCCTCCTCCACTATCCTCTGC
CTCAGTTCCTGCAAACAGAAGACAGAAACCTTGGGACTCAGTGGACCAAATTTGTCTATC
ACAGGGTGACATGTCTCCCCCACCTAAGGAGCGTGGTGCCCGAGTTTCAGTCAGCAACGA
AAACAACATCCTCTTAGACCCCGAAGTACTGACTGAGTTTTCTACCCAAGCCCTTGTTCT
GACAGTCTTGGCTACACTTGTAAAATATACGACAGACGAGAACGAGATGAGAGTTTTATA
TGAATACTTGGCTGAGGCTTCTGACGTCTTCCCCAAGGTCTTCCCTGTCATCCATTCTCT
ACTAGATGCCAAGATAACGTCAGTACTATCTCTTTGTCATGATGGAGTCATCCTGAGTGC
AGTTCAGTCCATCATCCAAAACATGGTGGCGTGTGAGGACCAAGGACACCAGCAGTTACA
CCACCTTCAGAGTTGGGGCTTTGGGGGCCTCTGGAGATTTGCTGGACCATTTACTAAGAG
TAATTGTACGGCGGAAAATGCAGAGCTTTTCGTCAACTGCCTAGAAGCAATGGTGGAGAC
CGCACTGCCAGCGGACGGAGACGACAGTTCGGAGATGGAACTCGCACAGTACCCTTCCAT
GCTGTCTGTAGCCTCGGTGAACCTCTCGTCCTCCATGTCCTCCCTCACCTTGGCCTCACC
CACGGAAAAGGATATTACTCAAAGTTGGCAGTCTGACAAGCTTCAGGTTCTCAAAATGCA
CCGACGACCGGCGATATCGCCGTCTACTCTCAAATGGGCACCATCTACATAAGTCTTAGC
TAATGTTTGCTTTGCATAATAAAATCAAAATTTACTGTACATCTGCTACGAACATTACAA
CTATTTTGCAGCTGTGTTAATAAGTCGTGTGTCCATAATAAACCTG


>comp8495_c0_seq4

CGGTGACTAAGTGATCGTATGCCCGACAGTCTCTATGTTCTACCCAAATTTCTCCAGCAT
GGCAACTCAAAAGCCTGTAGAATGGGTATCAGCGCTTATTATAAGATTCGAAGAACAGTT
GCCGTGTCGGACAGGCCCACAGACACAACACTCAAGATTCAATGTGGAGCAGAACAAGGA
GTGTCTCATCCAGATTAGTAGATACAAGTTCTCATTAGTCATATCAGGTCTTTATAAGAT
CCTACAGAAAGTCAACGAAATGCGATCGCATGGCCCAGAATTTGAGAAGAACTACTATGA
GTCGTTACTGATTGTGTTGGATACCCTAGAGAAATGCTTATCCTCTCAACCCAAAGATAC
AACACGAGATGAAGCGATGAATGTTAAACTTCTACTGAGAGAGACCTGTCAGTTTATTGT
TCCCGGTCTGCAAAGTGAAAATCCTATGGTAAATCAGCTCAAAAACTTAGCATCTAAAGT
ACTCTTCGCTCTCAGTGTAAACAACTTTAATGCCGTCTTCAACAGAATATCAGTGAGGTT
ACAAGAACTCAGTACGAGCAACACAGATGAAACTCAAGATCTTACAGATATAGAATTAAT
ACAACACATTAACGTGGATGTCTTCAGACTCATCAAACTCCTAAATGAAACTATACAGAA
ATTTCGCAGTTTACGAAAAAATGCTCAATTAGTGTTGATGAACTCAATGGAAAAATCAAT
ATGGAATTGGATGGACACATACCCTAATGAATTTGCAGATTTACAGAAAAGAAGAAATGA
AGAGTTGGCAAAGTGCTGTGAGATAATGTTTGAACACTTAGACAGTTATGCAGAGAGCAA
CAAGAGAAAAGCAGCAGTTTGGCCCCTCCAGATTATGCTTCTAGTCCTATCTCCGAAAGT
GTTGGAAGAAATTGTGAATGCAGATGCAGGTGCTCCATGTTCCCAAAGACATTTTAAGAA
GAAGCAATTTATTGACCAGTTAAAAAAGGCACTGATACCCCACAACATCAGTAGACATTT
GACAGAGGCAGCTGCTGTAACCTGTGTCAAGTTGTGCAAGATTGCAACCTATATTAATAT
CAACGACTCTAATAATGTGGTCTTTGTTTTAGTGCAGAATGTTATTAGTGAATTAAAGAA
TTTGCTCTTCAACGTTGTGAAACCATTTTCTCGAGGCCAAAGCTTCATATGCCAGGATGT
GGACCTTATGATAGATTGCTTTGTCTCGCTCTTCCGCATCCTTCCACACAACAACGAGGC
CCTCAAAGTTTGTCTTAACCCAAACTCTGCATCATCATATCACTTCGTTTTGGTCAGCTC
TCTCTACAGAATAATAACACAGCCGAGACTACCGTGGTGGCCCCAGATTGATATAGTGTA
CAACAAGTCCAGTGAGCTGAGATCCATGTTCACCGACACCCTCAACAAGGTCACTCAGGG
ATGCATCTCTCACACCCCCTTAAGGATGATTCAGAGCTTATCACTGAAGGAGAAAATGGG
GACGCTTAAGTTTAAGGAGAAGTCATCAGAGGAAGCACCTTCGTTCAGGAACCTCCTACT
GTGGATGGTTCGTCTCATACACGCTGACCCAATGCTCATGCTTAATAATCAAGGTAAAGC
TGGTCATGAGATTCAGAGTTCAACCTTGGAGCTAATCAATGGATTGGTATCACTAGTTCA
TAATCCATCTATGCCAGACGTGGCAGCAGAAGCCATGGAGGCATTGCTTGTCCTTCACCA
GCCTGAGAAGATTGAGATGTGGAACCCAGAAGCACCTATCAACACCTTCTGGGATGTCAG
TTCGCAAGTGCTGTTCTCTATATCACAAAAGCTCATACAACATCAGATCGTCAATTACAC
AGAAATTCTCAAGTGGTTACGAGACATCCTCGTGTGCCGGAATGCATTTCTCCTTCGCCA
TAAAGACTATGCCAACTGTAATATTGGTGCTCACATAGCTATCTGCAAACAAGCCCATAT
CAAACTTGAGGTTGTGTTTCTAATGTACCTGTGGAGTATAGACATGGACGCTGTTTTGGT
GGCCATGTCGTGCTTCGCCTTGCTGTGTGAAGAGGCTGACATTCGGTGTGTCTGGGACGA
GGTCACAGCAACGGTCACTTACCTACTGCCTAACTACCATGTCTACCAGGAACTTGCCGC
TGCTTCCACCATTCTCACAACAGCATCTTTGGAATCAAGAATATTTAGTCTGCAACATCA
TCAGGGTAGAGCGGCCCTACAGAAACGTATCATGGCTCTGTTAAGAAAAATTGAGAAGTG
GACACCAGGTTGTCTTCATGCATGGGAAGACACATTTATCAATTGGGAGAATTCCACAAA
AATATTAGTGTCGTACCCCAAGGCCAAGCTAGAGGAGGGGCAAATTTCTGAGGGGTTTAC
TCGTTCTGTTTGTAAAAGAAGACCGTCTCACCAAAGTTCGGAACATGAAATGGAGATTCA
GGACCAAGTGAATGAGTGGGCCAACATGACGGGGTTTCTCTGTGCGCTGGGTGGTGTTTG
TTTGTTGGGTAAATCTCCCTCACGACCTCAGGGAGTCAGCCCGAGCTTGACCGTCGATGT
TAGAAAACCTGCCGTCTTTCCCAACACTAACCAGGACATGCAGTATTGTCCTGTCACACA
ATTTGTCGGCCATCTTCTTAAACTTCTGGTGTGTAACAATGAAAGATTCGGAACCCAAAT
ACAGAAACACGTAAAAGAGTTGGTGGGGCACGAAATGTCTCCTCTGTTGTATCCTATCCT
CTTTGACCAAACTAAGGTTATTGTTGATAAGTTCTTCGACCAACAGGGACAGGTAATAGT
GAGTGAACTGAATACACAGTTTATTGAACACATAATATTCATAATGAAAAATGTATTAGA
GAACAAGACTGACCATCCTTCTGAGCACTTGGGTGTTACCTCTATTGAACCTATGATGTT
GGCAATAGTAAGATATGTGAGGCATTTGGATATTACAGTCCACACATTACACATTAAAAC
TAAACTCTGTCAACTGGTGGAGGTGATGATGCAACGAAGGGACGACCTCGCTTTTCGACA
GGAGATGAAGTTCCGCAACAAAATGGTCGACTACCTCACTGATTGGGTCATGGGCAATTC
TCACCAAATAGCTCCACCAGGAACCATTGATGTAACGTCTGTGTCCAACATATATATGCA
GTATGATATAACGGGATGCTGTAGGGATCTAGACCAAGCGTGTATGGAGGCAGTGGCTGC
TCTTCTGCGGGGACTTCCTCTTCAGCCGGAGGAAAGTGATCGTGGTGATCTCATGGAGGC
TAAATCTCAACTGTTTCTGAAGTATTTTACACTCTTCATGAACCTCCTCAATGACTGTAT
GGAAGCTCAAGAGGTTGAAAAGGACGTAACTCGACAACGTGTTCAACCAGGCAAGCTGTC
TACTCTCCGTAATGCCACCATTCAGGCCATGTCTAACCTTCTCTCAGCAAACATTGACTC
GGGCCTCATGCACTCCATAGGGCTGGGATACCATAAAGACTTGCAGACCAGAGCAGCCTT
TATTGAGGTGCTAACAAAGATTTTACAGCAAGGGACAGAATTTGACACGTTAGCGGAGAC
TGTTCTTGCCGATCGCTACGAGCAGCTGGTGCAGTTGGTGACCATGATCGGTGATAAGGG
AGAGTTACCAATTGCAATGGCTCTTGCCTCGGTTGTTGTTACACCACAGATGGATGAACT
GGCCCGTGTGTTCGTCACCTTATTTGATGCTAAACACCTGCTGTCCCCGCTGCTGTGGAA
CATGTTTTACAAAGAGGTGGAGGTATCTGACTGTATGCAAACACTCTTCAGAGGCAACTC
ACTCGGGAGCAAAATTATGTCTTTCTGTTTTAAGATCTATGGAGCTTCTTACTTGCATAA
TCTTCTTGAACCATTGATACGGCCATTAATGGAGGATTGTGCTTATTCTTATGAGGTTGA
TCCAGCAAGGCTCGATCCCACTGAGGATGTGGAAGAGAACAGACGGAACCTCATAGCTCT
CACACAGAGAGTTTTTGGTGCTATCATATGTTCCTCAGATAGGTTTCCACCACAGCTACG
TAGCATGTGTCACTGCCTCTACCAAGTGCTAAGTAAAAGATTTCCACAGTTCCCACAAAA
TAACATAGGTGCCGTCGGGACGGTAATTTTTCTACGCTTCATCAATCCGGCCATTGTGTC
ACCATGTGAGACAGGCATCTTGGATAGGCAGCCAAGTCAGCAGATAAAGCGTGGTTTAAT
GTTAATGTCCAAGATCCTACAGAACATTGCAAACCATGTAGAGTTCAGCAAAGAGCAGCA
CATGCTTCCATTTAATGACTTCGTGCGGCAACACTTCGAGGGGGCGCGGCGCTTCTTTAT
CCAAATTGCCAGTGACTGTGAGAGTGTGGAACAAGCCAGCCACAGCATCTCCTTCATCAG
TGATGCTAATGTTCATGCCCTACACAGATTACTGTGGAACCACCAGGAGAAAATAGGGGA
ATACCTGTCGAGTAGCCGGGACCACAAAGCAGTCGGGAGAAGACCCTTCGACAAAATGGC
TACCTTGTTAGCTTACCTGGGACCACCGGAGCACAAACCCATCGATTCTCAATGGAGCAG
TATGGACATGACCAGCACCAAGTTTGAGGAGATCATGTCTAAGCACAACATGCACGAGAA
GGATGAGTTCAAGTCCATTAAAACGCTTAATATTTTTTACCAAGCGGGCACGTCCAAGGC
CGGCAACCCTGTTTTTTATTACATTGCCAGAAGATATAAAATTGGTGAGACGAATGGAGA
CCTGTTGATATACCATGTGATCCTTACCCTGAAACCCATCTGCCGTAAGCCTTTTGAACT
TGTGGTGGACTTCACTCATACGTGTGCAGACAACAGGTTTAGGACAGAATTTCTACAAAA
ATGGTTTGTTGTATTACCTGAAGTAGCATATGAAAACATCCATGCAGCTTATATCTACAA
TGGCAACTCCTGGGTGAGAGAGTACACAAAATACCATGACAGAATCTTGGCACCACTCAA
GGGTCATAAGAAACTGATCTTCCTGGATGCTCCTGCACGACTGAACGATTATATTGAACC
TGACCAACAAAAATTACCCGGGGCAACCACCTCCTTAGATGAGGACCTTAAAGTCTTCAA
TAATGCTCTTAAATTATCACACAAAGACACAAAAGTTGCTATCAAGGTTGGACCATCAGC
TATCCAGGTAACATCTGCTGAAAAGACTAAGGTGCTCTCTCACTCTGTGCTGCTCAATGA
TGTCTATTATGCTTCAGAGATCGAAGAGGTGTGTTTAGTTGACGATAATCAGTTTACTCT
GACTATTGCCAACGAATCTGGTCCTTTGTCATTTATCCACAATGACTGTGACAACATTGT
TCAGGCCATCATCCACATCAGAGCCAGATGGGAACTGTCCCAACCTGATTCAGTAACGGT
GCACCAGAAGATCCGGCCGAAAGATGTTCCAGGAACTCTATTAAATATGGCTCTCTTGAA
TTTGGGTTCCCTCGACCCTAACCTGAGAACAGCAGCGTACAACCTCCTTTGTGCCCTTAC
TGCCACCTTTGACCTCAAAATTGAAGGCCAACTATTGGAAACATCTGGCCTCTGTATCCC
ATCCAACAACACAATCTTCATTAAGAGTGTTAGTGAGAAACTTGCTGTGAATGAACCTCA
CTTAACACTCGAGTTCCTGGAAGAGTGCATTCAGGGCTTCCGAGCCTCTAGTATAGAGCT
CAAGCATTTGTGTCTTGAGTACATGACTCCGTGGCTTCCCAACCTCACAAGGTTTTGCAG
CCATCCAGATGACAAGAAGCGAGCCAAGGTTGCCATGATTCTTGATAAACTAATCACATT
AACCATTGAGGAAGTTGAGATGTACCCTTCCATCCAAGCCAAGATCTGGGGCAACATTGG
CCAGGTGTCAGAGTTGATTGACATGGTGCTAGACTCATTCATAAAGAGATCAGTAACGGG
TGGCCTGGGATCTGGTCAGGCAGAGATCATGGCTGATACGGCCGTGGCCTTAGCATCGGC
TAATGTAGCTTCAGTAGCCAGAAAAGTCATCGGTCGCCTCTGTAGGGTAATAGATAAGAC
ATGTACATCTCCAACGCCTACACTGGAGCAACATTTAATGTGGGATGACATAGCCATTCT
GGCAAGATATTTACTCATGCTTTCCTTCAATAACTGCCTGGATGTAGCACGCCACCTACC
GTACCTGTTTCACATTATAACATTCTTGGTGTGCACTGGGCCAGTCTCCATGAGAGCATC
CACACATGGTCTTGTCATCAATATCATCCATTCACTATGTACCTGTACCAAACCTTCATT
TTTAGAGGAAACTCAGCGTGTGTTGCGGCTCTCCCTAGATGAGTTTTCCCTTCCCAAATT
TTACCTTCTCTTTGGGATAAGTAAGGTGAAGTCTGCTGCAGTCACAGCCTTTAGATCCTC
ATACAGACACACTGGCGAGAGAGGACTTAGATTTGGCACGGACCGCAGTCTCTCATGTAA
CATGGGTGACCGTGAGAGATTGTCACTTACCTCATTAGAGACCATCACAGATGCGCTGCT
TGAGATGATGGAAGCTTGTATGCGTGATATTCCAGAATGTGATTGGTTACAAGCATGGAC
AGGCCTTGCCAAGAGCTTTGCATTCCAATATAATCCAGCTCTCCAGCCCAGGGCCCTCAT
TGTGTTTGGTTGTATAAGCAAAAGTATTGTTGACCAGGACATCAAGCAGCTCCTGCGTAT
CTTGGTCAAGGCACTGGAGAGTTTTTCAGATATAACGCTTATAGATTCTATCATTATGTG
CCTCACGCGGCTACAGCCTTTGCTCAGACCAGAGTCTGCAATCCATCAGGCTTTGTTTTG
GGTGGGGGTGTCGGTGCTGCAGCTGGACGAGGTGGCCCTATATGCCTCTGGCCTGGCTCT
ACTGGAACAGAACCTCCACACGCTCGATTCTCAGGGAAGCTTCGATAATAATACTCTGGA
GCAGGTCATGATGTCAACACGAGAGTCTCTTGAATGGTTTTTTAAGCAGTTGGATCATTC
TGTGGGACTCAGTTTTAAGGGCAACTTCCATTTTGCATTGGTGGGTCACTTGTTAAAAGG
ACTCCGACACCCTGCACCGACAACTGTATCCCGCACTTCAAGAGTCCTCATCACACTCCT
CTCCATTGTTGCTAAACCCCATAAGAGAGACAAATTTGAGGTAACACCAGAGAATGTGGC
TTATTTAGCTGCCCTTGTGTCAGTGTCAGAAGAGGTTAGATCTAGATGTCACTTGAGATA
CTCGGTGGCACACAATCTCTCCAAATCTGCATCATCGGACACTTTTGCTGTGGGTCTTCA
CTTAAACCTTCCCTCGACCACAACACAAGTCAGTGGGATGACGAGTAACCCACAAAGTGG
ACCACAGCCGCCCTCTGGTGGAGCTTCTTCTCCCAGTAATCACATACCTTCTCCTGGGTC
ATCCTTTCCAACCAATGGCAGCTTCACTAACATAGCCACTTCCTCTAATGCCAGCACAGT
TACTCTGGCATCAGTGGGCAGTACAGCAACCACTGGAGCAGGTACTGGAGGCAATAGTGG
TGGCAGTAATGGCATGAGCATTGCTGGCAATGCTGCTGCTTCATCTACCATCACAAGTAT
AAGCAGTGGTATCGTCAGTGGCAGTGGAACTCCTGTATCAGTGGGGACCCCGGCTGAGAT
GAGACTTCCTCCTACCATTATTAAAGACCCTCCTCCACTATCCTCTGCCTCAGTTCCTGC
AAACAGAAGACAGAAACCTTGGGACTCAGTGGACCAAATTTGTCTATCACAGGGTGACAT
GTCTCCCCCACCTAAGGAGCGTGGTGCCCGAGTTTCAGTCAGCAACGAAAACAACATCCT
CTTAGACCCCGAAGTACTGACTGAGTTTTCTACCCAAGCCCTTGTTCTGACAGTCTTGGC
TACACTTGTAAAATATACGACAGACGAGAACGAGATGAGAGTTTTATATGAATACTTGGC
TGAGGCTTCTGACGTCTTCCCCAAGGTCTTCCCTGTCATCCATTCTCTACTAGATGCCAA
GATAACGTCAGTACTATCTCTTTGTCATGATGGAGTCATCCTGAGTGCAGTTCAGTCCAT
CATCCAAAACATGGTGGCGTGTGAGGACCAAGGACACCAGCAGTTACACCACCTTCAGAG
TTGGGGCTTTGGGGGCCTCTGGAGATTTGCTGGACCATTTACTAAGAGTAATTGTACGGC
GGAAAATGCAGAGCTTTTCGTCAACTGCCTAGAAGCAATGGTGGAGACCGCACTGCCAGC
GGACGGAGACGACAGTTCGGAGATGGAACTCGCACAGTACCCTTCCATGCTGTCTGTAGC
CTCGGTGAACCTCTCGTCCTCCATGTCCTCCCTCACCTTGGCCTCACCCACGGAAAAGGA
TATTACTCAAAGTTGGCAGTCTGACAAGCTTCAGGTTCTCAAAATGCACCGACGACCGGC
GATATCGCCGTCTACTCTCAAATGGGCACCATCTACATAAGTCTTAGCTAATGTTTGCTT
TGCATAATAAAATCAAAATTTACTGTACATCTGCTACGAACATTACAACTATTTTGCAGC
TGTGTTAATAAGTCGTGTGTCCATAATAAACCTG


>comp841_c0_seq1

AGAACATTTCCTTCCTTCCCTCCATTTAGCTCACATGGTCATACTTTTAACTTTATATCT
GACTACCATGAGTGAAGAAAGGATTCTAGTGACTGTCCAGCTGAGTCATAGAAAATATTA
AGTAAATTATCAGTAAAAAAAACTTTGAGGATATTTTAATAATTCGAAGTAAACAAGACT
TTCGAGCTGGACTCGGCATCGCGGGCGCATGCGCAGTGTAGCTCAGGAAAGCGCGGGAGA
GTGCGTGTGTCGTCTGCTCAGCTGCCAGTGGTCGATTGGATGTGAAAGTGAGGGGATCAC
TCTGTAAATTCTTCGTTGCCCTGACGCTTCCCAACTTTATCAAAGGAAAAGGTTGTATGT
AAGGAGGAGGTGTGTCTGATGGTCGCGCCCCTCCTGAGACTACTGCAGCAGTACCACCAC
GCCTCTGACACGTCCACGCCACCACCACCACCGCCACCACTGCCACCATGACCAAGTACT
TTGACTTCGTGTGGAGGAAGGAAGTGGATTCGCGCCTACAGGAAGGTGCTGTGATTGACC
GCTGGACTGAGGACAAGGAAAGTTACGACTATGAACCCAACTGTATCTTCAAGGTGGATG
AGTACGGCTTCTTTGTCTCCTGGAAGAGTGACGGTAGAGAAGGAAACGTGGCTGAATTGT
CTCAGGTTTCTGACATCCGTAGAGGAACATTACCCAGGGATGGCAAGCTGTTGGATAAGT
TATTAAACAAATTTGGCCAAGATGTGGAGGACAAGATGCTGGCCATTTGTTCGGGGCTGG
ATTATGTCAGCATCAACTATATCAACATTGTCTGCAAAACAAAAGATGATGCAGATCTGT
GGCAACTAGGTCTGCGGAGAGTTACTAATAACAACAAACTCAACAACGTGTGCCCCCAAA
CCAACTTGATGAAGCATTGGATGCGCCTTGGGATGATGGTGGACTGTGGTGGTAAGATCC
CTGTAAAACACATTGTCCGAACCTTTGCCTCCGGCAAGACAGAAAAGATGGTCTTTTCAT
GCCTAGAAGAAATGGGTCTGCCTTCTGGAAAGGGTGACAGCATAGAAAAAGATGCCTTCA
CTTTCGATAAGTTCTACAAACTTTACCATACTATCTGTCCTAGGACTGATATTGATGAAC
TCTATTCAAGCATCACAAAAGTGGAACACGTCAGTCTAGCACAGTTGGTCAACTTTATGA
ATGAGAAACAGCGAGACCCGAGCCTCAATGAAATCTTGTATCCATTATATGATGAGAAGC
GGTGCCTGCAGATCATCAAAGCCCATGAGCCTAACGAGGAGAACATTGAAAATAAGAGAT
TCAGCAAAGACGGTTTGTTAGCATACCTCATGTCTGATGAGAATGCACCTGTGTTTCTGG
ATCGTCTGGACATCTACCAAGATATGGACCAACCACTATCCCATTACTACATCAACTCCT
CTCACAACACCTACCTCTCTGGAAGACAATTTGGTGGCAAGTCCACAGCAGAAATGTACA
GACAGACCCTTCTTGCTGGCTGCAGGTGTGTGGAACTTGACTGTTGGGATGGTAAGGGTG
AAGACGAGGAGCCTATCATCACTCACGGAAAGGCTATGTGCACTGATATCCTCTTCAAAG
AAGCCATCATTGCTATTCGAGACTGCGCCTTTGTTACCTCTGACTATCCAGTTATTCTGT
CCTTTGAAAATCATTGTTGCAAGAAACAGCAGTACAAGTTGGCCAAATACTGTGATGAGT
ATTTTGGAGATCTACTTTCAAAGGAGGCCCTCCCAGACAGCCCTTTGGTTCCTGGTCATC
ACCTTCCATCACCTAGTCAATTAAAGAGGAAAATTCTCATTAAGAACAAACGCTTGAAGC
CAGAAGTGGAGAAACAAGAGTTAGAATTGTTCTTGAAGGGTCAACTAGATCTTGTGGATG
ATGATGATGCAAGGGAGGATGCTTCTCAAGCCAACCCACAACCAAAGGAACCTAAGCCTG
AAGAGAAAGCTGCTGAAGGAGCACCAGAGCCACCAAAGTACTCTGGCACCTCCTTAACCA
ACATCCATCCATGGCTTTCATCCATGGTTAACTATGCATGGCCTGTGCATTTCCTTGGTT
TTGAAGCTGCAGAAGAGAAGAATGTCCACCACAATATGTCCTCCTTCTCGGAAACTATGG
GGTTAGGCTACCTCAAGACTCAGGCAATTGAATTTGTCAATTACAACAAACGGCAAATGT
CCAGAATCTACCCCAAGGGAGCCAGGGTCGACTCTTCCAACTATATGCCTCAGGTGTTTT
GGAATGCAGGTTGCCAGATGGTGTCCTTAAATTTCCAAACTTCAGATCTTCCCATGCAGC
TGAATCAGGGCAAGTTTGAGTACAATGGGAATTGTGGATATCTCCTCAAACCTGATTTCA
TGAGACGTACTGACAAGACTTTTGATCCCTTTGCTGAGTCCCCAGTGGATGGTGTGATTG
CAGCACAGGTTTCTGTGTCGGTGATTGCTGGTCAGTTCTTATCAGACAAAAAGGTTGGAA
CTTATGTTGAAGTGGACATGTATGGCTTGCCTACTGACACCATCAGAAAAGAGTTTAGGA
CGCGTATGATTCCTGGAAATGGCCTTAATCCCCAGTATAATGAGGAACCTTTCCTCTTTC
GTAAGGTTGTGTTGCCTGACTTGGCTGTCCTGCGATTTGGTGTGTTTGATGAAAATGGAA
AGATGCTGGGCCAGAGAATTCTGCCTTTGGATGGTCTGCAGGCAGGCTATCGGCACATCT
CTCTACGTACTGAAGGGAACTTCCCCATGTCACTACCTATGTTGTTTTGCAATATTGAAT
TGAAGATCTATGTTCCTGATGGTCTTGGCGACTTGATGGATGCCCTTTCGGACCCCCGAG
CCTTCTTAAGTGCCCAAGAAAAGCGTGAGGAACAGATGAAGGCCATGGGTATTGAGGCTT
CAGACATTGATACCAAGGCACTCAAGGGAGGAGGAGGTAAAGCTGGAGGTGCCAAGCCAG
CAGCGGCAGGTGGCAAACCTGGGGCAGGTGCTGGTGGAAAGAAGGAGGAGGAAGCCGTTG
AATATGAACCCATCAACCTTGAAACACTTCGATCACAAAAGAATTTCCTGAAAGCAACCA
AGAAGCAGCAGAAGGAACTGGAAAGTATGAGAAAAAAACACATGAAGGAGCGTTTATCAA
TTCAAAAAGCACAGTGCAGTGCCATTGAGAAACTGGCAAAGGGTAAAAAAGATGTAATGG
ATGATCCAAAAATCAAGTCATTAGTGTCAGAACAAATGAAACAGTGGTCTGAGATGATGG
AGAAGCACCGAAAGGAGGAATGGGAAATGTTGAAAGAACATCTTAAGAGTCAGGAAGATA
TATTAAAGAAGCTCATGGAAGAAGAACAAGCAGGCCAAATAAAGAAGATGGAAGGAAAAC
ATGAACAGGACATGAAGGATATGAAGGCTCAGCAGGCTAAGACGGCTATGGAAACAGCTA
AAGATGTCAATCAGGACAAGACCTTTAAAACTAAAGCTGATCGTGACCGTCGTCTCAAGG
AGAAAAATCAAAACAACACCAAGAGATTTATTGAAGAACGTAAAATTTCTGCTATGAAAC
AAGGAAAGCAGAAAGAGAAGCTTAAGAAGGTTCATGACCAACAGATGACAGAGCTTACCA
AAGATATTCAAATGGCCATACAGTTCTATGAGAACACTGAGGCAGAGTACAAGATGTGGA
ATAAGATGGAATTCTTCTGTTGAGACTGGCAACAACTGCATATGGTCATTCACACCAGCC
TCAGCCTCCCATCATCCCCTTCAAATATCCTCTGTTTGTGTCTTATTTCTGACATCACAT
TTCATTAACTTTTAAGCTTTAGTATGCAACATTTCATGTACAATAATTCTAACCATAACC
AACCATAAGCCATTACATATAATTAACATTAAGATCCCATAGTGTTTGCAGATAAAGGTA
ATATTATATTACTGCTGATTCTTCGAGGTTCAATTCAACAGTGGTATGTAAAGTATTTCA
TACCATATA


>comp8804_c0_seq1

CCCTCGGGCTTCCCCCCGGGGGGGTGGCACCCCTCAGCCCCCCTCCCCCGCCCGCGCCTC
CCTCAGGAAGTCTCTGAGGAAGAAGAAGCGGGAGAAGCTCGACCACCACAAGGATGATAA
CAACAAAGAGAACCAGAACAACGAGACGTCTTGTACCGATGGCCGTGACCTGCCACCACC
ACCCAAGGTTGAAGGACCGAGTGGATCACGGGGACGTAGGATGGACCGGCTACGGCGAAG
CTTCCGGGAGAGTTTTCGGAAGAAGAAGGATCATCATCATGTAACGGAGGCATCCAAACC
TCACCAGTGGCAGACTGACGAGGCTTCTGTGAGAGCGGGCACATGCTCCTTCCCCGTCAA
ATATCTTGGTTGTGTAGAAGTGTTCGAGTCTCGAGGAATGCAAGTGTGTGAAGAAGCTCT
AAAGGTACTCAGGAATTCTCGTAGAAGACCACTAAGAGGGATGCTTTATGTATCTGGTGA
CGGACTACGAGTGGTAGACGATGAAACTAAGGGGCTGATTGTTGACCAGACGATAGAGAA
GGTTTCTTTTTGTGCACCTGATCGTAATCATGAAAAAGGTTTCTCGTACATCTGTCGAGA
CGGAACAACGAGACGATGGATGTGCCATGGTTTTGTTGCTGTTAAGGAAACGGGTGAGAG
ATTAAGTCATGCTGTTGGCTGTGCTTTTGCTGCCTGTCTGGAGCGCAAGCAAAAGAGAGA
TAAAGAGTGTGGAGTTACTATGTCATTTGATCCCACCACGTCCACCTTCACCCGATCTGG
TTCCTTCCGACAAATGACCGTCACAGAGAGGTTGTCTGATCCCCAGGAATGCAAACCAAT
TGAACCTGTGCCAGTGAAGAAGGTTGAGAATCCCCATGCCATTGCCAGACCACATGCTAC
GCCACTTATGCTGCAACGTCAAGGCTCCTTTAGGGTATTCCAGCATCTTAGCCAGTCTCC
ATTCAAGCGGCAGTTGTCATTACGATTAAACGAATTACCATCTAATTTGGAGAGGACGCG
ATCTATGTCACTAGATAACAATGCTGTCAATGCTGCGGTCACCAACAACAATAACCAGCC
GCCAGAGAGTCCCCAGCCTCCACCTCGCACTCACAGGAATAGACTCCACTCGCTCCCAAA
TGCAGTTAACATGACTCCAATACCTGAGAGTTCCCCAATAGTGGAGAATAAACCAGGTGA
TGCAGTGTCTGCCATGTGCCAGGAACTTTCAGCTGGGCTCTCCCTTCTTTCCAATTTTTC
GGACCCATTCTCTTCCCCGGAGAATACTTCACCTGCTCACAACTCCTTTACTACAGCGAC
TACCACTGTCACTAGCTATACTAATGTTGCCAGCACAGAGGTACAGAGTCAGCATGGAAT
ACCAACTACATCACAAGGAGTCTTGCTGCCATCTGTTGAACCAATTCATGAAGAAAGCCC
ATGGGCTGGGTCAGACATCAATGGCCAGCCCTTAAGTTTAGATGACCCGACAGGAGCTGA
AACTAAAAGGTCACTAGGAGAAGAATGGCTTTCTCAGTTTAATACTCAGCCTAAAATTAC
TAATGGGACCACAACACCACCACCAGGATCACAGCCAGTTAATAATGTAATTCTTAGCCG
ACGCAACCCACCTTTGGCCCAAGTAAGGTCTGCTTCCTTAGGTGCAACACCAAATGCAGG
AACCCCATATGTAGCTGTTGGCACAGCAAGAGATCCCATGAGTTCTTCTTGGACCACTTC
TAATGGTACTGGTGGTACAGCCACAACAAATTTTGTAGTAGGAACTACAACTACAAATTC
TTCTGGGACAGGGGGATCCGATCCCTTTGATGCAGAATGGGCAGCCCTTGCTACACGTAA
TGCCAATCCTAACAACCCTTTCCTGCCAAACACTGTCACCAAGGCATTTGAGGTACAAAT
GTGAATTTGAATATCATATGTTTTAAAAGGCATTATTTCATATAGTTTTTGGAGGACATA
TTTCATTGTTTGCTATCAAAATATACAAATATTGTTCATTAGATATTTGGTTGTATGTTT
ATCATAGACGTTTAAGATGCAAAATGTATCAATTTGCCAAAAATGCACACAGATCATAAT
ACAGGTACCATATGTCGTTGATGGATGAACATGTCTTTATTTTTTAACTAATCTGTGTGT
GTGCAGTGATGAGATAATCAAATACTGTACAGTATATAACTAAATAAGTAGGCAAATTTT
GACTGATCATAAATTGTTGATGGTCATTCTCAGAGAACATTGGATATTGTGAATTCTTAA
ATATGCCTGTTTAACATTCCAGCACTGCTCACAGGTATCAGATGTAGCCGAGTGGCTAGT
GTACTTAAGATTTTAATCTTTTGGCAACTTCTCAAATATATTCCTCAAGTACCTTAAAGT
ACTGTATAATTATATTTTGTACTTAAATCATACAGAGTGAGATGTCTAAATATTTAGAGA
ATGAACTGAATAAATGAATTTGATGCTATTTTTCAAATGAGATGTGTACCATATTTACTC
ACACGAACAGAAGCAAAAAGTATGTTGATGTTTCTATATTAGTAGCATTTGCACAGATTG
TATAGTTGCTGTATGTGTAATGTAATTCAGATGTACTTTGTATCTGTATATATATATAAA
TTTATATATAT


>comp8804_c0_seq2

ATAGCTAGTCCGGTGAAGGTTGTGTGTAGTGTTCTCTTGCTGTAATTTGGATATATTGAT
GTATTTGGTCACTTAAAATTAGACGACGTCTGTGGATTATACAAGAGAGAAGCTTCCGTA
ATACAGCAGCGGTTGGATCTTGTATGGAAGGTTGAAGGACCGAGTGGATCACGGGGACGT
AGGATGGACCGGCTACGGCGAAGCTTCCGGGAGAGTTTTCGGAAGAAGAAGGATCATCAT
CATGTAACGGAGGCATCCAAACCTCACCAGTGGCAGACTGACGAGGCTTCTGTGAGAGCG
GGCACATGCTCCTTCCCCGTCAAATATCTTGGTTGTGTAGAAGTGTTCGAGTCTCGAGGA
ATGCAAGTGTGTGAAGAAGCTCTAAAGGTACTCAGGAATTCTCGTAGAAGACCACTAAGA
GGGATGCTTTATGTATCTGGTGACGGACTACGAGTGGTAGACGATGAAACTAAGGGGCTG
ATTGTTGACCAGACGATAGAGAAGGTTTCTTTTTGTGCACCTGATCGTAATCATGAAAAA
GGTTTCTCGTACATCTGTCGAGACGGAACAACGAGACGATGGATGTGCCATGGTTTTGTT
GCTGTTAAGGAAACGGGTGAGAGATTAAGTCATGCTGTTGGCTGTGCTTTTGCTGCCTGT
CTGGAGCGCAAGCAAAAGAGAGATAAAGAGTGTGGAGTTACTATGTCATTTGATCCCACC
ACGTCCACCTTCACCCGATCTGGTTCCTTCCGACAAATGACCGTCACAGAGAGGTTGTCT
GATCCCCAGGAATGCAAACCAATTGAACCTGTGCCAGTGAAGAAGGTTGAGAATCCCCAT
GCCATTGCCAGACCACATGCTACGCCACTTATGCTGCAACGTCAAGGCTCCTTTAGGGTA
TTCCAGCATCTTAGCCAGTCTCCATTCAAGCGGCAGTTGTCATTACGATTAAACGAATTA
CCATCTAATTTGGAGAGGACGCGATCTATGTCACTAGATAACAATGCTGTCAATGCTGCG
GTCACCAACAACAATAACCAGCCGCCAGAGAGTCCCCAGCCTCCACCTCGCACTCACAGG
AATAGACTCCACTCGCTCCCAAATGCAGTTAACATGACTCCAATACCTGAGAGTTCCCCA
ATAGTGGAGAATAAACCAGGTGATGCAGTGTCTGCCATGTGCCAGGAACTTTCAGCTGGG
CTCTCCCTTCTTTCCAATTTTTCGGACCCATTCTCTTCCCCGGAGAATACTTCACCTGCT
CACAACTCCTTTACTACAGCGACTACCACTGTCACTAGCTATACTAATGTTGCCAGCACA
GAGGTACAGAGTCAGCATGGAATACCAACTACATCACAAGGAGTCTTGCTGCCATCTGTT
GAACCAATTCATGAAGAAAGCCCATGGGCTGGGTCAGACATCAATGGCCAGCCCTTAAGT
TTAGATGACCCGACAGGAGCTGAAACTAAAAGGTCACTAGGAGAAGAATGGCTTTCTCAG
TTTAATACTCAGCCTAAAATTACTAATGGGACCACAACACCACCACCAGGATCACAGCCA
GTTAATAATGTAATTCTTAGCCGACGCAACCCACCTTTGGCCCAAGTAAGGTCTGCTTCC
TTAGGTGCAACACCAAATGCAGGAACCCCATATGTAGCTGTTGGCACAGCAAGAGATCCC
ATGAGTTCTTCTTGGACCACTTCTAATGGTACTGGTGGTACAGCCACAACAAATTTTGTA
GTAGGAACTACAACTACAAATTCTTCTGGGACAGGGGGATCCGATCCCTTTGATGCAGAA
TGGGCAGCCCTTGCTACACGTAATGCCAATCCTAACAACCCTTTCCTGCCAAACACTGTC
ACCAAGGCATTTGAGGTACAAATGTGAATTTGAATATCATATGTTTTAAAAGGCATTATT
TCATATAGTTTTTGGAGGACATATTTCATTGTTTGCTATCAAAATATACAAATATTGTTC
ATTAGATATTTGGTTGTATGTTTATCATAGACGTTTAAGATGCAAAATGTATCAATTTGC
CAAAAATGCACACAGATCATAATACAGGTACCATATGTCGTTGATGGATGAACATGTCTT
TATTTTTTAACTAATCTGTGTGTGTGCAGTGATGAGATAATCAAATACTGTACAGTATAT
AACTAAATAAGTAGGCAAATTTTGACTGATCATAAATTGTTGATGGTCATTCTCAGAGAA
CATTGGATATTGTGAATTCTTAAATATGCCTGTTTAACATTCCAGCACTGCTCACAGGTA
TCAGATGTAGCCGAGTGGCTAGTGTACTTAAGATTTTAATCTTTTGGCAACTTCTCAAAT
ATATTCCTCAAGTACCTTAAAGTACTGTATAATTATATTTTGTACTTAAATCATACAGAG
TGAGATGTCTAAATATTTAGAGAATGAACTGAATAAATGAATTTGATGCTATTTTTCAAA
TGAGATGTGTACCATATTTACTCACACGAACAGAAGCAAAAAGTATGTTGATGTTTCTAT
ATTAGTAGCATTTGCACAGATTGTATAGTTGCTGTATGTGTAATGTAATTCAGATGTACT
TTGTATCTGTATATATATATAAATTTATATATAT


>comp8804_c0_seq3
CCCTCGGGCTTCCCCCCGGGGGGGTGGCACCCCTCAGCCCCCCTCCCCCGCCCGCGCCTC
CCTCAGGAAGTCTCTGAGGAAGAAGAAGCGGGAGAAGCTCGACCACCACAAGGATGATAA
CAACAAAGAGAACCAGAACAACGAGACGTCTTGTACCGATGGCCGTGACCTGCCACCACC
ACCCAAGGTTGAAGGACCGAGTGGATCACGGGGACGTAGGATGGACCGGCTACGGCGAAG
CTTCCGGGAGAGTTTTCGGAAGAAGAAGGATCATCATCATGTAACGGAGGCATCCAAACC
TCACCAGTGGCAGACTGACGAGGCTTCTGTGAGAGCGGGCACATGCTCCTTCCCCGTCAA
ATATCTTGGTTGTGTAGAAGTGTTCGAGTCTCGAGGAATGCAAGTGTGTGAAGAAGCTCT
AAAGGTACTCAGGAATTCTCGTAGAAGACCACTAAGAGGGATGCTTTATGTATCTGGTGA
CGGACTACGAGTGGTAGACGATGAAACTAAGGGGCTGATTGTTGACCAGACGATAGAGAA
GGTTTCTTTTTGTGCACCTGATCGTAATCATGAAAAAGGTTTCTCGTACATCTGTCGAGA
CGGAACAACGAGACGATGGATGTGCCATGGTTTTGTTGCTGTTAAGGAAACGGGTGAGAG
ATTAAGTCATGCTGTTGGCTGTGCTTTTGCTGCCTGTCTGGAGCGCAAGCAAAAGAGAGA
TAAAGAGTGTGGAGTTACTATGTCATTTGATCCCACCACGTCCACCTTCACCCGATCTGG
TTCCTTCCGACAAATGACCGTCACAGAGAGGTTGTCTGATCCCCAGGAATGCAAACCAAT
TGAACCTGTGCCAGTGAAGAAGGTTGAGAATCCCCATGCCATTGCCAGACCACATGCTAC
GCCACTTATGCTGCAACGTCAAGGCTCCTTTAGGGTATTCCAGCATCTTAGCCAGTCTCC
ATTCAAGCGGCAGTTGTCATTACGATTAAACGAATTACCATCTAATTTGGAGAGGACGCG
ATCTATGTCACTAGATAACAATGCTGTCAATGCTGCGGTCACCAACAACAATAACCAGCC
GCCAGTGACTCCAATACCTGAGAGTTCCCCAATAGTGGAGAATAAACCAGGTGATGCAGT
GTCTGCCATGTGCCAGGAACTTTCAGCTGGGCTCTCCCTTCTTTCCAATTTTTCGGACCC
ATTCTCTTCCCCGGAGAATACTTCACCTGCTCACAACTCCTTTACTACAGCGACTACCAC
TGTCACTAGCTATACTAATGTTGCCAGCACAGAGGTACAGAGTCAGCATGGAATACCAAC
TACATCACAAGGAGTCTTGCTGCCATCTGTTGAACCAATTCATGAAGAAAGCCCATGGGC
TGGGTCAGACATCAATGGCCAGCCCTTAAGTTTAGATGACCCGACAGGAGCTGAAACTAA
AAGGTCACTAGGAGAAGAATGGCTTTCTCAGTTTAATACTCAGCCTAAAATTACTAATGG
GACCACAACACCACCACCAGGATCACAGCCAGTTAATAATGTAATTCTTAGCCGACGCAA
CCCACCTTTGGCCCAAGTAAGGTCTGCTTCCTTAGGTGCAACACCAAATGCAGGAACCCC
ATATGTAGCTGTTGGCACAGCAAGAGATCCCATGAGTTCTTCTTGGACCACTTCTAATGG
TACTGGTGGTACAGCCACAACAAATTTTGTAGTAGGAACTACAACTACAAATTCTTCTGG
GACAGGGGGATCCGATCCCTTTGATGCAGAATGGGCAGCCCTTGCTACACGTAATGCCAA
TCCTAACAACCCTTTCCTGCCAAACACTGTCACCAAGGCATTTGAGGTACAAATGTGAAT
TTGAATATCATATGTTTTAAAAGGCATTATTTCATATAGTTTTTGGAGGACATATTTCAT
TGTTTGCTATCAAAATATACAAATATTGTTCATTAGATATTTGGTTGTATGTTTATCATA
GACGTTTAAGATGCAAAATGTATCAATTTGCCAAAAATGCACACAGATCATAATACAGGT
ACCATATGTCGTTGATGGATGAACATGTCTTTATTTTTTAACTAATCTGTGTGTGTGCAG
TGATGAGATAATCAAATACTGTACAGTATATAACTAAATAAGTAGGCAAATTTTGACTGA
TCATAAATTGTTGATGGTCATTCTCAGAGAACATTGGATATTGTGAATTCTTAAATATGC
CTGTTTAACATTCCAGCACTGCTCACAGGTATCAGATGTAGCCGAGTGGCTAGTGTACTT
AAGATTTTAATCTTTTGGCAACTTCTCAAATATATTCCTCAAGTACCTTAAAGTACTGTA
TAATTATATTTTGTACTTAAATCATACAGAGTGAGATGTCTAAATATTTAGAGAATGAAC
TGAATAAATGAATTTGATGCTATTTTTCAAATGAGATGTGTACCATATTTACTCACACGA
ACAGAAGCAAAAAGTATGTTGATGTTTCTATATTAGTAGCATTTGCACAGATTGTATAGT
TGCTGTATGTGTAATGTAATTCAGATGTACTTTGTATCTGTATATATATATAAATTTATA
TATAT


>comp8804_c0_seq4
CACCAGCACCACCACCAGCAGCAGCAGCGAGTGGAAGACATTAGGTAACGAGAAGACTCA
CCTGCCTGTCTTCGTTACACTCTCTGATCCTCAGTTGTGTTCCACCCAGGTTGAAGGACC
GAGTGGATCACGGGGACGTAGGATGGACCGGCTACGGCGAAGCTTCCGGGAGAGTTTTCG
GAAGAAGAAGGATCATCATCATGTAACGGAGGCATCCAAACCTCACCAGTGGCAGACTGA
CGAGGCTTCTGTGAGAGCGGGCACATGCTCCTTCCCCGTCAAATATCTTGGTTGTGTAGA
AGTGTTCGAGTCTCGAGGAATGCAAGTGTGTGAAGAAGCTCTAAAGGTACTCAGGAATTC
TCGTAGAAGACCACTAAGAGGGATGCTTTATGTATCTGGTGACGGACTACGAGTGGTAGA
CGATGAAACTAAGGGGCTGATTGTTGACCAGACGATAGAGAAGGTTTCTTTTTGTGCACC
TGATCGTAATCATGAAAAAGGTTTCTCGTACATCTGTCGAGACGGAACAACGAGACGATG
GATGTGCCATGGTTTTGTTGCTGTTAAGGAAACGGGTGAGAGATTAAGTCATGCTGTTGG
CTGTGCTTTTGCTGCCTGTCTGGAGCGCAAGCAAAAGAGAGATAAAGAGTGTGGAGTTAC
TATGTCATTTGATCCCACCACGTCCACCTTCACCCGATCTGGTTCCTTCCGACAAATGAC
CGTCACAGAGAGGTTGTCTGATCCCCAGGAATGCAAACCAATTGAACCTGTGCCAGTGAA
GAAGGTTGAGAATCCCCATGCCATTGCCAGACCACATGCTACGCCACTTATGCTGCAACG
TCAAGGCTCCTTTAGGGTATTCCAGCATCTTAGCCAGTCTCCATTCAAGCGGCAGTTGTC
ATTACGATTAAACGAATTACCATCTAATTTGGAGAGGACGCGATCTATGTCACTAGATAA
CAATGCTGTCAATGCTGCGGTCACCAACAACAATAACCAGCCGCCAGAGAGTCCCCAGCC
TCCACCTCGCACTCACAGGAATAGACTCCACTCGCTCCCAAATGCAGTTAACATGACTCC
AATACCTGAGAGTTCCCCAATAGTGGAGAATAAACCAGGTGATGCAGTGTCTGCCATGTG
CCAGGAACTTTCAGCTGGGCTCTCCCTTCTTTCCAATTTTTCGGACCCATTCTCTTCCCC
GGAGAATACTTCACCTGCTCACAACTCCTTTACTACAGCGACTACCACTGTCACTAGCTA
TACTAATGTTGCCAGCACAGAGGTACAGAGTCAGCATGGAATACCAACTACATCACAAGG
AGTCTTGCTGCCATCTGTTGAACCAATTCATGAAGAAAGCCCATGGGCTGGGTCAGACAT
CAATGGCCAGCCCTTAAGTTTAGATGACCCGACAGGAGCTGAAACTAAAAGGTCACTAGG
AGAAGAATGGCTTTCTCAGTTTAATACTCAGCCTAAAATTACTAATGGGACCACAACACC
ACCACCAGGATCACAGCCAGTTAATAATGTAATTCTTAGCCGACGCAACCCACCTTTGGC
CCAAGTAAGGTCTGCTTCCTTAGGTGCAACACCAAATGCAGGAACCCCATATGTAGCTGT
TGGCACAGCAAGAGATCCCATGAGTTCTTCTTGGACCACTTCTAATGGTACTGGTGGTAC
AGCCACAACAAATTTTGTAGTAGGAACTACAACTACAAATTCTTCTGGGACAGGGGGATC
CGATCCCTTTGATGCAGAATGGGCAGCCCTTGCTACACGTAATGCCAATCCTAACAACCC
TTTCCTGCCAAACACTGTCACCAAGGCATTTGAGGTACAAATGTGAATTTGAATATCATA
TGTTTTAAAAGGCATTATTTCATATAGTTTTTGGAGGACATATTTCATTGTTTGCTATCA
AAATATACAAATATTGTTCATTAGATATTTGGTTGTATGTTTATCATAGACGTTTAAGAT
GCAAAATGTATCAATTTGCCAAAAATGCACACAGATCATAATACAGGTACCATATGTCGT
TGATGGATGAACATGTCTTTATTTTTTAACTAATCTGTGTGTGTGCAGTGATGAGATAAT
CAAATACTGTACAGTATATAACTAAATAAGTAGGCAAATTTTGACTGATCATAAATTGTT
GATGGTCATTCTCAGAGAACATTGGATATTGTGAATTCTTAAATATGCCTGTTTAACATT
CCAGCACTGCTCACAGGTATCAGATGTAGCCGAGTGGCTAGTGTACTTAAGATTTTAATC
TTTTGGCAACTTCTCAAATATATTCCTCAAGTACCTTAAAGTACTGTATAATTATATTTT
GTACTTAAATCATACAGAGTGAGATGTCTAAATATTTAGAGAATGAACTGAATAAATGAA
TTTGATGCTATTTTTCAAATGAGATGTGTACCATATTTACTCACACGAACAGAAGCAAAA
AGTATGTTGATGTTTCTATATTAGTAGCATTTGCACAGATTGTATAGTTGCTGTATGTGT
AATGTAATTCAGATGTACTTTGTATCTGTATATATATATAAATTTATATATAT


>comp8804_c0_seq5
ATAGCTAGTCCGGTGAAGGTTGTGTGTAGTGTTCTCTTGCTGTAATTTGGATATATTGAT
GTATTTGGTCACTTAAAATTAGACGACGTCTGTGGATTATACAAGAGAGAAGCTTCCGTA
ATACAGCAGCGGTTGGATCTTGTATGGAAGGTTGAAGGACCGAGTGGATCACGGGGACGT
AGGATGGACCGGCTACGGCGAAGCTTCCGGGAGAGTTTTCGGAAGAAGAAGGATCATCAT
CATGTAACGGAGGCATCCAAACCTCACCAGTGGCAGACTGACGAGGCTTCTGTGAGAGCG
GGCACATGCTCCTTCCCCGTCAAATATCTTGGTTGTGTAGAAGTGTTCGAGTCTCGAGGA
ATGCAAGTGTGTGAAGAAGCTCTAAAGGTACTCAGGAATTCTCGTAGAAGACCACTAAGA
GGGATGCTTTATGTATCTGGTGACGGACTACGAGTGGTAGACGATGAAACTAAGGGGCTG
ATTGTTGACCAGACGATAGAGAAGGTTTCTTTTTGTGCACCTGATCGTAATCATGAAAAA
GGTTTCTCGTACATCTGTCGAGACGGAACAACGAGACGATGGATGTGCCATGGTTTTGTT
GCTGTTAAGGAAACGGGTGAGAGATTAAGTCATGCTGTTGGCTGTGCTTTTGCTGCCTGT
CTGGAGCGCAAGCAAAAGAGAGATAAAGAGTGTGGAGTTACTATGTCATTTGATCCCACC
ACGTCCACCTTCACCCGATCTGGTTCCTTCCGACAAATGACCGTCACAGAGAGGTTGTCT
GATCCCCAGGAATGCAAACCAATTGAACCTGTGCCAGTGAAGAAGGTTGAGAATCCCCAT
GCCATTGCCAGACCACATGCTACGCCACTTATGCTGCAACGTCAAGGCTCCTTTAGGGTA
TTCCAGCATCTTAGCCAGTCTCCATTCAAGCGGCAGTTGTCATTACGATTAAACGAATTA
CCATCTAATTTGGAGAGGACGCGATCTATGTCACTAGATAACAATGCTGTCAATGCTGCG
GTCACCAACAACAATAACCAGCCGCCAGTGACTCCAATACCTGAGAGTTCCCCAATAGTG
GAGAATAAACCAGGTGATGCAGTGTCTGCCATGTGCCAGGAACTTTCAGCTGGGCTCTCC
CTTCTTTCCAATTTTTCGGACCCATTCTCTTCCCCGGAGAATACTTCACCTGCTCACAAC
TCCTTTACTACAGCGACTACCACTGTCACTAGCTATACTAATGTTGCCAGCACAGAGGTA
CAGAGTCAGCATGGAATACCAACTACATCACAAGGAGTCTTGCTGCCATCTGTTGAACCA
ATTCATGAAGAAAGCCCATGGGCTGGGTCAGACATCAATGGCCAGCCCTTAAGTTTAGAT
GACCCGACAGGAGCTGAAACTAAAAGGTCACTAGGAGAAGAATGGCTTTCTCAGTTTAAT
ACTCAGCCTAAAATTACTAATGGGACCACAACACCACCACCAGGATCACAGCCAGTTAAT
AATGTAATTCTTAGCCGACGCAACCCACCTTTGGCCCAAGTAAGGTCTGCTTCCTTAGGT
GCAACACCAAATGCAGGAACCCCATATGTAGCTGTTGGCACAGCAAGAGATCCCATGAGT
TCTTCTTGGACCACTTCTAATGGTACTGGTGGTACAGCCACAACAAATTTTGTAGTAGGA
ACTACAACTACAAATTCTTCTGGGACAGGGGGATCCGATCCCTTTGATGCAGAATGGGCA
GCCCTTGCTACACGTAATGCCAATCCTAACAACCCTTTCCTGCCAAACACTGTCACCAAG
GCATTTGAGGTACAAATGTGAATTTGAATATCATATGTTTTAAAAGGCATTATTTCATAT
AGTTTTTGGAGGACATATTTCATTGTTTGCTATCAAAATATACAAATATTGTTCATTAGA
TATTTGGTTGTATGTTTATCATAGACGTTTAAGATGCAAAATGTATCAATTTGCCAAAAA
TGCACACAGATCATAATACAGGTACCATATGTCGTTGATGGATGAACATGTCTTTATTTT
TTAACTAATCTGTGTGTGTGCAGTGATGAGATAATCAAATACTGTACAGTATATAACTAA
ATAAGTAGGCAAATTTTGACTGATCATAAATTGTTGATGGTCATTCTCAGAGAACATTGG
ATATTGTGAATTCTTAAATATGCCTGTTTAACATTCCAGCACTGCTCACAGGTATCAGAT
GTAGCCGAGTGGCTAGTGTACTTAAGATTTTAATCTTTTGGCAACTTCTCAAATATATTC
CTCAAGTACCTTAAAGTACTGTATAATTATATTTTGTACTTAAATCATACAGAGTGAGAT
GTCTAAATATTTAGAGAATGAACTGAATAAATGAATTTGATGCTATTTTTCAAATGAGAT
GTGTACCATATTTACTCACACGAACAGAAGCAAAAAGTATGTTGATGTTTCTATATTAGT
AGCATTTGCACAGATTGTATAGTTGCTGTATGTGTAATGTAATTCAGATGTACTTTGTAT
CTGTATATATATATAAATTTATATATAT


>comp8804_c0_seq6

CACCAGCACCACCACCAGCAGCAGCAGCGAGTGGAAGACATTAGGTAACGAGAAGACTCA
CCTGCCTGTCTTCGTTACACTCTCTGATCCTCAGTTGTGTTCCACCCAGGTTGAAGGACC
GAGTGGATCACGGGGACGTAGGATGGACCGGCTACGGCGAAGCTTCCGGGAGAGTTTTCG
GAAGAAGAAGGATCATCATCATGTAACGGAGGCATCCAAACCTCACCAGTGGCAGACTGA
CGAGGCTTCTGTGAGAGCGGGCACATGCTCCTTCCCCGTCAAATATCTTGGTTGTGTAGA
AGTGTTCGAGTCTCGAGGAATGCAAGTGTGTGAAGAAGCTCTAAAGGTACTCAGGAATTC
TCGTAGAAGACCACTAAGAGGGATGCTTTATGTATCTGGTGACGGACTACGAGTGGTAGA
CGATGAAACTAAGGGGCTGATTGTTGACCAGACGATAGAGAAGGTTTCTTTTTGTGCACC
TGATCGTAATCATGAAAAAGGTTTCTCGTACATCTGTCGAGACGGAACAACGAGACGATG
GATGTGCCATGGTTTTGTTGCTGTTAAGGAAACGGGTGAGAGATTAAGTCATGCTGTTGG
CTGTGCTTTTGCTGCCTGTCTGGAGCGCAAGCAAAAGAGAGATAAAGAGTGTGGAGTTAC
TATGTCATTTGATCCCACCACGTCCACCTTCACCCGATCTGGTTCCTTCCGACAAATGAC
CGTCACAGAGAGGTTGTCTGATCCCCAGGAATGCAAACCAATTGAACCTGTGCCAGTGAA
GAAGGTTGAGAATCCCCATGCCATTGCCAGACCACATGCTACGCCACTTATGCTGCAACG
TCAAGGCTCCTTTAGGGTATTCCAGCATCTTAGCCAGTCTCCATTCAAGCGGCAGTTGTC
ATTACGATTAAACGAATTACCATCTAATTTGGAGAGGACGCGATCTATGTCACTAGATAA
CAATGCTGTCAATGCTGCGGTCACCAACAACAATAACCAGCCGCCAGTGACTCCAATACC
TGAGAGTTCCCCAATAGTGGAGAATAAACCAGGTGATGCAGTGTCTGCCATGTGCCAGGA
ACTTTCAGCTGGGCTCTCCCTTCTTTCCAATTTTTCGGACCCATTCTCTTCCCCGGAGAA
TACTTCACCTGCTCACAACTCCTTTACTACAGCGACTACCACTGTCACTAGCTATACTAA
TGTTGCCAGCACAGAGGTACAGAGTCAGCATGGAATACCAACTACATCACAAGGAGTCTT
GCTGCCATCTGTTGAACCAATTCATGAAGAAAGCCCATGGGCTGGGTCAGACATCAATGG
CCAGCCCTTAAGTTTAGATGACCCGACAGGAGCTGAAACTAAAAGGTCACTAGGAGAAGA
ATGGCTTTCTCAGTTTAATACTCAGCCTAAAATTACTAATGGGACCACAACACCACCACC
AGGATCACAGCCAGTTAATAATGTAATTCTTAGCCGACGCAACCCACCTTTGGCCCAAGT
AAGGTCTGCTTCCTTAGGTGCAACACCAAATGCAGGAACCCCATATGTAGCTGTTGGCAC
AGCAAGAGATCCCATGAGTTCTTCTTGGACCACTTCTAATGGTACTGGTGGTACAGCCAC
AACAAATTTTGTAGTAGGAACTACAACTACAAATTCTTCTGGGACAGGGGGATCCGATCC
CTTTGATGCAGAATGGGCAGCCCTTGCTACACGTAATGCCAATCCTAACAACCCTTTCCT
GCCAAACACTGTCACCAAGGCATTTGAGGTACAAATGTGAATTTGAATATCATATGTTTT
AAAAGGCATTATTTCATATAGTTTTTGGAGGACATATTTCATTGTTTGCTATCAAAATAT
ACAAATATTGTTCATTAGATATTTGGTTGTATGTTTATCATAGACGTTTAAGATGCAAAA
TGTATCAATTTGCCAAAAATGCACACAGATCATAATACAGGTACCATATGTCGTTGATGG
ATGAACATGTCTTTATTTTTTAACTAATCTGTGTGTGTGCAGTGATGAGATAATCAAATA
CTGTACAGTATATAACTAAATAAGTAGGCAAATTTTGACTGATCATAAATTGTTGATGGT
CATTCTCAGAGAACATTGGATATTGTGAATTCTTAAATATGCCTGTTTAACATTCCAGCA
CTGCTCACAGGTATCAGATGTAGCCGAGTGGCTAGTGTACTTAAGATTTTAATCTTTTGG
CAACTTCTCAAATATATTCCTCAAGTACCTTAAAGTACTGTATAATTATATTTTGTACTT
AAATCATACAGAGTGAGATGTCTAAATATTTAGAGAATGAACTGAATAAATGAATTTGAT
GCTATTTTTCAAATGAGATGTGTACCATATTTACTCACACGAACAGAAGCAAAAAGTATG
TTGATGTTTCTATATTAGTAGCATTTGCACAGATTGTATAGTTGCTGTATGTGTAATGTA
ATTCAGATGTACTTTGTATCTGTATATATATATAAATTTATATATAT


>comp2789_c0_seq1
TGTGTTTCCATACTCTTACAATCTGTCTCACTTTAAAAAGCTGGTTTTCCGGCATCGTCG
TGGTGGAGATTAACACAGTATAACCTTTTTCTTCTCAAATTTTAATTTCTTTCCGTTCTT
TTTTTTCGCCCCATCAGGCCCCGTTGTGGGTCGGTTGACCTGTGCCCGGGTGGGCTAATC
CCCGTTAAAAAAATCTCATACCAGTTAGCAATAAATGCACTCATCACTTTTTCTTATCTT
CCTCACTGATCATTTTTGTGGTGAAGACCTGACTTGTGAGAACTTAAAGGAGGTACACGA
TGGTTTTGAGTCTTTTGACTAGAACAGACAAGTCACTCCATTACTACAGACATTTCTTCC
ATCCTATACTGCCACAATAGCATTATTCTCTCCAACAGAATGAGAGAAAGATAGAGCATT
TGCATGTTATCCACTTTTCCTCTTCCATAAACTCTTAGTTAAATAGATCTAAGGCATCTC
AGTAATCCGATGGAATATTTAATCTTAAGCCAAACTGAGAAAACATCAAGATACAATCAA
AAAGATTGATTTTGAATCTGACATTAGGATGAAGACATTTTCAGATGTACATTTTAATCC
GATTTAAGAGTTATTACTGTAAGCAAAGATACAAAGTTCCCATGAACTAGTTGCCAAGTT
ATTAAATTTATGACAGATATTGATGAGAACTTCAAAAGGGCAGAAATCATTATTCTTGTC
ACAATGAGATCTGACTGACTGAGTGTGGGTGTGTAGTTGGCACCCTTAAATTATTTCTCA
TCTTTTCTTCTACACCTAAATGTTTATATACATAAACATAAAAGATAATTTGTCTTTTAA
ACTTTATCTACAACTTTCTCCCAGATCCTTGAGCCACCTATTGCCATACATAGTCAAAAG
ATATAAAACTAGATTGAACACTTATCTGATTATCTCAACTCCAACAATACATCTTGAGTG
GCAACCATTTAGTTAATCTTAAAGGCTTCACTTCCTGACCTACTTGCTGAAGTTTACAGC
ACTTATGATGAAGAGCTGGAGGTGTCCTGTGCTTGTTGTTGTCTCTCAGTCCACAGGTCT
GAGGGAGGAATTGGGGCATCTTCTTCATGGAGCATTGCCATCTTGCTGAAGTAGGTAGAT
GACTTATTTTTTCTTGGAGAAATCTGGAAGGAAGTTCCAGCCTGATCTTCTGAGGATGAT
GTGATGCCTTCCTCTAAGTGCAAGTCTGTGCTGGACCCTTCCAACTCGAGCTCATTGTAG
AGTGAAGACAGTTGGTCATCTACCCAGGCAGGCTGTCGTAATCTCTTGAGCATGTCCATA
TCTTGTCTGAGAACGTCGACAAGTTCCTTGGTCTCCATCTGATACTTGTACAGGAGCTCT
GGGGTAACCTTCACGTCCTCTAGCCAAGGCGGATCATTTAGCACTGGACGCTGACACTTG
GACCTCGGCGTGTTCCACTTCATCCCAGACGTTGTGGCCTCACTGTTCTCTGAATTTTCA
GATATATTTTGCATGCTGTCATCAGTAGACTTGTATTCCCTTGGTGAAGACGGTGAGCTT
GTTCCAGACAGCACCATATCACTCGAATTTTCGTGATGTTGTTCACGGTCATCAGCCGCG
AGTCTGTCCTGCTTGCCCGGTGAACCTATGCTCTCAGCTTCTGCCCGGACACTAGTTGAC
TGTGAAAACTGTGATGAGTCACGGTTCATCTCAGAATCCTTTGGCACACATCCTGGGGAC
AGCACGGTCGTGTCTTCGACGTAGGAGCGTATACTTTCATCGATGTGCGAATTTGAGCAG
ATGATCTTGCCCGAGGCTGAAGTGGTGCTGCCTCGCACCGATCCCGGTTCTGCTTTAACC
GACGTAGCCTGGGAGTCTGGTCGACGCAGGTTAGTGGTGGAACGTTTGATGTTGCAGTTC
CTCAGGGAGTGAGCGTTAGGATCCAGCAGTTCATGTTCACTGTCGGCTCCTGAGCGCTTC
TCTCCATCAGAAACTAAAATTGGTATTTGTCCGAGAGGCGACTGATCGGCCGTGTGCTGG
TAAACTACATTAGGCAGCATAAGTGGGGGAGCGTTGAAGAGTGGGGGTGCCACCGTCTGG
TACATCACCCCAGGAATGGCACTCATGTACTGGAGAGGCACTGCTACACCTGAGTTCGTC
CATGGATGTACAGGAACACCGCCCATTTGCATGTAGTTGACATGGATTTCTTGAGATTGG
GCTTGAGGTTGAATAAAGGCCGGTTGTTGCGGAGGCACGACGAGCGTCGGTCCGGGCGTC
CGGTTCACGTTAACGGCGTCGACTCTGGGTAAGGGAGACATGCTGGGGGTGCTGGTGGGG
AAGTAGAACCCTGGCATGATGCCCGAGTAAGACGACGAGGCTAGGTTAGCAGCGTGGGCG
GCACTTGGCCCAACACGTGCTCCTCCACATCCTAAGGAGGGAATGTGAGGTTTATTCTCC
CACACATCCGCCGAGGGAGGCTTGAGGGTAGAACCAGAATCTACCGCAGAAGGTGCAAGG
AATGGTTGCTTGTGTACACTTGCTTCATGGTCTATCACCGCCCCCGGTCGCTTCAAACCT
CCGCTCCGTTCAAAAGGCTTCTTCATCTGTTTAATCTTTGTCTTCATTTTACACTTATCC
TTGTAAGTCTTGCCTCCGGTCTTCTGCCGTTGCATGAAGATCTTCTGCATGTCAGCGTTG
TGCTTCGACAGTACTTCCTCCGTCAGTTGTATGTGGCAGTAGGAACGTCCGGCGCTGGAT
GTCCTGACCGTTTCCCCGCTGCCGCTCCCGTTTCCTGTGCTTTCTGACTTTCTGGTGTGG
TCACAGTTATCGCCAGAACCCGACCCAGACTGGGACTGTGAGAGAGTCTGTGAGTGTGAT
AGCGTCTGCGACTGCTTGTGATTCCCTGAACCAGCGCTCAGAGAAAAGGCTGGATGGGTG
CTACTCTTGCCATCTAAGCTTCCCGAGTGAGACACCTCCATCTTGCTGTCGCCGCTCTCG
TCGGAAGAAGCTGTCTTTGGGTGACTTCGGAAGAATCTATGTATGGTCTCTGAGTAGTTG
AGTTGGCCATAACTGGAAGGGGACTCAGATGAAGAATTGACACTCTCCTGACCTTTCTGG
ACAGAGCTGGGTTTACTGGGAGCCATCAACACATTGAGGGGCTGGTGAACGGAGGCTTTC
TGTGGCGCAGCGGCTCTCTGAGGTGCACCGGGCGTCTTCTCAACAGTCGTGTTCCCTTTC
TTCTCCATGCTGTCTAGTTCGTCCACGATGGAACTCATCATGTGAGCCAGAGTCCTTCTC
CTCATCTCCTGCGGCTCTTTGCTCGGGTCTTTGTACGTAGCAACTGGCTTTGCCAACAAC
TCCAGTATGTCATTTTGTGCTTTCTTTGCCTCCTTCATGACTTCTTCAGGGAGAAGAGAC
TGTATCTTATCTCCAGGGTCTAAGAATATTGCAATGTCACTGGGACCCTTGAGTACTCTG
TGTTGGCCGATGATAGAGTCTATTCTCTTGGTCCAGGGGTTAACAAAACAGAGCCACTCG
GTCTGTAAGGTGACGTAACTGCCGTTGAAGGTGCGGAACCTGTAGGGTTTACTTCTGTGG
GGTTTCCCTTGTTCTCTCACCATTCCTTCATAAACAGCCTTGAGCAGTGGCAGGTCCTCA
GGATGATAACAGTCAAAGACTGAGTTGCCAGTGAGGTCCTGTGGCAGATGACCCAGGTAG
GGGATGGCTTCTGGATCGTACTCAGAGAAGTTGCACGATGCAGAGTGTCTTATGCTAAAG
CTGCCCATGGCTGGTGTCTCTTCAGGTACTGTGTAAATGCTTTCTATAGGGAGGACTTCT
GCCAGCAGAAGAGAGGAGTTGGGTCCATAGGTGGATGCCGTCTCGTCCGAACACGAAGGG
TCGTGGAATTTTAACACCATCTTGCAGGGCTTATAATGGGTGCGTCTGTTGCGTACTCCA
AAGCCGGAAGTGTTGAGGCCGTGGTACACCCTCATCCGGCAGAAGAAAGACGTGCCGTAG
TTATCATTGAGCGATTCCGTTCTGAACGGCATATTCAATCCGTGGATGATTTTGGACGAC
AAGTTGATAGAATCCTTCGGGTAGACAAAGTCGATGAAGGACTGTCCGATGAGCATGTCC
TTAGGGAAGCCTAGGACGTCAGTGATGGCTGGGGAGACCTGGAGCACTGTACCGTCCTGA
ACGCTGATGGCAACCGTGAAGCCTCGAGTGCTCTTGAAACTCTTGAGAAAGGCGGCAGCA
TCGTGAGTGTCCCGCGGTAATTGTATCAGATCTCGACTGGCGAATGGGACACCTTGTTCG
GCGGATCGTTCCTTGATCTTCCTGATGTAGTTAAGAGCTTGAGTATACACAAGGGTGGGC
TGGTCAGTGCGGTCGTCGCCATTGAAGGTTGACGCGCTCTCCTCAAGACCTGTTGCAATA
CTGCTGGCTGTTTCGCTGGTCAGTCTGGGGTCATGCTCTCCTGTTCTAGTCTTCTCCCTC
TCCTTCTCCTTCTTCTCCTCCTTGATAAACTTCTCAGCCTTCTCCTTGAACAGTAGTTTA
TCGGTCTTCTCCTTCAACTTCTTCCATTTGTGGTCTTTGTGTTTGATCTCCTTTAACCTG
TTTTCACTAAAATCAGCATTGTCGCCAAAACCACTGCTGTGACTGGACCCGCTGTTAAGG
CTCTTGCTGCCACTGTAACTTTTTTGTGATGGCCCCTGGGAACTGGACTCCATCGACCCA
TATGCTGACTCCTGTTGGCCAGGATTCTTAGCATCGTCGATGGATTGCTCCTCCATGGTC
ACCCCTTTTTCCGTATCACTCTTCATTGTCTTTGAGATTATCTTCTTAACACTTCAATAT
AGTTAATGTAGTAATAAATCCACGTTATTTGACATTGGTAGTAATCCTTGGCACAATGCA
GCAGCACACCTTTACTCCACTAACTCTGGGTTATTACTGAT


>comp24010_c0_seq1
TGCCACCCACTACTGCCACCCACTGCCGCCACCCACCACGCCGCCCGATGGATGGGTCCA
ATATGCGATCGTGGGAGTTCACCAGTTATGACCAGTGTGTGTCATATTACCAGGACCAGG
CTCAAGATGGCTGGTGTAACGCCACCTGGGACAAGATCCTGTGTTGGCCACCTACACCAG
CTGACACCATCGCTCACCTTCCTTGTCCTCCTCTCAAAGGTGTCGACCCATCCCAAGTGG
CCGAACGTCACTGTGTCGCCGGAGGTTACTGGGAAGGCCGGACGCCAGGTGAGGTGTACA
CGGGAGGCTGGACCAACTATACACCTTGTCTTATACCCGAGATCAGGATACTCATGGATA
AGCTGTACGCCAAGTCCAAGGAGGATGCCCAGTTAAAGCTACAGGTGGCAGAGGTGAGCA
GAGTTATAGAGACAGTGGGTCTCTCTCTCTCCCTGGCGTCCATCCTCGTGTCTCTAGCTA
TCTTCTCTTACTTCAGGTCACTACGGAACAACAGGACCCGGATGCACTTCAACCTGTTCG
TGGCGATGATGATTCAGTTAATGGTGCGACTAACACTATACATTGACCAGTACGTGACCC
GCAAGACCCAGCAGAGGTCAACAGGCATAGATAACACGCCTGTGTTGTGTGAGGTGTTCT
ACGTGCTGATGGAGTATGCTAGGACGGCCATGTTCCTGTGGATGTTTATTGAAGGCCATT
ACCTCAACAGTATGCTGACAGCTGCTGTGTTTACCGACCAACCCAACCATACAATATACA
ACTTGTTCGGGTGGGGCGTGCCAGTGGTGATGACGACTGTGTGGGCAGCTGTCACCGCCA
TACAACACACAGGCACTGAGTGCTGGTGGGGATACAACCTTAGTCCTTATTTCTGGATAT
TGGAAGGACCTCGTCTTACTGTCATTATTACCAACTTCCTCTTCCTGCTCAACATACTAA
GAGTTCTCATCACCAAGCTACAGGCCAGTGTGTCCTCTGAGACCCAACAGGCCAAGAAGG
CAGTACGGGCAGCCATCGTGTTACTACCACTTCTAGGAATCACCAACAGTCTCCAGATGG
TTCACTCACCACTGGAGGGAAACATAGTGGAGTTTGCCGCGTGGAGTTTCGTCACCACCT
TCCTCACCTCTTTCCAGGGGTTCTTCGTCGCTCTACTGTACTGCTTCCTGAACAACGAGG
TGAGAGCAACGATCACGAAGTGTGTGGCTAACCTCTACACTCAACGACTCCTGCCCAAGA
GGTCTAAAAGAAGCTGCATTAATGGCAATATTGCAAGTGAGGCGGCAGGAGTCGAGGAGC
CACTAACTACCTTCAGGGAAGAGATAACTATAGAACACAGTGAAGAACCAGATGTTATAA
CTACCACTGTATGACCCATCTTCTTATCTCCCTCCTCACTATCTTCACTATCCTCA


>comp33631_c0_seq1
CCTACTCCCCCCACCTTCTCCTGAACCCCCAACTGGAGGTACTGCTTGAAAAGTAACACG
TCCAAGTGCTTGGCCTTCAGCCCTGGGAGTCAAGAAAGTGTCTGTAGCGGAACACTGTTT
GATGAAGGCTCAACAACTCCTGTTGGGGCCGATGAACTTCCCAGCGTTGAGACAGAGCCA
GAGCCAGTGTTCAGGGTGTTGAGAAAAGACCCCGATTGAGGAACCCTGACGGAAAAGGGT
TACTCCCTAGTGTCCGAAGAGTCCAAATGTGGATCACAGACAGAAGGGGGCTATATAACA
CTACTAGACAGGGGCTACTGCATATAACACTACCAGAGAGGGACTTATGCCTAGTGTTAT
ACCCAAGTCTGGTAGCCCCTCCAAATAAAGGGTGTATATGAAGAAAACTAGAAGAGAAGA
GATTATAGAAGACTGCCAGACGAGGGCTATTTGCCAGTACTCAGTCCCCCGCGTCGAGTG
TCAACAAGGAAGGAAAGTGTTGCCCCGCGGTGGTGGTGGTGACCCGCCCAGGCGCCCCGC
TCCACGCACGCTGAACCAACCAGTTTGGTGTGCTGGTGGTGGTGTGGTTGTTGTCGTTGT
TGCTGTTGAGCGGTGGTTATTACCATCATGCTCTCTGCCCTACTGCCACTGTTGTTCCTG
CCCCCCGCTGCCCCAGCATTCGTCTGTCTAGACGCCGGTGTGTGAGACTGAGGATCACCC
CCTCTCACAGTCGCCGCCCATGACTTACTCCATCTACCTGCAGGCCTGTGTCGACAACTA
CGAACACGTCAACCTGTCCACTCATGAGAGTTGGTGTAACGCTACCTGGGACCTGGTGTT
GTGTTGGCCGCCCACGCCCGCAGGAGAGAGCACTCGGCTGCCCTGCCCACCCGTCAAGGG
GGTCGATCCTTCAAAGTATGTGTACAAGCACTGTGATGGATCGGGTCGGTGGACAGGCAA
GACCCCGGGGGACTTCACGCTGCCCCAGGGATGGACCAACTACACTGTGTGCTTCACCAA
GGCCATCCAGGAGATCATGCAAGAACTGTACAAGCAGTCTGATGAAGACGCCCAGACGAA
GCTGAACATCGCTCTGGGTACTCGCATCATGGAGATAGTGGGTCTCAGTCTCTCCTTGGC
GTCTCTCTGTGCCTCCCTCGCCATCTTCTTCTACTTCAGGAGTTTGAAGAACAACCGGAC
GAGGATCCACCGCAACTTGTTCGTGGCGATGGTGATCCAGGTGATGATCCGTCTGGTGTT
GTATATCGACCAGGCCATCATCCGCGGCCACATCGTCGGCCACTCGCCTACGAACACCAA
CGCCTCCAGGCAGGGAATCGACAACACGCCCATGTTATGTGAGGCATCTTATGTTCTCCT
GGAGTACGCACGCACCGCCATGTTCATGTGGATGTTCATCGAGGGGCTGTACTTACACAA
CAAGATCACAGTTACAGTGTTCCACCACAAGTTCTACTACAGTGTGTATCACGCCGTGGG
GTGGGGAGTGCCAGTACTCCTGACCGCTGCCTGGGCCACCGCCACCGCCATGCACTACGG
CAACTCAAGGTGCTGGTGGGGATATAACTTCACCTCGTATTTTTGGATCTTGGAGGGGCC
TCGCTTCTCAGTTATATCGATGAACATGGTGTTCCTTTTGAACATCATCAGAGTGTTGGT
CACCAAGCTGAGGCAGAGTAATTCCAGCGAGGCTCTGCAGGTTAGGAAGGCGGTGAAGGC
GGCCATTGTGTTACTGCCGCTGCTAGGCATCACCAACGTGCTCAACATGGTGGCGGCGCC
CCTGGGACGCTCGGCGGCAGAGTTCGGGCTGTGGTCTTACGCCACCCACTTCCTCACCTC
ATTCCAGGGCTTCTTCATCGCCCTCCTTTACTGCTTCCTCAACGGCGAGGTACGGACGGC
GGTTAGGAAATACGTGGACAACTACCTTCTCCACCGCAGCGCCGGGGTGCGTCGAGGGTC
TGGGCTGTCGTCCGTCTTCCTCACCACAGTGACTGACCTGCCCAGGGACCAGCACGGCCG
GACCAGACACCTCTGTGCCTGCCTGAGGGGCAATCATAGTCCTACACATGGATCGTACTT
ATGACAGTTGCGACGACTCCCTGGCTGCCCCAAGAAGGTCGTCAGGGGGTCGGCGGCGCA
CCATCACTACCTACGCAAGAAAAGGTCTCACGACCGCTCTACCTTCAGCACGGGGAGACG
TGACGGCGTGGGCACGGCTCATACCACGCCAGCCACTCTGCACGCCACTTGCGACGCTCC
ATCCTTCGCGGACTCCACCACCACGCCCTCCCACACCTGTCACGTCTTTCCCGACATTGA
GTTAGACTCCACCGACGCCCCCAATGCCATGCCGTCGCTACATATGGTAGCGTCCCATTG
TCTCAGGCAATTTAGTCGTTTCAGCCTGCCGGAGGCGCAGTTGGAGTGTACCAAGGCTCG
ATTAAAGGACCCAGAAGCAGAGTGCGATCAGGACTGCTGCTGCCTCCGTGAGTCCTCCAG
TACCGCCCTGGAGCAGCTGAGGGACAGCCCCAGTAGAGGGGCAGGTGAGGAGCAGGAAGG
GGGCGACATAGTGCTGAGGACACTTAAGCCTTACAGGTCCAACTCCCTAAGGCTCACTAG
GAACTCCAACTCCAACAGCTCTGGAGTGAGGGAACAAGACAGCAGTTTTACTAATGGGCC
TTCAAAACCCCACCTTGATTATACTGACTGCCAGTGTAAGAGTGCTCAGCGAGTCTCGGA
TGTGTTGGACGACGCGAGACATAAAAACCGCTCGTCCCAAATTAGTTCCGTGGCGGAAAT
CCCTGAAGTGTGCTCGAGCCTCGTAGCCCCATGTGCCTCGTGTCAATCCCAGACGTCACG
GGACTCCTGTTACGACCACCAACGAGACGACGTCGAGGACATCGATGACATCGCTGAGGA
GGTGACTGAGTCAGGGTGCTCTGACGCGCACTCAGAATTCGAAGAAGTTATCATCACTAC
TACCTGCTAGCGCTGTTACTGTCGAGTTAACAGAAGGAAACAACAGATCTGGGACCTCAT
CCTGCTAGCTGTGTAGTCCTAATATTAACAGCTGGAGATGAGAGCAGCGCTCTTTAAGAA
CCATCCATTATCTTAACAGTACAGAAAAGGTAGTAGTGAAGAGGATGGCCAGCCCACTCT
CAGAACAAGAGCAGGAGTTCATTGCCTTCTCATCCCTCTCTTCCACAATTCTTGCAGTGG
CTCGCATCCTCTCAGTCGGCTACTTCAAGCATCCTCAGAGACAAGACAGTGAGGGCTGCC
CTCTGTGCTCTGACCCGGGAACTCCACGTCTCAGACCACATGGGCCTTCACCTCACCGCT
AAAATTAAGCTCGTCCGACAATTTAAGTGTTTATAAACAGTCTTAAGTGACGACTCTTGA
CAACAGATGTGGCCAGTTCGTGCTGTTCAAGACTCGGGAAAGAGTCGTAAGATATGTAAA
AAGCAAAAAAAAACATTAAGGTTTATGTCAACAATTTCTTAGGCTAGTGTGTGATATTTC
TACACGTTCTTAGTGTCAGTGAGCTGTAAGTAATTCGCCTATTGAGAATGAATCCCCTTG
TTGGATTTAGACCAATATATCTATTTCTTTTTTGAGATGTCGCTTATTAAAATATACATG
ATTGTAGATGTCGCTATCGTAAAAACTTTACTTCTAAACTAAATTACAGAAGACATGAGT
AGGCCAAGAGGATGTCTAGCAGTTACATAAAATATTGGTTTAAAATGAAAATTTAAATAT
TCCACAATTTTTCCCATTCTCAGAGGAATTCAATTCATAATATTCTAGTTTCTTCTTTTC
AATAATAACCAAATTTGGCGATAAATTTAGGCCTATCTCGATTACAGTAAAAAATAAATA
AAAATATATGGTTTTATCGAGAAGAAAAATGTTCCTGTAAACTTGTTATTTTCTTTGGTG
GTAATAGATAACATGAGACCAGAGTTATAGACTACCTGAAGACCATAAGAAACTACCTAA
GGCAACATCCAGGTGACCAACCCACCTCACTCCAACACTGTCCAGT


>comp2319_c0_seq1
AATTTGTCTAATTTAAAACCATTGCTACGAGTTCATTCCTGGTTGGATAGTCTTTAAGCC
CTTTGTTATATCACCTTTGTTTAACCCTGACTTCCATTTATACACCTCGATCATATCGCC
CCTCACTCTACGTTGAATTCGTTGATTGAGCCTTATGTGGGCTGCTGGCATTTGGAGGAT
TCCCTAGAGCACACTAGGCCTGGCCGACATGGGCACTTCAACAGGTATATACCCTTCGCG
TTGATCGTCAGACCGTTGGGGTAGTGAAGGTTCGTGTCTTTCGGTTCGTTGTGGATGCGG
CACCAAGACTCCAGGTCGCCCAGGGGTTGACACTGAGGAGTGCTGTACCTCATCATCCCT
ACACGGCAGCAGGCTGATGAACCACAGTCGTTTTGTGATGAGCACCGACCAAGGGCGAGG
CCAGCCACGGTCAACAGTATCCACACACCCACACACACACCACGACCACCTGCCATCCTG
AATATGTGGTTCGAAGAGTTAATTAAGCTGCAATTGCGGGACAGTGTCCAGGATAGGAGC
AGACTCCAGGAGACTAAAAGCAAACCACACGATCACTCAAACGTCCACCACACGACTGAC
CTCCGCCGAGCTCCGCGATCC


>comp2319_c0_seq2

ATTGTTACGAGTTCGCTCCTGGTTATATCACCTTTGTTCAACTCCTATTTCCATTTATAC
ACCTCGATCATATCGCCCCTCACTCTACGTTGAATTCGTTGATTGAGCCTTATGTGGGCT
GCTGGCATTTGGAGGATTCCCTAGAGCACACTAGGCCTGGCCGACATGGGCACTTCAACA
GGTATATACCCTTCGCGTTGATCGTCAGACCGTTGGGGTAGTGAAGGTTCGTGTCTTTCG
GTTCGTTGTGGATGCGGCACCAAGACTCCAGGTCGCCCAGGGGTTGACACTGAGGAGTGC
TGTACCTCATCATCCCTACACGGCAGCAGGCTGATGAACCACAGTCGTTTTGTGATGAGC
ACCGACCAAGGGCGAGGCCAGCCACGGTCAACAGTATCCACACACCCACACACACACCAC
GACCACCTGCCATCCTGAATATGTGGTTCGAAGAGTTAATTAAGCTGCAATTGCGGGACA
GTGTCCAGGATAGGAGCAGACTCCAGGAGACTAAAAGCAAACCACACGATCACTCAAACG
TCCACCACACGACTGACCTCCGCCGAGCTCCGCGATCC


>comp17940_c0_seq1
CTGAACATCCATAGTATATTATTGGCTATGATGCAGGTCAATTTGTTTCATACCCCATGG
ATGGAAAGGTTGGATATTGTTCAACATGTTGAAGGTTCAAAGGGGTGATACTGGTTCTTC
TATTAATAATAGGGGTGTGTCTATACTTTAATGGGCTGTCAGGCCTGTAATACAGTCCGT
ACCAACTTTCACTTTTTCACTCTTGTAAACTTTGTAACAAAGATACAGTACACACATTAC
CAATTAGTACAGGTACTGTACTGTGCTTTTAGTGATCAGGCATCAGTTGTGTGAAGTTTG
TAATGAGTATTACAGTTCCAGGAGTGTATGAGTTTGCCCCTGTGATGTCCCCACAACTTA
GCCCAGACCCACAGAGTTTGGACCTTGAGGAACCAGATTACAACCTCCTTTACCAATTCC
GGCTGCTTACGGCTTTGGAAATAATTGAAGAGGTCAAGAAACTTCAGAATGTAGCATACC
AGCTGGGCCTGGAAGAAGCCAAGGAAATGACCCGTGGCAAGTACCTCCACATCCTCAACA
ACAGGAAAGAGAAGTGACTTAGTCAAAAGGTAGGGTAAGGAAAAAAATAGAGCAAGTCTT
AACTAATGAAGTACTAAAAAAAAAATGAAATTTACTTTCTCTTTATAATTTGCCTTGCTG
CTTGAATGCCATAGTGCTTTCCACTATGTCATAAGAGGCATTTTTTACTGTGTACGTAGG
CACATAAGAGGGAATTAATCAAAAGGAATTATAAAGTTTTATAGGCTTTGTAGATCCCAG
TTTTATGAGGTTTACTTGGTATTTTTTTATGATTAAGTTAAACATTATGTTTATAGTACT
GTACAGTAATGAGTTCTAGATGTGATAATATGAACTATACAGTACATAAAAATATAGTAT
TGTATCCTCAGTGAGAAAAAGTGATATTGTATTAATATTGAAGTCAAGTTCAGATATACT
GTACATTAATATTCAAATCTGTGCTTAAATATTTAATATCAGTGACAAAGGATAATAATT
TCTGAAAATGTTGTTTGTATGTACCATAAAAAGTAACATATATAAGCCATTTTATCAACA
TAAACTTGTCATAGGATACTGTACTGATCAGTGATTGTGTTTTAAAGTACAATGTACATT
AAATAATCGCATAGTATTTTAGAATTAACAGCATTTTGTCGATCTGTACTTAAATTATTC
GTAATACAGGAGTGTATTTTCTTAATTTATTTTACATTAACAAAGGAAGATTAAAGACGA
ATATTTTTTGCTGTAAAAAAGAAAAGAAAACAAGCTTTAGTTCCATTAATATTGTGGGTT
TTTTAAATTATACAGTGGTATCATGTGATATGATATCAGTTTGGAATTGAGTAGGTAGTC
AAGCTTCAAATAGGACCAAGGACTAACTGGTTAAGCCCAAAGGACATACAAAGATTTAGC
TTTATTCATACACTGTACAGGCAGTCCGAGTTACGATCTTCTGACTTGTGATCACCCACA
CTTAGGAAAGAGATCCCAATACTGTACTGTACATTCATCACAAAAAGTATTTTATTATTC
TATATTGTTTAGCATCACTTTATCAACAGTATTTACATTATTTGTTATGCATGGGAGACT
ACAGTATTGTCATTTTGCATAGGCAGGATTGTGATTTAACTTAACCTAAACTATGGAA


>comp17940_c0_seq2
CATGATAATTTGACTTTGATTCTACTAAATAGTAACAACACATGGCATATGATACACGAT
GACAGCTAGTGGATGACATCACACGGAAGACGTAAACAAACAACATGGCGTCGGCAGAGG
GAGGGAATTTTCAAGCTCAAGATATGGAGCCGTCTTTGCTGAGCCTCGAAAAACTTGACC
GCTCCAGTCCGGATTTGTGGCCAGAACAGATTCCAGGAGTGTATGAGTTTGCCCCTGTGA
TGTCCCCACAACTTAGCCCAGACCCACAGAGTTTGGACCTTGAGGAACCAGATTACAACC
TCCTTTACCAATTCCGGCTGCTTACGGCTTTGGAAATAATTGAAGAGGTCAAGAAACTTC
AGAATGTAGCATACCAGCTGGGCCTGGAAGAAGCCAAGGAAATGACCCGTGGCAAGTACC
TCCACATCCTCAACAACAGGAAAGAGAAGTGACTTAGTCAAAAGGTAGGGTAAGGAAAAA
AATAGAGCAAGTCTTAACTAATGAAGTACTAAAAAAAAAATGAAATTTACTTTCTCTTTA
TAATTTGCCTTGCTGCTTGAATGCCATAGTGCTTTCCACTATGTCATAAGAGGCATTTTT
TACTGTGTACGTAGGCACATAAGAGGGAATTAATCAAAAGGAATTATAAAGTTTTATAGG
CTTTGTAGATCCCAGTTTTATGAGGTTTACTTGGTATTTTTTTATGATTAAGTTAAACAT
TATGTTTATAGTACTGTACAGTAATGAGTTCTAGATGTGATAATATGAACTATACAGTAC
ATAAAAATATAGTATTGTATCCTCAGTGAGAAAAAGTGATATTGTATTAATATTGAAGTC
AAGTTCAGATATACTGTACATTAATATTCAAATCTGTGCTTAAATATTTAATATCAGTGA
CAAAGGATAATAATTTCTGAAAATGTTGTTTGTATGTACCATAAAAAGTAACATATATAA
GCCATTTTATCAACATAAACTTGTCATAGGATACTGTACTGATCAGTGATTGTGTTTTAA
AGTACAATGTACATTAAATAATCGCATAGTATTTTAGAATTAACAGCATTTTGTCGATCT
GTACTTAAATTATTCGTAATACAGGAGTGTATTTTCTTAATTTATTTTACATTAACAAAG
GAAGATTAAAGACGAATATTTTTTGCTGTAAAAAAGAAAAGAAAACAAGCTTTAGTTCCA
TTAATATTGTGGGTTTTTTAAATTATACAGTGGTATCATGTGATATGATATCAGTTTGGA
ATTGAGTAGGTAGTCAAGCTTCAAATAGGACCAAGGACTAACTGGTTAAGCCCAAAGGAC
ATACAAAGATTTAGCTTTATTCATACACTGTACAGGCAGTCCGAGTTACGATCTTCTGAC
TTGTGATCACCCACACTTAGGAAAGAGATCCCAATACTGTACTGTACATTCATCACAAAA
AGTATTTTATTATTCTATATTGTTTAGCATCACTTTATCAACAGTATTTACATTATTTGT
TATGCATGGGAGACTACAGTATTGTCATTTTGCATAGGCAGGATTGTGATTTAACTTAAC
CTAAACTATGGAA


>comp17014_c0_seq1
GGCCCAGAGATTTGTACCCCCCGGGCGGGCCCGGGGGTATCCGCCCCCCGCCCCCCGCGG
CAGCACCGGGGGTGTTCCCCCCCGGGGGGAAAGCGCCCCCCCCCCCCCTATCACACCCCG
TGCTTAGTGTTGGGTGGTGCAGCAGTAGAAAGGCACCGCGACGACACCACGACGACGACG
ACGATGATGGGGTCTACGGCGAGACTCAATCCTTGGAAGGCCGTGGCACTAGTGTTGTTG
CTCACGTGCACAGCGGTCCAGGGAGAAAACGAGACTGTGGTGTTTGTACCCAGAGGCAAG
CCAGGTAACGTGATGTGTTATGAATGTTCGTCTTGGACTCACCCGCTCTGTGACGACCCC
TTCAACTTCACACTATCAGCTGAGAAGGGCCCGCCATTCGCCTCTTGTGATGGGTGTTGT
GTGAAGTTGGTACAGAATATAGGAACACCCTACGCGTCCATCAGGCGGACGTGCACGGAG
AAGTTGCAGATCAACCTGTTTGTGGTGGACCGTGTGTGCATGATGGAAGGTGGCGGCCAT
GGCCACATGTGCTTCTGTGAGGAGGACTGGTGCAATGCAGCCCCATCCTCCCTGCGTTCC
CCCCTCCCCTGGGCCTCCCTCCTTCCCCTGCTTTCCTTAATTCACGCTCTCATTCTCCAC
TCTAGATAAATTCCCTTAGCTCTCTCTCTCTCTCTCTCTC


>comp17014_c0_seq2
GGCCCAGAGATTTGTACCCCCCGGGCGGGCCCGGGGGTATCCGCCCCCCGCCCCCCGCGG
CAGCACCGGGGGTGTTCCCCCCCGGGGGGAAAGCGCCCCCCCCCCCCCTATCACACCCCG
TGCTTAGTGTTGGGTGGTGCAGCAGTAGAAAGGCACCGCGACGACACCACGACGACGACG
ACGATGATGGGGTCTACGGCGAGACTCAATCCTTGGAAGGCCGTGGCACTAGTGTTGTTG
CTCACGTGCACAGCGGTCCAGGCTGATGACGAAGGTAACGTGATGTGTTATGAATGTTCG
TCTTGGACTCACCCGCTCTGTGACGACCCCTTCAACTTCACACTATCAGCTGAGAAGGGC
CCGCCATTCGCCTCTTGTGATGGGTGTTGTGTGAAGTTGGTACAGAATATAGGAACACCC
TACGCGTCCATCAGGCGGACGTGCACGGAGAAGTTGCAGATCAACCTGTTTGTGGTGGAC
CGTGTGTGCATG


>comp43724_c0_seq1

CAAAGGGGATAGAGCCGGGCAGGTCTCCCGCCTCGCCCTGCCCCACCGCCGATAACTCCG
AGGACATCTCGTCCCACGAGTCCTGTAGTTTAACTTCTGTCAGTCGAGCGTCGGCCGTCT
TCTTGGGAGCGGTCTTCTTCTTGCCGACCTTCTTCGCCTTCTGCACCATCAGGTGCTTAC
GTTTGCCGCAGAATCCCTCCAGCAGCTTCAGAAATACGTGAGTGGTCTCTATTAAGTCCT
TGAGGTAGGTCAGAGTCATCTTCCTAGGGTTATAGATCTGTAAGAGAGTCAGGATCAGTT
CTCTGTATTCCACCACATAGAACACCTTGGACTTGAGGACCTTCGAAGACTCTCGCACCG
ATTCGCTCTCCGACCCGTCCATGGCCGCCAGAGTCGAGAGAAGCTCCCCGTAGGCCCCGA
GCGCCTTGTGCATGCGACGCGACCACAGCGGGATCTTCTTCTTGTCGGTGGTCATGGTCT
CGTAGTAAGTCTCCAGGTTGGTCTGTATGTAGTGGATTGTCTGAACGCTGAGAGTCTCGC
TCACCAGCTCGATCTTAAACTGATGGTGTCTGTTGAACTCCATGAAGAACTTGATGGCCC
ACAGGTAGTAGGACTCGTCGTGCTGCTGCGCTCGAGCCCTGTCCAGGTTGTCCTTCACCA
CGTACATGATGCTGTTGTATGCCCCGTTGAGGAACTCCACGCAGAACTCCTGCAGGAACA
GTCTGATGGCCAGAGTCGATCTCCTGGTCACGCTGCTGTCGATCAGCGGCGCTCTGTTCT
TGCTGATCTTCCTCGGTCGCTTGTCACGGTCAAAGTCGAGACTCCTCGGGTCGGTCACGG
GCCGATGGGAGATGAGGTCGCGCTCGCCGACGCCCTTCATGTTCTGGACGCAGTACGTCC
CCCCGAACCTGGAGTGCCTCCCTCCGTAGTATTTGCTCTTCCTTTGCCTCCTGTCGACCG
CCTCCCTCCGACGCAGCTCCAGCAGTTCCTTCTCGTCTCTCTCCTTCTCCGTCCGGGAGC
GCTCGATGTCCGCCGCCGCCAATTGCGACGCGTCTTGTTCTCTCAGCATGAGGGAAATAA
TTTCTAGAACGTGCATGCACAGCTCCTGCTCCCGGTCAGACGAGGCGACGTACAGCAACA
GGTCCTCAAAACCCGACAGGTGGAGGGCCCACAACACCTGGTCGTGGACGGACGCATCGT
CGTCCGTCCTCTTCTCCTCCTCGGGGTCGGCGGGGACCGACAGAACGTTACGCACCAGGA
TGAAGATTCTCTCTATGAGCATTTTGTCCTCTTCCTGACGTTCCTCCCACTCCAGCTGGA
GCAGCTCGCCGAGCCTCCCCACCAACACGCCCCACAACTTGTCATCGACGAAGGCCCCCT
TGAACCCCTGCTGTTGCGTTATCAGCCGAAGGAACTGTTGCCTCGTGACCTTCTCCTCCG
GCAGCTCCTCCCGGAACAGCAGGAGAGCCGGGTTGGTCAGGTTCACCAGGAGACGTACGG
TTATCTCCAACAGCTCCTCCTCCCGCCCGTGGTCTCGTATTATGGGGAGGAGGTCCGTCT
GCACCACCCTCGTCTCGCCCAGCACCCGCCGAGTCTCGTGGCTCTCGTCGTCCTTCCTCA
GGTAACGGACGAGATCCTTGATAGTCTCGAGACAGTCGGCCTCCTTGTGGTACTCGACCC
CGTCGCTGTACCCCAGGGCAGAGCAGGCGGCCAACAGCTCTGCATGTAGTAACGTATCAG
CCATGGCTCATGTCAACACACCAGTAAAGACGATAGTTAATGTAGACTGGAGTTTTCGTG
TCCTTATTGAACGCGGGAAAAAGCCACAGCTGAGCCTTGTTATGCGCAAATCTTCTTATG
TCTCTTATTTCTTCAATATTTACCTTATTTTCTGCCTTCTAACTACTTCCCTTATGAAAA
TGGAGCTAAACTGGATAAAAATTATATATAAAACGTGGTTAAAATAGGTAAAATAGCCTT
AAAATTGGGTAAAATGTTAAATCTGGGAGGTAGTGTTTGTGTATGGAGTCAGCTGAC
>comp43903_c0_seq1 len=214 path=[0:0-213]
CACACACAATACTCCAACACACACAATACTCCAACACACACTCCAGTTTTATATGGCAGC
CTTTACTACCATGGTATCAGGGGCCACACGCCAGCTACACAAGCTCCACAATACAGTTTG
TGTGGATCAAGAGAATAGTTTTGAAATGACAGGATGCGTGGTATCTCTCTGTTTCCGGCC
CGGCCAAACCTGATAAGAGAGAGAGAGAGAGAGA


>comp10628_c0_seq1

CGGGTGTTAGTGTGTAGGCGAGGCTTCCAGTTCTAGCAGGTTGCCTACTCAGTGTCTTCT
GGAACTCGTGAGAGGTTGGGTGTTACGTCTGGCCCCGTTGTGCCTCACCTCTGTGTATGT
GTGCGTCGGGGATCTGTGAGAGGCTTGTGTGTGTACAGTGAGACTTGTGTGTCGGGGTAG
AGCGTGTGTGTGCATCACAAGAAAGCAGCAGGATGACGTTACAGGAGCGAGCAACATTAC
TGTTACTTGTGGCAGCAGCGGCCGTGGTTGGAGCAACTAAAGTGAGGTACTCGGTGGAGT
GCACGGGGCCGACGATGGTGGTGCGGGTGCCGGTGGACGGTGTAAAGGCCGTGGAGCTGG
ACAAGTGGACGGAACTGCCCGGATGCGGTGCCCAGCGTGATGACTCCCACTACACCCTCA
CGCTACCCCTTGACGATGACCTCGACTGCGGCACCACCAGGGTCAGGAACAAACTCACGG
GAGAAACGCTCTACTATCACCGGGTGGCGATCACAGCAGCTCACGGGCGGCAGGTAGTGC
TGGTCAAGTGTCGTGTGGCGCATGACAACTCTACCATGAGCAACATCGTCAAGAGGGATG
TCCTCCCACCGGAGTTTGTTGAGCCAGATTACATTGAGATCACTTCTGAGGTGACAGGCA
CAGCACCCATCCCCATCCTGGGTGTGGGCGTGAGGCAAGACGGTGAGCTGGTTGGAGGTC
AGATTAATGTTCGACCTGGCACACCTCTCACCATGGAGGTGTTTCTGGATGACGCTTCAG
CTGGCACCTACGGCATCCTGATGAGCTACATGGAGGTGACCGACACTGAGAACAAGAGAG
AGACCATTATCTTCAACGGGTGTTCAGTTGACCCCGTGTTGTTTGACAACTTTATAACAA
CAACTGGTGATTACGTGTCTGCCAAATTCCGAGCCTTCAAGTTCCCAGAGACGAACTATG
TGTTGTTCCGTGGAACTGTTGATGTTTGTCTGGACAAGTGTCAGGGGATTGCATGCAGTA
ATGGTCAACTCGGCTTTGGAAGGCGACGACGTGGTGTTGACAGCAAACCTGCTGACCCTA
ACAAGATCTTTGAAGTCACAATGATGACTTTCTTGAAGGTAGACGAGAAAAACAATGATA
CCAACAAGGAAAACTTTAAAAGTGTCGCTGAAGACATGGTAGAGAGAATCGCTGAGGACG
TAGGGGCCGTGGAACAAGCGCTGGCTGACGCAGAGGCTTCCCGATCCTGGAGTCGGGCAG
TAGATGAGCGAGACGTCCCATACAAGTCCAGTGAAGGAAACGAACCTGTCTTCATCTACT
ACAACAATGGCCACAGTCACACACAGAGCTTGTTCTTAGTTATGGCCGCTGCACTTCTTG
TTTACTTCTGCCACTAATTCATTACAATAACAGTTCTTAAAGAGACAAACCTGTGTGTTG
ACAAACACTTTCAACCTAGACTCTGATATCTGGGTTACAGCTCTAATCTGACTATTTTGG
CCTGTAAATTTATTTTTTATATTACAATTAAAATCCACCACATACCCACATAGGTTTACA
AAATGTTTGCATTTATTTGTCGCCACAAGTTGGTCAACTACAACAAAATGATAATCTTCA
TCACGGACTAGTGTGGTGATACTTCCCTAAGCTTTATTTTCATGGTTTCTTTATGAATAA
TTGAAAGAGTGGCATTTTTTATGTAATTTCTAGTTTTGTACATTTAAGGCTAATTACAGT
ACTACCGACTCATCTCCACACGACTGATACTCTTTGTTCAGTCTTGAAGTCTTTAATTAT
CTACTAAACTATAGTGTATAATAAAAGTCACTTTTAATAATTACAAATAACTTCTGACAA
TTATCTTGTATCACTTCACATAATCTTGTAGTCGTTTAAGACAGTTTTCTTTTCAAGTTC
GTGTGCCACAAAGGTGTGTATCCTTAAGGGATTTTCTAAGAAGTGTCATAGTTATATAAG
TGCAATGTGTCTTCCTGACACTCTGCTCTGCCAAGTGATCTGTTACTCTTAATAAATGTA
CATTAAGTCTGTAAGATGACATGAGGCCTTGACTCTGTGTGTTACACTTGACACCAACAA
ACATTTGTTGTCAAGGTGTTCCCTTATCTTACTATTCTATCTTTTATCTCCATCCATTTT
ATGTTATAACTGAAACTTTAATCTGTTCAACATGTTTAATTTAAGTATTGGAATATCTTA
ACACTTTGATAAATTGTCCTTTTCAGAAAAGTATTGCAATACAGTACTGAATTTTTTGTA
TGATAACCTGATCTGTTGCTACTACTACTACTACTATGGTGAAGGGAGAACACAGTATAC
TACAGTACTGTGTCTGTTTGATCTATCTGTTGCCTCTGCTCATAATGTTGCCTCCCAGGC
TGCCCTCATCCTTCTGACTTGTGGTGCGAGTTTTACCGAGATACTCAGTACTGCCCTAAA
GTGTGGCAACAAGACCTGAGAGTCCGGGTGTAGAGCAGTCTGGTCAAGACTTGGCAGTGC
CACGGACAGTTGCAATAATGACATATCTCGTCATAAACTGACCTTGACACTGAAGTCTGC
CACCGCTGGCCTGAGGGCCATCATGTAACAGCAACTAACAAAGTGCTTGTACAGCTGTAC
AGTAGAATAAATATCATATAACATTCTAATGTAAAATAAACTGTGATAGTTTCTTAGACT
TTTATTTCATACATGAACCATGTAAGAACATGTTCTTCACGCACTTCCTTAAGCGAGTCC
TATTGTAAACCAATAATATATCTGAAAAAGAAAGCGGTTAAATAGAGGCTAAATAAAACA
TAATACTGTATAAAAATTAATAAATCTTAGGTGAAGCATTCATAATAATAATAATAATAA
TAA


>comp62503_c0_seq1

ACACACAACACACACACACACACTTTACGGGACTTTGTGGACACTTGTGTATCACCTCAC
CCGCACTAAGTCCGTGTGGTCATATTTATTCGACACAAGTTCTAACTTCAGCTGTTCAAG
GTCATCCTCGACGTCCTTTTTGCTACCCTTCAACTGCGTAACGACCCAAGAAATTACTTC
AAGATGCTGGCAATCAAGACTCTAGTAGTGCTGACACTTGGCACTATGGCAACCTCTTCA
GCCATTCCTATCTGGGAGCTCCTCACTCGTCAGGAAAAGATGGGACGCCTGATGTACGTG
TTCATCCACCTGGTAGATCAATACTGCAAGGACTCCGACATCCCTGACTGTAGTAAGGTG
CTGATG


>comp54599_c0_seq1

TTTTTTTAGGAAACTCTTATTAAAATTTATTAATTAAAAATGTACAACCCAACCTACAAC
TCTGATCCTCCCTGTCCCTCTCTCTTCCTTTTGATATCTGTTTTGCTTCTCCCTTTCCTC
ACCGCCGATATTTTTTCTTTTCAGTTTTTATTATTTACGGGCCTTACAAATATTTTTTTC
CCATCATTGAGGATGGCACAACCAGCCCCTAGTGCGTGATCCTTCTCGGCGTTGGTGGCA
AAAGAATAAAACCCAAACTGTGAGTTTGGTTGCCTTTGGCAGTTGATTACGTGACCAAAT
TGGGAAAGTGCTGCGGTCACTTCTTCATTAGTCGTGGTTGGATCCAACCCCCCCACAAAC
ACTTTAATGTTGCACGCCATCACAACGTTTACTTCTTGGTGTTCAATAAAGTTTGGACCA
CCAAGTACTGCGGCCTGAGCCTCTGCTACATTTTCGAAAATAATGAATCCATAGGATTCA
CCAGTTTTTATCCATATTTTTTGTATTTTACCAAATTTTTCAAAGGTATTTTGGATGGTT
TCCCGAGTCCAGTTTTCGGGTAAATTTTTTATA


>comp573_c0_seq1
TGACGAAGCGGGAAGCGGCGTCTGTGCGGCCATTCTTGAACTGCTCTCGGACGGTTGACA
CGTACGTCCTACCTTGAGCTCATATATTGTGTTTTGTATTTTTGTGAGTCTACACAGTAC
CTACAGCATTCATAATGCCTCCCAAGACAAAGATTTTCGTGGGCAAACTGCCTCCAACAT
GCAAGGACTTTGAGCTACGCAAGTTGTTTGAAAGGTTTGGTGAAGTTACAGAATGCTCCA
TCCTTGGAAATTATGCATTTGTTCACATGAAGACAGAAGAACAGGCAGCAACAGCTATCA
GGAATCTTAATAACTGGGATATGAATGGCTTTAAAATTAGTGTAGAGCAATCAACTGGAG
AAAAGCGTGCAGGAGGAATGGGTGGTATGGGAGGTCGTGGAGGTATGGGCGGTGGTTTCC
GCGGACGTGGAGGTCCCATGAGAGGACGGGGCATGGGCCGACCAGGACCATACGACCGTA
GACCACCGATGGGTGATCGTTATGGACCACCACCCCCAGGTCCACCCCCAGCACCCCCCA
TGAGAAATGGTTACTACGATGATTATGAACGACGCGATCGCCGTCCCCTTCCACCAGCGG
GAGCCCTAGACCGCCGACCACCACCACCAATGCCAAGAGAGCCAGCATACAGGGACCCAT
ACGATCGCTATGATTCTTACGACCGCATGCCTCCACCACCCATGGGCCGCCGCACGCCGC
CTCCAATGGACCGACGACCACCTCCCATGGGATATGACCGCAGGGACGACCCATATGGAG
ATATGTATGGACCAAGGCCAGAACGTGACATCTATGGGGGTGGAAGGGACATGTTCCCCC
CTCGTGGCCGATCTCCACCCCGCCGTAGTCCTCCTCGCCGGTAAGTACCTCGTTTATTAA
GTATTTGTCAATATTATGAAACATTGTTCATATGTGGGTATAAATTAATTCTTTTTTGTG
TATTGCAGTGTTTAAATTAAGGAACAATCGCTAGCTATTTTGATTTGTCGATAAGTAATC
GAAGGATAAAGGTAAATGTTGCGATGATTATTAATTTTTTTTTCTTGTTTTTCGCTTTTC
TTTAAAATAGTGTTCTTGATTATATAATCGAATTTATAGCTTGCGATTTTCTTAATAACT
TTTTATCCATGACAGCTTGTTATGAGCCCGAAAGTGATTTGAATATTTTCATGTTCTCTT
GTAGCTACCCCGGTCCTCCCCGTGACATGCCCCCCCGACGCTTTTAGATGCGAAGTAGAG
GCTGACAGCGACGTGTGCATGCACCGATAATCAGATCTTGGTGGCAGATGCATTCTGAGT
TAATATCATGAATAATTCTTTCTAAGGATTAGACGACTGAAGTCTTGATTCATGAATGCG
TAACTTCATTGAACATTTGAACAAACCTGAAGACTTTAAGTTTTTTATAAAGTCGATATT
GTTTAATTTTAAGTGTACTGCGTACCAATAAATCTTATTTTTAAGGAAATATTTCAATGT
TTTTTCAATAATTCCTTGCGATCTGAAAGTGTACAACCACCACCAACTCGAACAAATCAC
CAAGAACTCTGATTAAAGCCAAATCAAAAATATGGAGGAGTCCAGCGACAGGTAACCAGG
TAAGAACCAATATCCACATGAGGCGATCTTTTAGTTGTCATTTGCTTCAGTATCCTTGCC
TCATCCGTCTGTAGTTCACTGTAGGACCTAGACATGTCCTGGGCCAGATGCTGTTCGACC
TACTTCCATCCCCCACTGTTCACAAGCATCGTAAGCGACCAGACTTGTGACGACGATGTG
ACCGCGTGCTAGAGGCCCGAGGCAGCGCCGGTCGGCGACATCTCTTGCAGGTGGAGCGTG
TGAGCATGAACGAGATGTGAATCAGGCGTAAGAGTGCCCGGACTTGCTCTTGGACTCTCT
CACTCGACTGACTCACATTCGTCTGTCAGTGCGAACGGCAGGTTAGCTGTTAATGGGCAA
CTAAGGGAGGCGGTGCCCTAACCAACGTCTGTTGACTCTTGCATGTACTACCTCACTTAA
ATAGGTTATACTTTTAGGATTAAGTACAGTCTCAGTGACTTGAGTATGCTCTTCTGTGAG
TACATCATCTTAAGCTTTACACTTAATCCATCGCATCACTTGAGATACCTATCTTTACTG
TCTTAAGAACCACATTGCCATCACTCGACTTCTCTCTGGCAAGATTTACCGACTGTGTAC
CTGTCTAATCACTTAAGCAAAGCAGTGCCTAGCTTAATGACAGTTTGCGGTGGTAATTTC
AACGCCTTTTGATACTCTCATCATGTACTCACTTGTATATTTATATGCTTGGATTTTGTC
CTTTTAAGTCGTATCTATCAAAACTTAAACGTATTAGTTTAACTTAGTGGAATACAATTT
GTTAGGATTTTGTTTACGCTCCTATAGTATATTATCGTACTTTCAAAGACACGAAACTTG
CTTTTCGATTGCTCCCCTTTAATACTGTACTTATATTGTTTTCAACGTTCAGTAAGTTTC
CCTGCCCTTAAGAAGCCTAGGCTACCCCTAGATTATCGCGATTCTTCGCATCGACTTCAG
AAAGTTAAAAAGTTCTTGCGCTAGTTCAGATTTTAGCATCCCCCTTTACTACATTTCATG
CATGAAATTAATCTTATCCTTTTTACTAGGTACAACTGTGAATTGGGTGACCGGTGAGGT
TTGATCCTCATATAGTGGAGAAGTTGAGGCTGATGTCACAGTAAAAATGGTTTGATGAAA
CATTCCTATGCTGATCTAAATGCTGGATCCAGCGTCTTGACCCGCTGGCATTTGCTGAGG
TTACCTGAATGGTATGTATTGCATGTATTTACATTTCTCATGTCTGATAGAAATTTTATG
GAAGGTAATGTGTTACTTGAATTTTTTTGAGATGGTTCCATTTTTTTGTGGAACCGATTA
GAATATTGGGACTTCCATTATACCCCTGCAAAATTTGTAAGATATAGGCTAAAAAAATTC
AACAAACCTAACCGGTTTTTAGGTGGTTGGTTAAAAAAAAATTAAATAAATTTTTAGGCA
TTTGACCACAGCTAACTAAACTGATTCACGTTTGGTTTTAATAAAGGTATCGGTTACAAG
TATTCAATGGATCTTGTAGGTTTGCCACTGGTCAGTAAATATAACCCTTAAAGGGGGGTA
GTGATCAAGATTAAATGAATGCATGTGTTGTATTAAACAGTAAGCAAATGAAGACCTTTG
AGAAAACAAGCGGAGGCAAACAGAATGAGTACAGTACTTGGTTGTCAACCCATTTGCAAG
ATGTACTAAATTTTTATTTTTATTTTTTAGTCATACTGTACGAGTTTATATATATATATA
CAGTATAT


>comp573_c0_seq2
TGACGAAGCGGGAAGCGGCGTCTGTGCGGCCATTCTTGAACTGCTCTCGGACGGTTGACA
CGTACGTCCTACCTTGAGCTCATATATTGTGTTTTGTATTTTTGTGAGTCTACACAGTAC
CTACAGCATTCATAATGCCTCCCAAGACAAAGATTTTCGTGGGCAAACTGCCTCCAACAT
GCAAGGACTTTGAGCTACGCAAGTTGTTTGAAAGGTTTGGTGAAGTTACAGAATGCTCCA
TCCTTGGAAATTATGCATTTGTTCACATGAAGACAGAAGAACAGGCAGCAACAGCTATCA
GGAATCTTAATAACTGGGATATGAATGGCTTTAAAATTAGTGTAGAGCAATCAACTGGAG
AAAAGCGTGCAGGAGGAATGGGTGGTATGGGAGGTCGTGGAGGTATGGGCGGTGGTTTCC
GCGGACGTGGAGGTCCCATGAGAGGACGGGGCATGGGCCGACCAGGACCATACGACCGTA
GACCACCGATGGGTGATCGTTATGGACCACCACCCCCAGGTCCACCCCCAGCACCCCCCA
TGAGAAATGGTTACTACGATGATTATGAACGACGCGATCGCCGTCCCCTTCCACCAGCGG
GAGCCCTAGACCGCCGACCACCACCACCAATGCCAAGAGAGCCAGCATACAGGGACCCAT
ACGATCGCTATGATTCTTACGACCGCATGCCTCCACCACCCATGGGCCGCCGCACGCCGC
CTCCAATGGACCGACGACCACCTCCCATGGGATATGACCGCAGGGACGACCCATATGGAG
ATATGTATGGACCAAGGCCAGAACGTGACATCTATGGGGGTGGAAGGGACATGTTCCCCC
CTCGTGGCCGATCTCCACCCCGCCGTAGTCCTCCTCGCCGCTACCCCGGTCCTCCCCGTG
ACATGCCCCCCCGACGCTTTTAGATGCGAAGTAGAGGCTGACAGCGACGTGTGCATGCAC
CGATAATCAGATCTTGGTGGCAGATGCATTCTGAGTTAATATCATGAATAATTCTTTCTA
AGGATTAGACGACTGAAGTCTTGATTCATGAATGCGTAACTTCATTGAACATTTGAACAA
ACCTGAAGACTTTAAGTTTTTTATAAAGTCGATATTGTTTAATTTTAAGTGTACTGCGTA
CCAATAAATCTTATTTTTAAGGAAATATTTCAATGTTTTTTCAATAATTCCTTGCGATCT
GAAAGTGTACAACCACCACCAACTCGAACAAATCACCAAGAACTCTGATTAAAGCCAAAT
CAAAAATATGGAGGAGTCCAGCGACAGGTAACCAGGTAAGAACCAATATCCACATGAGGC
GATCTTTTAGTTGTCATTTGCTTCAGTATCCTTGCCTCATCCGTCTGTAGTTCACTGTAG
GACCTAGACATGTCCTGGGCCAGATGCTGTTCGACCTACTTCCATCCCCCACTGTTCACA
AGCATCGTAAGCGACCAGACTTGTGACGACGATGTGACCGCGTGCTAGAGGCCCGAGGCA
GCGCCGGTCGGCGACATCTCTTGCAGGTGGAGCGTGTGAGCATGAACGAGATGTGAATCA
GGCGTAAGAGTGCCCGGACTTGCTCTTGGACTCTCTCACTCGACTGACTCACATTCGTCT
GTCAGTGCGAACGGCAGGTTAGCTGTTAATGGGCAACTAAGGGAGGCGGTGCCCTAACCA
ACGTCTGTTGACTCTTGCATGTACTACCTCACTTAAATAGGTTATACTTTTAGGATTAAG
TACAGTCTCAGTGACTTGAGTATGCTCTTCTGTGAGTACATCATCTTAAGCTTTACACTT
AATCCATCGCATCACTTGAGATACCTATCTTTACTGTCTTAAGAACCACATTGCCATCAC
TCGACTTCTCTCTGGCAAGATTTACCGACTGTGTACCTGTCTAATCACTTAAGCAAAGCA
GTGCCTAGCTTAATGACAGTTTGCGGTGGTAATTTCAACGCCTTTTGATACTCTCATCAT
GTACTCACTTGTATATTTATATGCTTGGATTTTGTCCTTTTAAGTCGTATCTATCAAAAC
TTAAACGTATTAGTTTAACTTAGTGGAATACAATTTGTTAGGATTTTGTTTACGCTCCTA
TAGTATATTATCGTACTTTCAAAGACACGAAACTTGCTTTTCGATTGCTCCCCTTTAATA
CTGTACTTATATTGTTTTCAACGTTCAGTAAGTTTCCCTGCCCTTAAGAAGCCTAGGCTA
CCCCTAGATTATCGCGATTCTTCGCATCGACTTCAGAAAGTTAAAAAGTTCTTGCGCTAG
TTCAGATTTTAGCATCCCCCTTTACTACATTTCATGCATGAAATTAATCTTATCCTTTTT
ACTAGGTACAACTGTGAATTGGGTGACCGGTGAGGTTTGATCCTCATATAGTGGAGAAGT
TGAGGCTGATGTCACAGTAAAAATGGTTTGATGAAACATTCCTATGCTGATCTAAATGCT
GGATCCAGCGTCTTGACCCGCTGGCATTTGCTGAGGTTACCTGAATGGTATGTATTGCAT
GTATTTACATTTCTCATGTCTGATAGAAATTTTATGGAAGGTAATGTGTTACTTGAATTT
TTTTGAGATGGTTCCATTTTTTTGTGGAACCGATTAGAATATTGGGACTTCCATTATACC
CCTGCAAAATTTGTAAGATATAGGCTAAAAAAATTCAACAAACCTAACCGGTTTTTAGGT
GGTTGGTTAAAAAAAAATTAAATAAATTTTTAGGCATTTGACCACAGCTAACTAAACTGA
TTCACGTTTGGTTTTAATAAAGGTATCGGTTACAAGTATTCAATGGATCTTGTAGGTTTG
CCACTGGTCAGTAAATATAACCCTTAAAGGGGGGTAGTGATCAAGATTAAATGAATGCAT
GTGTTGTATTAAACAGTAAGCAAATGAAGACCTTTGAGAAAACAAGCGGAGGCAAACAGA
ATGAGTACAGTACTTGGTTGTCAACCCATTTGCAAGATGTACTAAATTTTTATTTTTATT
TTTTAGTCATACTGTACGAGTTTATATATATATATACAGTATAT


>comp573_c0_seq3

TGACGAAGCGGGAAGCGGCGTCTGTGCGGCCATTCTTGAACTGCTCTCGGACGGTTGACA
CGTACGTCCTACCTTGAGCTCATATATTGTGTTTTGTATTTTTGTGAGTCTACACAGTAC
CTACAGCATTCATAATGCCTCCCAAGACAAAGATTTTCGTGGGCAAACTGCCTCCAACAT
GCAAGGACTTTGAGCTACGCAAGTTGTTTGAAAGGTTTGGTGAAGTTACAGAATGCTCCA
TCCTTGGAAATTATGCATTTGTTCACATGAAGACAGAAGAACAGGCAGCAACAGCTATCA
GGAATCTTAATAACTGGGATATGAATGGCTTTAAAATTAGTGTAGAGCAATCAACTGGAG
AAAAGCGTGCAGGAGGAATGGGTGGTATGGGAGGTCGTGGAGGTATGGGCGGTGGTTTCC
GCGGACGTGGAGGTCCCATGAGAGGACGGGGCATGGGCCGACCAGGACCATACGACCGTA
GACCACCGATGGGTGATCGTTATGGACCACCACCCCCAGGTCCACCCCCAGCACCCCCCA
TGAGAAATGGTTACTACGATGATTATGAACGACGCGATCGCCGTCCCCTTCCACCAGCGG
GAGCCCTAGACCGCCGACCACCACCACCAATGCCAAGAGAGCCAGCATACAGGGACCCAT
ACGATCGCTATGATTCTTACGACCGCATGCCTCCACCACCCATGGGCCGCCGCACGCCGC
CTCCAATGGACCGACGACCACCTCCCATGGGATATGACCGCAGGGACGACCCATATGGAG
ATATGTATGGACCAAGGCCAGAACGTGACATCTATGGGGGTGGAAGGGACATGTTCCCCC
CTCGTGGCCGATCTCCACCCCGCCGTAGTCCTCCTCGCCGGTAAGTACCTCGTTTATTAA
GTATTTGTCAATATTATGAAACATTGTTCATATGTGGGTATAAATTAATTCTTTTTTGTG
TATTGCAGTGTTTAAATTAAGGAACAATCGCTAGCTATTTTGATTTGTCGATAAGTAATC
GAAGGATAAAGGTAAATGTTGCGATGATTATTAATTTTTTTTTCTTGTTTTTCGCTTTTC
TTTAAAATAGTGTTCTTGATTATATAATCGAATTTATAGCTTGCGATTTTCTTAATAACT
TTTTATCCATGACAGCTTGTTATGAGCCCGAAAGTGATTTGAATATTTTCATGTTCTCTT
GTAGCTACCCCGGTCCTCCCCGTGACATGCCCCCCCGACGCTTTTAGATGCGAAGTAGAG
GCTGACAGCGACGTGTGCATGCACCGATAATCAGATCTTGGTGGCAGATGCATTCTGAGT
TAATATCATGAATAATTCTTTCTAAGGATTAGACGACTGAAGTCTTGATTCATGAATGCG
TAACTTCATTGAACATTTGAACAAACCTGAAGACTTTAAGTTTTTTATAAAGTCGATATT
GTTTAATTTTAAGTGTACTGCGTACCAATAAATCTTATTTTTAAGGAAATATTTCAATGT
TTTTTCAATAATTCCTTGCGATCTGAAAGTGTACAACCACCACCAACTCGAACAAATCAC
CAAGAACTCTGATTAAAGCCAAATCAAAAATATGGAGGAGTCCAGCGACAGGTAACCAGG
TAAGAACCAATATCCACATGAGGCGATCTTTTAGTTGTCATTTGCTTCAGTATCCTTGCC
TCATCCGTCTGTAGTTCACTGTAGGACCTAGACATGTCCTGGGCCAGATGCTGTTCGACC
TACTTCCATCCCCCACTGTTCACAAGCATCGTAAGCGACCAGACTTGTGACGACGATGTG
ACCGCGTGCTAGAGGCCCGAGGCAGCGCCGGTCGGCGACATCTCTTGCAGGTGGAGCGTG
TGAGCATGAACGAGATGTGAATCAGGCGTAAGAGTGCCCGGACTTGCTCTTGGACTCTCT
CACTCGACTGACTCACATTCGTCTGTCAGTGCGAACGGCAGGTTAGCTGTTAATGGGCAA
CTAAGGGAGGCGGTGCCCTAACCAACGTCTGTTGACTCTTGCATGTACTACCTCACTTAA
ATAGGTTATACTTTTAGGATTAAGTACAGTCTCAGTGACTTGAGTATGCTCTTCTGTGAG
TACATCATCTTAAGCTTTACACTTAATCCATCGCATCACTTGAGATACCTATCTTTACTG
TCTTAAGAACCACATTGCCATCACTCGACTTCTCTCTGGCAAGATTTACCGACTGTGTAC
CTGTCTAATCACTTAAGCAAAGCAGTGCCTAGCTTAATGACAGTTTGCGGTGGTAATTTC
AACGCCTTTTGATACTCTCATCATGTACTCACTTGTATATTTATATGCTTGGATTTTGTC
CTTTTAAGTCGTATCTATCAAAACTTAAACGTATTAGTTTAACTTAGTGGAATACAATTT
GTTAGGATTTTGTTTACGCTCCTATAGTATATTATCGTACTTTCAAAGACACGAAACTTG
CTTTTCGATTGCTCCCCTTTAATACTGTACTTATATTGTTTTCAACGTTCAGTAAGTTTC
CCTGCCCTTAAGAAGCCTAGGCTACCCCTAGATTATCGCGATTCTTCGCATCGACTTCAG
AAAGTTAAAAAGTTCTTGCGCTAGTTCAGATTTTAGCATCCCCCTTTACTACATTTCATG
CATGAAATTAATCTTATCCTTTTTACTAGGTACAACTGTGAATTGGGTGACCGGTGAGGT
TTGATCCTCATATAGTGGAGAAGTTGAGGCTGATGTCACAGTAAAAATGGTTTGATGAAA
CATTCCTATGCTGATCTAAATGCTGGATCCAGCGTCTTGACCCGCTGGCATTTGCTGAGG
TTACCTGAATGATGATGCGAGTTGCTGATGGTGTTGCTATATGTACCTATTTTTAAATAA
AGTTTCATATATGTAAAAAAAAAACAAGAAACTATTAAAAATTTA


>comp573_c0_seq4

TGACGAAGCGGGAAGCGGCGTCTGTGCGGCCATTCTTGAACTGCTCTCGGACGGTTGACA
CGTACGTCCTACCTTGAGCTCATATATTGTGTTTTGTATTTTTGTGAGTCTACACAGTAC
CTACAGCATTCATAATGCCTCCCAAGACAAAGATTTTCGTGGGCAAACTGCCTCCAACAT
GCAAGGACTTTGAGCTACGCAAGTTGTTTGAAAGGTTTGGTGAAGTTACAGAATGCTCCA
TCCTTGGAAATTATGCATTTGTTCACATGAAGACAGAAGAACAGGCAGCAACAGCTATCA
GGAATCTTAATAACTGGGATATGAATGGCTTTAAAATTAGTGTAGAGCAATCAACTGGAG
AAAAGCGTGCAGGAGGAATGGGTGGTATGGGAGGTCGTGGAGGTATGGGCGGTGGTTTCC
GCGGACGTGGAGGTCCCATGAGAGGACGGGGCATGGGCCGACCAGGACCATACGACCGTA
GACCACCGATGGGTGATCGTTATGGACCACCACCCCCAGGTCCACCCCCAGCACCCCCCA
TGAGAAATGGTTACTACGATGATTATGAACGACGCGATCGCCGTCCCCTTCCACCAGCGG
GAGCCCTAGACCGCCGACCACCACCACCAATGCCAAGAGAGCCAGCATACAGGGACCCAT
ACGATCGCTATGATTCTTACGACCGCATGCCTCCACCACCCATGGGCCGCCGCACGCCGC
CTCCAATGGACCGACGACCACCTCCCATGGGATATGACCGCAGGGACGACCCATATGGAG
ATATGTATGGACCAAGGCCAGAACGTGACATCTATGGGGGTGGAAGGGACATGTTCCCCC
CTCGTGGCCGATCTCCACCCCGCCGTAGTCCTCCTCGCCGCTACCCCGGTCCTCCCCGTG
ACATGCCCCCCCGACGCTTTTAGATGCGAAGTAGAGGCTGACAGCGACGTGTGCATGCAC
CGATAATCAGATCTTGGTGGCAGATGCATTCTGAGTTAATATCATGAATAATTCTTTCTA
AGGATTAGACGACTGAAGTCTTGATTCATGAATGCGTAACTTCATTGAACATTTGAACAA
ACCTGAAGACTTTAAGTTTTTTATAAAGTCGATATTGTTTAATTTTAAGTGTACTGCGTA
CCAATAAATCTTATTTTTAAGGAAATATTTCAATGTTTTTTCAATAATTCCTTGCGATCT
GAAAGTGTACAACCACCACCAACTCGAACAAATCACCAAGAACTCTGATTAAAGCCAAAT
CAAAAATATGGAGGAGTCCAGCGACAGGTAACCAGGTAAGAACCAATATCCACATGAGGC
GATCTTTTAGTTGTCATTTGCTTCAGTATCCTTGCCTCATCCGTCTGTAGTTCACTGTAG
GACCTAGACATGTCCTGGGCCAGATGCTGTTCGACCTACTTCCATCCCCCACTGTTCACA
AGCATCGTAAGCGACCAGACTTGTGACGACGATGTGACCGCGTGCTAGAGGCCCGAGGCA
GCGCCGGTCGGCGACATCTCTTGCAGGTGGAGCGTGTGAGCATGAACGAGATGTGAATCA
GGCGTAAGAGTGCCCGGACTTGCTCTTGGACTCTCTCACTCGACTGACTCACATTCGTCT
GTCAGTGCGAACGGCAGGTTAGCTGTTAATGGGCAACTAAGGGAGGCGGTGCCCTAACCA
ACGTCTGTTGACTCTTGCATGTACTACCTCACTTAAATAGGTTATACTTTTAGGATTAAG
TACAGTCTCAGTGACTTGAGTATGCTCTTCTGTGAGTACATCATCTTAAGCTTTACACTT
AATCCATCGCATCACTTGAGATACCTATCTTTACTGTCTTAAGAACCACATTGCCATCAC
TCGACTTCTCTCTGGCAAGATTTACCGACTGTGTACCTGTCTAATCACTTAAGCAAAGCA
GTGCCTAGCTTAATGACAGTTTGCGGTGGTAATTTCAACGCCTTTTGATACTCTCATCAT
GTACTCACTTGTATATTTATATGCTTGGATTTTGTCCTTTTAAGTCGTATCTATCAAAAC
TTAAACGTATTAGTTTAACTTAGTGGAATACAATTTGTTAGGATTTTGTTTACGCTCCTA
TAGTATATTATCGTACTTTCAAAGACACGAAACTTGCTTTTCGATTGCTCCCCTTTAATA
CTGTACTTATATTGTTTTCAACGTTCAGTAAGTTTCCCTGCCCTTAAGAAGCCTAGGCTA
CCCCTAGATTATCGCGATTCTTCGCATCGACTTCAGAAAGTTAAAAAGTTCTTGCGCTAG
TTCAGATTTTAGCATCCCCCTTTACTACATTTCATGCATGAAATTAATCTTATCCTTTTT
ACTAGGTACAACTGTGAATTGGGTGACCGGTGAGGTTTGATCCTCATATAGTGGAGAAGT
TGAGGCTGATGTCACAGTAAAAATGGTTTGATGAAACATTCCTATGCTGATCTAAATGCT
GGATCCAGCGTCTTGACCCGCTGGCATTTGCTGAGGTTACCTGAATGATGATGCGAGTTG
CTGATGGTGTTGCTATATGTACCTATTTTTAAATAAAGTTTCATATATGTAAAAAAAAAA
CAAGAAACTATTAAAAATTTA


>comp24954_c0_seq1
GAGACGAGACCTCAAGGAGAATGGTCATACGCACATAAGATCCCAGCAGAACAATGCATA
TCTTCCTCAAGTGCTTAACAAAACAATTCATGTACACCTTACTTATGTTTACCCGACAAT
CGTGAGTGACCAATAACAAACAAAAAGTGGACTCGCAGAAAAGTGTTGAAACTAAACAAG
TGCGATTACCAAAAAAAAAGAAAAAAGTGTTTTAGTCCCTTAATTATGGTAGAAAATGTC
ACGTAACTGAATTATTTATGTTATTAACTTTGTGAGGTATTTTGGTGGCGACGTAAACAT
GGATTTTATAGTGTGTGTGATCTTCCTGCTGGGGCTGACTGTAGCTCATGAAGAAGGGCC
GCCAGTCATCAAGGAACACCCCAGTAACATGGTGGCTCGCCGTAACGACCCCGCCACCCT
CAACTGTGCCGCCTCAGGGGCCGCCCGCGTCAGGTGGTTCCGTGACGGCCAGGAGGTGGT
CACGTCGACACAAGATCCTCGCTCCCACCGTGTTCTCCTGCCCTCTGGTTCCCTCTTCTT
CCTCCGTGTCACCTCCTCCAGGAGGGACAGTGACACGGGCACGTACTGGTGCGTGGCCTC
CAACAGCTACGGTGCTACACGCTCCCACAACGCCACACTGACCGTGGCCACGCTGGCCTA
CGACTTCCAGAGCCAGGCGGAGTCGACGATAAGGGCCCGCGTCGGTGACTCCCTCACCCT
GCCCTGCCGGCCACCCAAGGCCACCCCGGCCCCGGAGCTGAGCTGGCTGAGGGACGGCCG
CCAGGTGACCAACTCCTCCCGTGTCAGCGTCACTGAGGAGGGAGACCTGGTCATCAGTCA
GGCCGTCCAGGAAGACTCTGCCACCTACGTGTGTCGCGCCCGTAACGCCGCCGGCACCAG
GGAGTCCCAGCCCACCCAACTCACCGTCATGACTCCGCCATGGTTTGAGGAACGGCCAAC
CAACGTCACTGCCCCGTCAGGCGTGGTGGTAGAACTGACGTGTCGTGCCCGAGGCTCACC
CACGCCCACAGTGACCTGGCGGCGGCTGGACGGCAAAATGCCACTGGGACGTGCCAGGAT
CGAGGATCAACAGCAACGCCTGGTGCTGGAGCAGGTGACAGCTGCAGACTCTGGACTGTA
TGTGTGCGAGGTGGAGAGTGAGGCAGGCATGGCCGTGGCACGAGCTACACTCGCCATCAT
CGACGCCCCTCAGTTAACACAGCGACCACAACACCTTCAAGTGATGGCTGGTAAAGGAGC
ACAAGTCTCTTGCCGCATGGAGGGTAAACCTGAGCCACTGGTGCTGTGGCGCCTCCCTAC
ACTAGACAGGACTGCACTTCTAGCTCCTGGGAAAAGTAGCGGCCATATTTCTGTGTCTGA
TGATGGCGACACACTGCGACTAGAGGAGGCAACAACAGAAGACAGTGGCACCTACTATTG
CTGGGGAGTGAGCAGTGGTGGTGGTGTTAGTGGTAAAGCAGAGGTGGCAGTGATGTCAGC
CCTTCCGCCGCCTGTAGTGGGTATAGGACCCCAGGACCTGATGGTTGCCCCCGGCAGTGT
TGCCTCCTTCCCCTGTGAGGTAGTGAGCGAGGCTGCCGAGGCCACCATCTCCTGGTGGTA
CCGGCCGGCCGTCCACCTGCCGGCTCGCAAAGTGTCCCAACACTCGACAGACTCCAGGAT
CTCTCTCCCTGACAACGGCGTCCTCATCCTCAAGGATGTGCGCCTGGATGACGCGGGCAT
CTACACGTGCCAGGCCACGGCGGACACGGGCACCGTGGAACAGGCAGCGGTACTGAGGGT
AGAACATAATGCTGAGGTGTTGGAACCGCTGCTGCTGCCGGCGCCTCCCACCAAGCCGCG
TCTTCTGGCCGTCAACCAGACGGCGGTGCAGCTGAGCTGGCTGCCCAACTCTCAAGTAAG
TGAAGAGTCTGGTCAGTGGTACACCGTGGAGTACTGGCGGCAGGGCTGGGACGAGTGGCG
AGTTGCTGACTCCTCCATCAGGAGGGAGTCGTCCGTGGTGAGTCATCTCACTCCTGGACA
CACTTACACCTTCCTGGTCCGCGCCGTCACCAACAGAGGGGCGTCGTTCCCGAGCCCTTG
GTCTGACCCCATCACCACCCGTTCCCCCCGAGACCCCAGCCTCACTGTGAACCAAGTCCG
CCAGGCCCGTCGCCGCCTCTCTCGTCCCCTCGTCACACTCACCGACGCCGCCATCACGGC
CCCCGACAGTGTACTGCTCACTTGGGACTTCCTGGCCTCGACGGACGAGGCGGTGGAGGG
CGTGTTGGTGTACTCGGTGAGCGAGGACGGTACTGTACAAGTGACCACCGTCCTGGGTGC
CTCGTCCTCCTCCCACCTCCTTCATGACCTGCGACCCAACACTCCCTACACCTTCTTCAT
CGTCCCCTTCTGGCACAGCGTCGAGGGCACACCCTCCAACTCCTACTCTCTCACCACACC
TGAAGATGTGCCGGCGGCTGCACCAGGTGATGTGCGCGTGACGGTGCGTGAGGAAGGTTC
TGTACTCATCAGGTGGTCGAGTGTGAGTCCCGAGGAGGCCCGCGGGGAGCTACTGGGCTA
CCAGGTAACAATAAGTCACAACGGCAGCCACACCACAGAGACGGTGGTGAGCCCCTGGCT
GGAGGCTCGCGGCCTCCTTCCCAGCCGCCTCTATACCGTGCGTGTGGCGGCCCTCACAGG
GGCGGGTCCTGGACCCTTCAGCGACCCCGTCTTGTTGGATGCTGGATTCAGTGATGTTAA
CAGCCTTCAGGAGGCCAACGCAGCCGGCAACGGTGGAGGTTCTGTGTTGTACGCCCCGCC
ACAACCAGCGTGGCTGGTGTACCTATTGATTCCTTTGGTGTTGTTGGTCTTCCTGGCCAC
CGTGTTGTATGTGAGGCGGCTGAAGCATAAGGCGCCGCCCTCCAACCCACCCCACAGCCT
CTACCAGGACCCATCCATCTACCCTGACCACAACTCCATCAACATGTACAGCGAGCAGAA
GTTGTGGCGCCCCTCTGAGAGTGACAAAGAGTCCAGTCTGTCATCAACACGACTTCTTCG
TCCAGACCAACTAGCTAACGAGTACGCCGAACCACGAGTGCCGAGACCTAGCGAGACATC
AACGGAACCTTATGCTACCACAGCTCTGCTCT


>comp24954_c0_seq2
GAGACGAGACCTCAAGGAGAATGGTCATACGCACATAAGATCCCAGCAGAACAATGCATA
TCTTCCTCAAGTGCTTAACAAAACAATTCATGTACACCTTACTTATGTTTACCCGACAAT
CGTGAGTGACCAATAACAAACAAAAAGTGGACTCGCAGAAAAGTGTTGAAACTAAACAAG
TGCGATTACCAAAAAAAAAGAAAAAAGTGTTTTAGTCCCTTAATTATGGTAGAAAATGTC
ACGTAACTGAATTATTTATGTTATTAACTTTGTGAGGTATTTTGGTGGCGACGTAAACAT
GGATTTTATAGTGTGTGTGATCTTCCTGCTGGGGCTGACTGTAGCTCATGAAGAAGGGCC
GCCAGTCATCAAGGAACACCCCAGTAACATGGTGGCTCGCCGTAACGACCCCGCCACCCT
CAACTGTGCCGCCTCAGGGGCCGCCCGCGTCAGGTGGTTCCGTGACGGCCAGGAGGTGGT
CACGTCGACACAAGATCCTCGCTCCCACCGTGTTCTCCTGCCCTCTGGTTCCCTCTTCTT
CCTCCGTGTCACCTCCTCCAGGAGGGACAGTGACACGGGCACGTACTGGTGCGTGGCCTC
CAACAGCTACGGTGCTACACGCTCCCACAACGCCACACTGACCGTGGCCACGCTGGCCTA
CGACTTCCAGAGCCAGGCGGAGTCGACGATAAGGGCCCGCGTCGGTGACTCCCTCACCCT
GCCCTGCCGGCCACCCAAGGCCACCCCGGCCCCGGAGCTGAGCTGGCTGAGGGACGGCCG
CCAGGTGACCAACTCCTCCCGTGTCAGCGTCACTGAGGAGGGAGACCTGGTCATCAGTCA
GGCCGTCCAGGAAGACTCTGCCACCTACGTGTGTCGCGCCCGTAACGCCGCCGGCACCAG
GGAGTCCCAGCCCACCCAACTCACCGTCATGACTCCGCCATGGTTTGAGGAACGGCCAAC
CAACGTCACTGCCCCGTCAGGCGTGGTGGTAGAACTGACGTGTCGTGCCCGAGGCTCACC
CACGCCCACAGTGACCTGGCGGCGGCTGGACGGCAAAATGCCACTGGGACGTGCCAGGAT
CGAGGATCAACAGCAACGCCTGGTGCTGGAGCAGGTGACAGCTGCAGACTCTGGACTGTA
TGTGTGCGAGGTGGAGAGTGAGGCAGGCATGGCCGTGGCACGAGCTACACTCGCCATCAT
CGACGCCCCTCAGTTAACACAGCGACCACAACACCTTCAAGTGATGGCTGGTAAAGGAGC
ACAAGTCTCTTGCCGCATGGAGGGTAAACCTGAGCCACTGGTGCTGTGGCGCCTCCCTAC
ACTAGACAGGACTGCACTTCTAGCTCCTGGGAAAAGTAGCGGCCATATTTCTGTGTCTGA
TGATGGCGACACACTGCGACTAGAGGAGGCAACAACAGAAGACAGTGGCACCTACTATTG
CTGGGGAGTGAGCAGTGGTGGTGGTGTTAGTGGTAAAGCAGAGGTGGCAGTGATGTCAGC
CCTTCCGCCGCCTGTAGTGGGTATAGGACCCCAGGACCTGATGGTTGCCCCCGGCAGTGT
TGCCTCCTTCCCCTGTGAGGTAGTGAGCGAGGCTGCCGAGGCCACCATCTCCTGGTGGTA
CCGGCCGGCCGTCCACCTGCCGGCTCGCAAAGTGTCCCAACACTCGACAGACTCCAGGAT
CTCTCTCCCTGACAACGGCGTCCTCATCCTCAAGGATGTGCGCCTGGATGACGCGGGCAT
CTACACGTGCCAGGCCACGGCGGACACGGGCACCGTGGAACAGGCAGCGGTACTGAGGGT
AGAACATAATGCTGAGGTGTTGGAACCGCTGCTGCTGCCGGCGCCTCCCACCAAGCCGCG
TCTTCTGGCCGTCAACCAGACGGCGGTGCAGCTGAGCTGGCTGCCCAACTCTCAAGTAAG
TGAAGAGTCTGGTCAGTGGTACACCGTGGAGTACTGGCGGCAGGGCTGGGACGAGTGGCG
AGTTGCTGACTCCTCCATCAGGAGGGAGTCGTCCGTGGTGAGTCATCTCACTCCTGGACA
CACTTACACCTTCCTGGTCCGCGCCGTCACCAACAGAGGGGCGTCGTTCCCGAGCCCTTG
GTCTGACCCCATCACCACCCGTTCCCCCCGAGACCCCAGCCTCACTGTGAACCAAGTCCG
CCAGGCCCGTCGCCGCCTCTCTCGTCCCCTCGTCACACTCACCGACGCCGCCATCACGGC
CCCCGACAGTGTACTGCTCACTTGGGACTTCCTGGCCTCGACGGACGAGGCGGTGGAGGG
CGTGTTGGTGTACTCGGTGAGCGAGGACGGTACTGTACAAGTGACCACCGTCCTGGGTGC
CTCGTCCTCCTCCCACCTCCTTCATGACCTGCGACCCAACACTCCCTACACCTTCTTCAT
CGTCCCCTTCTGGCACAGCGTCGAGGGCACACCCTCCAACTCCTACTCTCTCACCACACC
TGAAGATGTGCCGGCGGCTGCACCAGGTGATGTGCGCGTGACGGTGCGTGAGGAAGGTTC
TGTACTCATCAGGTGGTCGAGTGTGAGTCCCGAGGAGGCCCGCGGGGAGCTACTGGGCTA
CCAGGTAACAATAAGTCACAACGGCAGCCACACCACAGAGACGGTGGTGAGCCCCTGGCT
GGAGGCTCGCGGCCTCCTTCCCAGCCGCCTCTATACCGTGCGTGTGGCGGCCCTCACAGG
GGCGGGTCCTGGACCCTTCAGCGACCCCGTCTTGTTGGATGCCCACAGCTTTCATGAGGT
GAACACAGCTGAGAACGATGGTGACTCCATGGTGTACAGCCAACCACAGCCAGCGTGGCT
GATATACCTGCTGATACCGCTGGTGTTACTGCTGGTTCTGGCCACCCTGGTGTACGTGAG
GCGACTGAGGCTTAAGGCGCCGCCCTCCAACCCGCCTCACGCCCCCGCCCTCTACCAGGA
CCCGTCCATCTACCCCGACCACCACTCCGTCAACATGTACGGGGAGCGCAAGTTGTGGCC
GCCTCCTTCAGAGAGTGATAAAGAGTCTAGTTTATCGTCGACCAGACTCCTTCGTCCAGA
CCAACTAGTGAACGAGTACGCCGAGCCTCGGGTACAACAGACAACAGAACCTTACGCCAC
CACGGCGTTACTGG


>comp24954_c0_seq3

GTGATGGTGTGTGTGGTGGTGATGATGGCTGTGATGATGGTGGCTGGACATCAAGAAGGG
CCGCCAGTCATCAAGGAACACCCCAGTAACATGGTGGCTCGCCGTAACGACCCCGCCACC
CTCAACTGTGCCGCCTCAGGGGCCGCCCGCGTCAGGTGGTTCCGTGACGGCCAGGAGGTG
GTCACGTCGACACAAGATCCTCGCTCCCACCGTGTTCTCCTGCCCTCTGGTTCCCTCTTC
TTCCTCCGTGTCACCTCCTCCAGGAGGGACAGTGACACGGGCACGTACTGGTGCGTGGCC
TCCAACAGCTACGGTGCTACACGCTCCCACAACGCCACACTGACCGTGGCCACGCTGGCC
TACGACTTCCAGAGCCAGGCGGAGTCGACGATAAGGGCCCGCGTCGGTGACTCCCTCACC
CTGCCCTGCCGGCCACCCAAGGCCACCCCGGCCCCGGAGCTGAGCTGGCTGAGGGACGGC
CGCCAGGTGACCAACTCCTCCCGTGTCAGCGTCACTGAGGAGGGAGACCTGGTCATCAGT
CAGGCCGTCCAGGAAGACTCTGCCACCTACGTGTGTCGCGCCCGTAACGCCGCCGGCACC
AGGGAGTCCCAGCCCACCCAACTCACCGTCATGACTCCGCCATGGTTTGAGGAACGGCCA
ACCAACGTCACTGCCCCGTCAGGCGTGGTGGTAGAACTGACGTGTCGTGCCCGAGGCTCA
CCCACGCCCACAGTGACCTGGCGGCGGCTGGACGGCAAAATGCCACTGGGACGTGCCAGG
ATCGAGGATCAACAGCAACGCCTGGTGCTGGAGCAGGTGACAGCTGCAGACTCTGGACTG
TATGTGTGCGAGGTGGAGAGTGAGGCAGGCATGGCCGTGGCACGAGCTACACTCGCCATC
ATCGACGCCCCTCAGTTAACACAGCGACCACAACACCTTCAAGTGATGGCTGGTAAAGGA
GCACAAGTCTCTTGCCGCATGGAGGGTAAACCTGAGCCACTGGTGCTGTGGCGCCTCCCT
ACACTAGACAGGACTGCACTTCTAGCTCCTGGGAAAAGTAGCGGCCATATTTCTGTGTCT
GATGATGGCGACACACTGCGACTAGAGGAGGCAACAACAGAAGACAGTGGCACCTACTAT
TGCTGGGGAGTGAGCAGTGGTGGTGGTGTTAGTGGTAAAGCAGAGGTGGCAGTGATGTCA
GCCCTTCCGCCGCCTGTAGTGGGTATAGGACCCCAGGACCTGATGGTTGCCCCCGGCAGT
GTTGCCTCCTTCCCCTGTGAGGTAGTGAGCGAGGCTGCCGAGGCCACCATCTCCTGGTGG
TACCGGCCGGCCGTCCACCTGCCGGCTCGCAAAGTGTCCCAACACTCGACAGACTCCAGG
ATCTCTCTCCCTGACAACGGCGTCCTCATCCTCAAGGATGTGCGCCTGGATGACGCGGGC
ATCTACACGTGCCAGGCCACGGCGGACACGGGCACCGTGGAACAGGCAGCGGTACTGAGG
GTAGAACATAATGCTGAGGTGTTGGAACCGCTGCTGCTGCCGGCGCCTCCCACCAAGCCG
CGTCTTCTGGCCGTCAACCAGACGGCGGTGCAGCTGAGCTGGCTGCCCAACTCTCAAGTA
AGTGAAGAGTCTGGTCAGTGGTACACCGTGGAGTACTGGCGGCAGGGCTGGGACGAGTGG
CGAGTTGCTGACTCCTCCATCAGGAGGGAGTCGTCCGTGGTGAGTCATCTCACTCCTGGA
CACACTTACACCTTCCTGGTCCGCGCCGTCACCAACAGAGGGGCGTCGTTCCCGAGCCCT
TGGTCTGACCCCATCACCACCCGTTCCCCCCGAGACCCCAGCCTCACTGTGAACCAAGTC
CGCCAGGCCCGTCGCCGCCTCTCTCGTCCCCTCGTCACACTCACCGACGCCGCCATCACG
GCCCCCGACAGTGTACTGCTCACTTGGGACTTCCTGGCCTCGACGGACGAGGCGGTGGAG
GGCGTGTTGGTGTACTCGGTGAGCGAGGACGGTACTGTACAAGTGACCACCGTCCTGGGT
GCCTCGTCCTCCTCCCACCTCCTTCATGACCTGCGACCCAACACTCCCTACACCTTCTTC
ATCGTCCCCTTCTGGCACAGCGTCGAGGGCACACCCTCCAACTCCTACTCTCTCACCACA
CCTGAAGATGTGCCGGCGGCTGCACCAGGTGATGTGCGCGTGACGGTGCGTGAGGAAGGT
TCTGTACTCATCAGGTGGTCGAGTGTGAGTCCCGAGGAGGCCCGCGGGGAGCTACTGGGC
TACCAGGTAACAATAAGTCACAACGGCAGCCACACCACAGAGACGGTGGTGAGCCCCTGG
CTGGAGGCTCGCGGCCTCCTTCCCAGCCGCCTCTATACCGTGCGTGTGGCGGCCCTCACA
GGGGCGGGTCCTGGACCCTTCAGCGACCCCGTCTTGTTGGATGCTGGATTCAGTGATGTT
AACAGCCTTCAGGAGGCCAACGCAGCCGGCAACGGTGGAGGTTCTGTGTTGTACGCCCCG
CCACAACCAGCGTGGCTGGTGTACCTATTGATTCCTTTGGTGTTGTTGGTCTTCCTGGCC
ACCGTGTTGTATGTGAGGCGGCTGAAGCATAAGGCGCCGCCCTCCAACCCACCCCACAGC
CTCTACCAGGACCCATCCATCTACCCTGACCACAACTCCATCAACATGTACAGCGAGCAG
AAGTTGTGGCGCCCCTCTGAGAGTGACAAAGAGTCCAGTCTGTCATCAACACGACTTCTT
CGTCCAGACCAACTAGCTAACGAGTACGCCGAACCACGAGTGCCGAGACCTAGCGAGACA
TCAACGGAACCTTATGCTACCACAGCTCTGCTCT


>comp24954_c0_seq4

GTGATGGTGTGTGTGGTGGTGATGATGGCTGTGATGATGGTGGCTGGACATCAAGAAGGG
CCGCCAGTCATCAAGGAACACCCCAGTAACATGGTGGCTCGCCGTAACGACCCCGCCACC
CTCAACTGTGCCGCCTCAGGGGCCGCCCGCGTCAGGTGGTTCCGTGACGGCCAGGAGGTG
GTCACGTCGACACAAGATCCTCGCTCCCACCGTGTTCTCCTGCCCTCTGGTTCCCTCTTC
TTCCTCCGTGTCACCTCCTCCAGGAGGGACAGTGACACGGGCACGTACTGGTGCGTGGCC
TCCAACAGCTACGGTGCTACACGCTCCCACAACGCCACACTGACCGTGGCCACGCTGGCC
TACGACTTCCAGAGCCAGGCGGAGTCGACGATAAGGGCCCGCGTCGGTGACTCCCTCACC
CTGCCCTGCCGGCCACCCAAGGCCACCCCGGCCCCGGAGCTGAGCTGGCTGAGGGACGGC
CGCCAGGTGACCAACTCCTCCCGTGTCAGCGTCACTGAGGAGGGAGACCTGGTCATCAGT
CAGGCCGTCCAGGAAGACTCTGCCACCTACGTGTGTCGCGCCCGTAACGCCGCCGGCACC
AGGGAGTCCCAGCCCACCCAACTCACCGTCATGACTCCGCCATGGTTTGAGGAACGGCCA
ACCAACGTCACTGCCCCGTCAGGCGTGGTGGTAGAACTGACGTGTCGTGCCCGAGGCTCA
CCCACGCCCACAGTGACCTGGCGGCGGCTGGACGGCAAAATGCCACTGGGACGTGCCAGG
ATCGAGGATCAACAGCAACGCCTGGTGCTGGAGCAGGTGACAGCTGCAGACTCTGGACTG
TATGTGTGCGAGGTGGAGAGTGAGGCAGGCATGGCCGTGGCACGAGCTACACTCGCCATC
ATCGACGCCCCTCAGTTAACACAGCGACCACAACACCTTCAAGTGATGGCTGGTAAAGGA
GCACAAGTCTCTTGCCGCATGGAGGGTAAACCTGAGCCACTGGTGCTGTGGCGCCTCCCT
ACACTAGACAGGACTGCACTTCTAGCTCCTGGGAAAAGTAGCGGCCATATTTCTGTGTCT
GATGATGGCGACACACTGCGACTAGAGGAGGCAACAACAGAAGACAGTGGCACCTACTAT
TGCTGGGGAGTGAGCAGTGGTGGTGGTGTTAGTGGTAAAGCAGAGGTGGCAGTGATGTCA
GCCCTTCCGCCGCCTGTAGTGGGTATAGGACCCCAGGACCTGATGGTTGCCCCCGGCAGT
GTTGCCTCCTTCCCCTGTGAGGTAGTGAGCGAGGCTGCCGAGGCCACCATCTCCTGGTGG
TACCGGCCGGCCGTCCACCTGCCGGCTCGCAAAGTGTCCCAACACTCGACAGACTCCAGG
ATCTCTCTCCCTGACAACGGCGTCCTCATCCTCAAGGATGTGCGCCTGGATGACGCGGGC
ATCTACACGTGCCAGGCCACGGCGGACACGGGCACCGTGGAACAGGCAGCGGTACTGAGG
GTAGAACATAATGCTGAGGTGTTGGAACCGCTGCTGCTGCCGGCGCCTCCCACCAAGCCG
CGTCTTCTGGCCGTCAACCAGACGGCGGTGCAGCTGAGCTGGCTGCCCAACTCTCAAGTA
AGTGAAGAGTCTGGTCAGTGGTACACCGTGGAGTACTGGCGGCAGGGCTGGGACGAGTGG
CGAGTTGCTGACTCCTCCATCAGGAGGGAGTCGTCCGTGGTGAGTCATCTCACTCCTGGA
CACACTTACACCTTCCTGGTCCGCGCCGTCACCAACAGAGGGGCGTCGTTCCCGAGCCCT
TGGTCTGACCCCATCACCACCCGTTCCCCCCGAGACCCCAGCCTCACTGTGAACCAAGTC
CGCCAGGCCCGTCGCCGCCTCTCTCGTCCCCTCGTCACACTCACCGACGCCGCCATCACG
GCCCCCGACAGTGTACTGCTCACTTGGGACTTCCTGGCCTCGACGGACGAGGCGGTGGAG
GGCGTGTTGGTGTACTCGGTGAGCGAGGACGGTACTGTACAAGTGACCACCGTCCTGGGT
GCCTCGTCCTCCTCCCACCTCCTTCATGACCTGCGACCCAACACTCCCTACACCTTCTTC
ATCGTCCCCTTCTGGCACAGCGTCGAGGGCACACCCTCCAACTCCTACTCTCTCACCACA
CCTGAAGATGTGCCGGCGGCTGCACCAGGTGATGTGCGCGTGACGGTGCGTGAGGAAGGT
TCTGTACTCATCAGGTGGTCGAGTGTGAGTCCCGAGGAGGCCCGCGGGGAGCTACTGGGC
TACCAGGTAACAATAAGTCACAACGGCAGCCACACCACAGAGACGGTGGTGAGCCCCTGG
CTGGAGGCTCGCGGCCTCCTTCCCAGCCGCCTCTATACCGTGCGTGTGGCGGCCCTCACA
GGGGCGGGTCCTGGACCCTTCAGCGACCCCGTCTTGTTGGATGCCCACAGCTTTCATGAG
GTGAACACAGCTGAGAACGATGGTGACTCCATGGTGTACAGCCAACCACAGCCAGCGTGG
CTGATATACCTGCTGATACCGCTGGTGTTACTGCTGGTTCTGGCCACCCTGGTGTACGTG
AGGCGACTGAGGCTTAAGGCGCCGCCCTCCAACCCGCCTCACGCCCCCGCCCTCTACCAG
GACCCGTCCATCTACCCCGACCACCACTCCGTCAACATGTACGGGGAGCGCAAGTTGTGG
CCGCCTCCTTCAGAGAGTGATAAAGAGTCTAGTTTATCGTCGACCAGACTCCTTCGTCCA
GACCAACTAGTGAACGAGTACGCCGAGCCTCGGGTACAACAGACAACAGAACCTTACGCC
ACCACGGCGTTACTGG


>comp26721_c0_seq1
GACGTAGTGGAGGGTAGGCTGTGTGTCGCTCCGGTGTAGGTCGTGGGTGTACTCTGCGAT
GTATGGATAGTTTATCGTGGAATTCAGTGGAGGGGTTTGTGACCTCGGCAATTGGCTGGA
TATTATGCTATAAGTGTAACGAAGTGGATATAAGTATGATTATGAGAGATTGGTGAAACA
CATGTGTTGTTAAGAGAAGTTTTACACACTGAGTGCTTGTGAAGTTGGTGATTTTTATCG
GTGAAAATAAATTACGTAGAAGTTTTGAAGTACGATTGTTGTTGCAGCAAACGAAACAAC
TTCTGAACAGCGCCCAGGAGTGTATCGTACCATGTGTGTGTGTGTGGTGCGCCCGTGTGC
CTCTTGGTAGGAGGCCACACGTGAACCACCAAGATGGGCGGGGAGGATGTGGGCGCCCTG
TGTGATGGTCGCACGCCCGTCTTGCTGTCCGTCCTGCTGGCCCTCACCATAGCTCCGTGT
ACAGGTCAATATCGGTCACCGGAGATCACGGAACACCCAGCTGACCTTCTGGTGCCGAAG
AACGAGCCAGCGACCCTCAACTGTCACGCTGTGGGCAGACCTGAGCCAGACATCACCTGG
TACAAGGATGGCCAACCTTTCGACCTATACAAAGGACGTCACGTACAGCTGGACACGGGA
GGCTTGTTCTTCCTGAAGGTGCTGCACACGAAGAAGGACAACGACGCTGGGGTGTATTGG
TGCGTCGCCTCTAACTCCGTCGGGAAGGTCACCAGCAGGAACGCCACGCTGGAGATAGCT
GTGTTACGTGATGACTTCCGGTTGGTGCCAGACGCGACGAGAGTAGCTGAGGGGGAGACG
GCCATGCTGGAGTGCTTACCCCCGCGAGGCAACCCTGAACCTGTGGTGTCCTGGGAGAAA
GATAGCGTGCCCCTCGACCCTGCCACCCAGCATAGGTATCGCGTGGTGGACGGAGGCAGC
CTGGTCATCAGCGGAGTGCGGGTGTCAGACTCAGGCGAGTACGTTTGCCGCGCGAGGAAT
GTGTTTGGCCAGAGAGAGACGCCTCCCGCCACGCTTACAGTCCAGGTGTCGCCACACTTG
GTCTCGTCGTCCGGGACAGTGACGGGGGCAGCTGGGTCCACGGTGGAGCTGGTGTGTCGT
GTTGGGGGAGACCCGCCCCCGGAGGTATTCTGGCGGCGTGTAGAACCCCCGGGGGAGTTG
CCCCTGGGAAGGATGGCCTTGGAGGAGAACAGCCAGGTGTTGAGGATCCACCACGTGGCG
CCCGAGGACCAGGGCGTGTATTCCTGCCAAGCTGAAAACCCTGTAGGCTCCGTCGCCGCT
AACATCACCCTCAATGTCCACTCTCGCCCTCTCATCAATGTGACGCCGCTGGACGCCCGA
GTCGGCATAAACGGGACGGCAGCGTTCGAGTGTGCCACATCTGGGTCACCTCCACCCACT
ACCTACTGGACTCACGAGGGATCTGGCAACGTGGTCGGGACCGGGCAGACGTGGGGCGGC
GGCCGATGGTCCGTCGACGCCCACAACACTCTCACCATCCGCGGGGTGAAGCGGGATGAC
CAGGGCTACTATGTGTGCTCGGCCGTGGGCGTCGCCGGGTCGGCCCTCGCCCGCGCCCAT
TTGGAGGTTCAGGACCTGGCCGACATGCCCCCTCCCATTATTGCCTTAGGTGCCTCCAAC
CAGACGCTGCCTTTGGGTACGGAAGGCGAGATGCCCTGTGAAGCCAGGGGTACGCCGGAG
CCCACGGTGTTATGGGAGCGGGCAGGTAAACCTATTACACCTGATGATCGGATCTCTATC
ACTCCTCTCGGAACACTGAGAATTAAAGAATTAAAGACGTCGGACACTGATGTGTACACG
TGCACCGCCAAGTCAGAAGCGGGAGAGACCACGTGGACGGCCTCTCTTATAGTCGCTAAG
CCCACCAACCCCAACGTGGCTTTCTTCAAAATTCCGGATGAGGGGACGCTACCTGAAGCC
CCGGGACAAGTGATAGTGTTAGGCGTGAACACGACGGTGGTGTCGCTGGGTTGGCGACGC
GGCCGGCCGGGGTTGTCGTCTCTGCTGGGCTACACCGTCCAAATGTGGAGCCCTGACCAG
CGGGGCGCCTGGACCACTGCCTCCACCCAGCAGACGGCCTCCTCCAGCCACACCCCCACG
CCCGTCTCCCTCACCGTTACCGACCTTCGCCCGGAGACACGCTACATGTTTGTGGTCCGT
GCCCGTAACTCCCACGGTGTGTCACGCCCGTCACCCGTCACCCACACGGTGAAGACGCTG
GCCCAGGGGGCTGGGGGCGCGCCGCCTCTTCATGAAATTAGGGCGCGTCTTTCCCAGCCC
GCCGTCCGCCTCGTCAGTGTAGAACCAGCCTCTGCAGCGTCACTTCAGTTGTCATGGCAA
CTGTTAGTAGACTCGGCATTGCTAGAGGGTGTCTACGTGCGCTACCGGCCGCTGGAGACT
GAACATGGCAGCCCTGCTGGTGGTCTCAGCGTCGAAACTGTCCCCTTCCACAGTAACGGT
CCTCCGCCGACCTCCCACGTGGTGAGCAATCTGCGGCCCGCTACCTGGTACGAGCTGTTC
GTGGTGCCCTTCTACCGCTCAGTGGAGGGTCAGGCCACCGCTGCCGTTCGGGCCACCACT
CTGGAGTCGGCCCCGGCCGTGCCCCCGCTGGGCCTTCATTACTCCTACATCAACGCTACC
GCCGTCCGCATCACCTGGGACCCCATCCCTGCCCACTCCTCCAACGGCCGCATCACCGGC
TACAACCTCCAGGTATCGGATGCTGTGAACCAGAGCCACGTGGTGCTGAACACCACGGTG
AACAGCACATGGACGCTGGTGCCAGGGCTGGTGTTGGGCGCCACGTACCGCGTCACACTG
CGGGGCGTCACGGCTAGGGGTCCCGGGCCCATCTCCACCCCCTTGAACCTTACCATTCCC
CCGGGTGCCACCTCCTACCCACCAGACATTAAGGAGTCCTCGCCTTTCGACAACAATACC
TACCTCATCGTGGGCATCTCTGTGGCCGCCGCCGTGCTCTTTGCTGCTCTGGCTGCCACC
GTCTATTGTATCTACAGGCGCCGCCAGAACAACAAGTGTCCACAGTACTACAGTAAAGCC
TTTGTGCCTCCATCAGGTGAAGGCAGCGGGCCCTGGTCGGAATACCCTGGGTGCTGGGGT
GAGACAGGTGTTGGTGTTGGCGTGACTGGCACGATGTACACAGATGTAGGGAGTCATGGT
GTGCCCATCACACAGCTTTACCACAGACCAACGGCTCCAGCCTCCAGCAAAAGCGGCTAC
GAGGGGCGCCAACCAGAGGATGTGTACGAGGACCCAGACGGCCTCAGGCTCGTGTCCTTC
GGTGGTCACGTCGACCCAAGGCCCAGATGTATGTCACCGGAGCCTTATGCCACCACGCCA
CTTATCAGGGACATCTTTCGCGGGCCCGGTGGTAATCGCCTGCCTCCTAACATCCCAGTC
AGCCCCGGTCAGTCCCCTCTACCCAACAAGCCTTCCTCTGACGACTCGTGCACTAAGACA
GCCTCCAGTGACCACAGCGGCAGCCACGCCAGTCATCGCTCTCATAACTTCAACACCCAA
CCAGAGAAAGGTTCTCTGACGGGTCCTGTGTTGCAGTTCCCTCCTCCTCCGCCGCCGCCC
ATCATGGGTGGTGATCAGTCCAGCGATAATACTCTGGCTTCCACCGGCAGCCGTGGTCAG
TCTCCCTCCACCAGGCTTCTGCTTCAGCAGCTTCCTTATGGTGGTTCTTCTTCTGGGGGC
TCACATAGGTCGCACGGCAGCCCCTTGTTGGGCCCACGCCCACCACGATCCAACCTACGT
GCCCCACCCTCCCCCTTGGCCGGCCACGGAATGACAGGCACTGGGGACTACGAGGTGCGG
ATGATGAATATGCGTGGGCCCCACCCAAGGCTGGAGGGCGACGAACAGCGCTACCGGACC
GAACTAGGTACTGAAGACGGTCCCATGGGACTCAACATCCCCGAGGAGGCTAGCGACATT
GAGTGGTACTCTCAGCCTCTACTCAACGGCCGCACCTCGCCCGAATCCTCGACGCTAGGT
GACGCTGAATCTGAGGACGAGTCACGCTGCTCCTCGGGCGGATCCTGCTGTTCGGCCGAC
CACCCTCTCTCTCACGCTCAGGATCTTAATTGGGCAGAGGCACTGAGGGCAGCTGGAGAA
GCCAGGTGGGGGCGCGGAGGTTCTTTCTGCAGCACTGATGACAGCACCTACGCGCCCACG
CAGTCCATGCATGCACGCCCTCCCAGGCCACCTTGCCCTAAGAAGCACAAGCCACGCCTA
CAGTACAATCACCACGCCAACCTTGACCCCCAAACCTCTGTGACCTCGCCCCTCGTGTAG
GCAGATGGGGTCATAGATGTCAGGCGTTTCGAGTTGTGAATAATTGTTGTTGACGCAAGA
TAAAGACACATGACCTGTACATAAGATGTATTTTATTACAGTGAACGCTAGTCCAAAATA
CATCGCTGTGCTTTGTGCTTGAAATACGATATTTTGTTGTCGCTGTGGCAACACTCACAT
ATAACTTAGTGGCCTTCTGTTCTGTGCTCGTCCTCTCACAAATGGACATTTCTTTGTGAA
GACTCTCAAGAGGGAAAGACTATTGCGGCAGCCCCTGTGAGGTCTTTTATTCAGAGCTTT
ATCTCCCAGAAAAACAAACAAACTTTTTGTGTGTAAAATTATAAAGCAATGTTATACGTG
TAAACACCATGGATAAATACGTGTATAAACAATGTAATTGGTGGAGACTGAAGTGGTAGA
CCACAGTACAGCAGCCTGGCCACCACTGTCTCCATGTTTCAAAACATAATTTCCTTACTG
AAAAACAAAAAATATGCCCCTCGCCTTTCATCCTGATTTCTGAGCGTTTTGGAAATTTTT
TATATTGAAGTGGAAGCAGTTACAGTGTGTAGTCAGTGGCTGTAAAGTTAGTACACTTCC
ACTTCGGTTTTCAGGTGCTTCATGTCGCTTGTCTTTGGTGAAGCCGTCGATGTTCATTTG
TCCGTGACGGAGTGTGTATGGGTAGGGGGGGGGGAAGTTTGATATCTCTTTGTCGAGACA
AAACAATGGCTGTCGTTCCCCTGTGCTTACTCCCTCCCGTTATTTTGTACATCACCAAGA
TAATAACCATGTGCTCTCGATGTTTTGTATCCTAGTGTGTTCGAGTTGATGGGTCGTGGC
GGGGAAATGTTCCAACCATCTCTGGAAAGAACCATCCAGAGGTCGGTTGTTGGGGCTGAA
CTGGAGAGGTTGTGGGAGCCGCAGTCTGTTGTGTGACAAGGAAATATTCCTCTCTAATGC
AGAGAATTTGGGAGCCTACCTCTCAGTTACTAGTCGAGTAGGTTAATTAGAGTTCATTCG
TGACTGTCGTAGCTTCATTTTAGTATATAAACAGGGCATCATAGGAAGAACCATAACTTA
TAAAGTCATATTAAGTAATCTCCCAGATATTCTTGTACGGTATCCGGCATGGTGAGTGTC
AGCTGGATAGAAAAGGGTTACATTGACGTTCGTACAATATTTTACGAGCATCTGTTGCCG
GAGGAATAACAATCTAGTGTTGCTGATGGGAATATAAGGAACTGTCTCACACAGACCCGC
CTCTTCAACACCTCCAGCCGTCAACAGACTCGGGTGTTATTCTTACAGTTGGAACTATAT
CCCCTCTGCGTCTCCTACTGAGCCACCCACAGCAGAGTAGTGTTGAGCTACAGCTGCCAG
GGTTCATCATCAACATGTTTGGGTTCGTGACCAGAGGGACGTGGGCGTCAGTGTGCCTCC
CCTCCCATGGTCTCCTCCGTGACCTCAACACAAGCTGTAGGTACATACTTGTGGGTGCTA
TATCACGGCTCACGCATGCGTCTTACGCTCATGGAACAAGTGTGACGCCCACTTCTCTTA
GCAGGTCCAGCAGGGACATGCTCACTGTCGCTGAAATACCAGCAGTCATATTTAGGCAAT
CTAGACCAGTCATTAAAGTTAAAAAATTCTTGGTAATAACTGTCAGGACTGGGCATGTAC
TGTATAGTGTACCAGGATACATAAGTGGTATGTTGGTGGCTGCAGTAGACAAGAGAGCCT
GGCATGTCCCTGCCTCCATGTCGGTCGTCACAATATGTACATTTATCATCTGATATTCAG
ACCCTTCAGCTGTGATACAGGATTAGTCAGTCTGTTGTCTTAACGTAGGCGTGAGTCTAC
CCCCAGCGGGAGCGGCCGACACATCTGGACTGACTAGTTACAGTCAGTGGTACTCGTTTT
GGCGCAACTGTGGCTGAACTTGCGGCCATACCTGGCGGGTGACGGTACTCGAGGACCTTT
GGTGTTACGTACATATCTATGGTTCATCCGCACACTAACTTGAGAATACTCGCTTGTGTA
ATAGTTTGTTCAATCGCACAGTTACCATATTTACCGCCTCTGTGAGTCTTAGCACACAGG
AGGTGAGTAAAGCGTCCACTGGTCCAAAGCTACTTTATGACCGCACATACCTACTCCGCC
AGAGGCCGCAGGTTGCCGCTGTTCCCGGCTGCCTTGTCTAGCAGGAGGCTGGACGCGGTC
ACCAAGTTCTACCTGCTCGGTGCTGCTTATACCCGCCCTTACTGCCGCTGTTGCCTCAAA
ATTGTGTCGGCTTTCTTCATGTATTAAATGTCAATTGCTGTTTTCAATCGTTTATGTATA
TTTATTATTGTATGACTTTTTTGAATTAATGTATAAATTTGTTTGCACTGTGGATGGTAC
GGAGAGCATAATAATGCCATGTCATACCCCATCTATTTTTGCAGGTCCAGTGATCCTCCA
ACACTAGAGAATTGTATAGAGCAAATTTATTGTCATACAGTGTAGGAGTCAGCGAGAGGC
GCCTTGGTGCGCAGGTCAGCTGGGCAGGACGAGTCGTGTGTACAAAGGTATTTTTAGTCA
GTTTGTATAGGAATATTCGAGAGTTTTATAAATAAAACAAGTTAAATGGCAC


>comp26721_c0_seq2
TGAAGCGGGATGACCAGGGCTACTATGTGTGCTCGGCCGTGGGCGTCGCCGGGTCGGCCC
TCGCCCGCGCCCATTTGGAGGTTCAGGACCTGGCCGACATGCCCCCTCCCATTATTGCCT
TAGGTGCCTCCAACCAGACGCTGCCTTTGGGTACGGAAGGCGAGATGCCCTGTGAAGCCA
GGGGTACGCCGGAGCCCACGGTGTTATGGGAGCGGGCAGGTAAACCTATTACACCTGATG
ATCGGATCTCTATCACTCCTCTCGGAACACTGAGAATTAAAGAATTAAAGACGTCGGACA
CTGATGTGTACACGTGCACCGCCAAGTCAGAAGCGGGAGAGACCACGTGGACGGCCTCTC
TTATAGTCGCTAAGCCCACCAACCCCAACGTGGCTTTCTTCAAAATTCCGGATGAGGGGA
CGCTACCTGAAGCCCCGGGACAAGTGATAGTGTTAGGCGTGAACACGACGGTGGTGTCGC
TGGGTTGGCGACGCGGCCGGCCGGGGTTGTCGTCTCTGCTGGGCTACACCGTCCAAATGT
GGAGCCCTGACCAGCGGGGCGCCTGGACCACTGCCTCCACCCAGCAGACGGCCTCCTCCA
GCCACACCCCCACGCCCGTCTCCCTCACCGTTACCGACCTTCGCCCGGAGACACGCTACA
TGTTTGTGGTCCGTGCCCGTAACTCCCACGGTGTGTCACGCCCGTCACCCGTCACCCACA
CGGTGAAGACGCTGGCCCAGGGGGCTGGGGGCGCGCCGCCTCTTCATGAAATTAGGGCGC
GTCTTTCCCAGCCCGCCGTCCGCCTCGTCAGTGTAGAACCAGCCTCTGCAGCGTCACTTC
AGTTGTCATGGCAACTGTTAGTAGACTCGGCATTGCTAGAGGGTGTCTACGTGCGCTACC
GGCCGCTGGAGACTGAACATGGCAGCCCTGCTGGTGGTCTCAGCGTCGAAACTGTCCCCT
TCCACAGTAACGGTCCTCCGCCGACCTCCCACGTGGTGAGCAATCTGCGGCCCGCTACCT
GGTACGAGCTGTTCGTGGTGCCCTTCTACCGCTCAGTGGAGGGTCAGGCCACCGCTGCCG
TTCGGGCCACCACTCTGGAGTCGGCCCCGGCCGTGCCCCCGCTGGGCCTTCATTACTCCT
ACATCAACGCTACCGCCGTCCGCATCACCTGGGACCCCATCCCTGCCCACTCCTCCAACG
GCCGCATCACCGGCTACAACCTCCAGGTATCGGATGCTGTGAACCAGAGCCACGTGGTGC
TGAACACCACGGTGAACAGCACATGGACGCTGGTGCCAGGGCTGGTGTTGGGCGCCACGT
ACCGCGTCACACTGCGGGGCGTCACGGCTAGGGGTCCCGGGCCCATCTCCACCCCCTTGA
ACCTTACCATTCCCCCGGGTGCCACCTCCTACCCACCAGACATTAAGGAGTCCTCGCCTT
TCGACAACAATACCTACCTCATCGTGGGCATCTCTGTGGCCGCCGCCGTGCTCTTTGCTG
CTCTGGCTGCCACCGTCTATTGTATCTACAGGCGCCGCCAGAACAACAAGTGGCCACAGT
ACTACAGTAAAGGTGAAGGCAGCGGGCCCTGGTCGGAATACCCTGGGTGCTGGGGTGAGA
CAGGTGTTGGTGTTGGCGTGACTGGCACGATGTACACAGATGTAGGGAGTCATGGTGTGC
CCATCACACAGCTTTACCACAGACCAACGGCTCCAGCCTCCAGCAAAAGCGGCTACGAGG
GGCGCCAACCAGAGGATGTGTACGAGGACCCAGACGGCCTCAGGCTCGTGTCCTTCGGTG
GTCACGTCGACCCAAGGCCCAGATGTATGTCACCGGAGCCTTATGCCACCACGCCACTTA
TCAGGGACATCTTTCGCGGGCCCGGTGGTAATCGCCTGCCTCCTAACATCCCAGTCAGCC
CCGGTCAGTCCCCTCTACCCAACAAGCCTTCCTCTGACGACTCGTGCACTAAGACAGCCT
CCAGTGACCACAGCGGCAGCCACGCCAGTCATCGCTCTCATAACTTCAACACCCAACCAG
AGAAAGGTTCTCTGACGGGTCCTGTGTTGCAGTTCCCTCCTCCTCCGCCGCCGCCCATCA
TGGGTGGTGATCAGTCCAGCGATAATACTCTGGCTTCCACCGGCAGCCGTGGTCAGTCTC
CCTCCACCAGGCTTCTGCTTCAGCAGCTTCCTTATGGTGGTTCTTCTTCTGGGGGCTCAC
ATAGGTCGCACGGCAGCCCCTTGTTGGGCCCACGCCCACCACGATCCAACCTACGTGCCC
CACCCTCCCCCTTGGCCGGCCACGGAATGACAGGCACTGGGGACTACGAGGTGCGGATGA
TGAATATGCGTGGGCCCCACCCAAGGCTGGAGGGCGACGAACAGCGCTACCGGACCGAAC
TAGGTACTGAAGACGGTCCCATGGGACTCAACATCCCCGAGGAGGCTAGCGACATTGAGT
GGTACTCTCAGCCTCTACTCAACGGCCGCACCTCGCCCGAATCCTCGACGCTAGGTGACG
CTGAATCTGAGGACGAGTCACGCTGCTCCTCGGGCGGATCCTGCTGTTCGGCCGACCACC
CTCTCTCTCACGCTCAGGATCTTAATTGGGCAGAGGCACTGAGGGCAGCTGGAGAAGCCA
GGTGGGGGCGCGGAGGTTCTTTCTGCAGCACTGATGACAGCACCTACGCGCCCACGCAGT
CCATGCATGCACGCCCTCCCAGGCCACCTTGCCCTAAGAAGCACAAGCCACGCCTACAGT
ACAATCACCACGCCAACCTTGACCCCCAAACCTCTGTGACCTCGCCCCTCGTGTAGGCAG
ATGGGGTCATAGATGTCAGGCGTTTCGAGTTGTGAATAATTGTTGTTGACGCAAGATAAA
GACACATGACCTGTACATAAGATGTATTTTATTACAGTGAACGCTAGTCCAAAATACATC
GCTGTGCTTTGTGCTTGAAATACGATATTTTGTTGTCGCTGTGGCAACACTCACATATAA
CTTAGTGGCCTTCTGTTCTGTGCTCGTCCTCTCACAAATGGACATTTCTTTGTGAAGACT
CTCAAGAGGGAAAGACTATTGCGGCAGCCCCTGTGAGGTCTTTTATTCAGAGCTTTATCT
CCCAGAAAAACAAACAAACTTTTTGTGTGTAAAATTATAAAGCAATGTTATACGTGTAAA
CACCATGGATAAATACGTGTATAAACAATGTAATTGGTGGAGACTGAAGTGGTAGACCAC
AGTACAGCAGCCTGGCCACCACTGTCTCCATGTTTCAAAACATAATTTCCTTACTGAAAA
ACAAAAAATATGCCCCTCGCCTTTCATCCTGATTTCTGAGCGTTTTGGAAATTTTTTATA
TTGAAGTGGAAGCAGTTACAGTGTGTAGTCAGTGGCTGTAAAGTTAGTACACTTCCACTT
CGGTTTTCAGGTGCTTCATGTCGCTTGTCTTTGGTGAAGCCGTCGATGTTCATTTGTCCG
TGACGGAGTGTGTATGGGTAGGGGGGGGGGAAGTTTGATATCTCTTTGTCGAGACAAAAC
AATGGCTGTCGTTCCCCTGTGCTTACTCCCTCCCGTTATTTTGTACATCACCAAGATAAT
AACCATGTGCTCTCGATGTTTTGTATCCTAGTGTGTTCGAGTTGATGGGTCGTGGCGGGG
AAATGTTCCAACCATCTCTGGAAAGAACCATCCAGAGGTCGGTTGTTGGGGCTGAACTGG
AGAGGTTGTGGGAGCCGCAGTCTGTTGTGTGACAAGGAAATATTCCTCTCTAATGCAGAG
AATTTGGGAGCCTACCTCTCAGTTACTAGTCGAGTAGGTTAATTAGAGTTCATTCGTGAC
TGTCGTAGCTTCATTTTAGTATATAAACAGGGCATCATAGGAAGAACCATAACTTATAAA
GTCATATTAAGTAATCTCCCAGATATTCTTGTACGGTATCCGGCATGGTGAGTGTCAGCT
GGATAGAAAAGGGTTACATTGACGTTCGTACAATATTTTACGAGCATCTGTTGCCGGAGG
AATAACAATCTAGTGTTGCTGATGGGAATATAAGGAACTGTCTCACACAGACCCGCCTCT
TCAACACCTCCAGCCGTCAACAGACTCGGGTGTTATTCTTACAGTTGGAACTATATCCCC
TCTGCGTCTCCTACTGAGCCACCCACAGCAGAGTAGTGTTGAGCTACAGCTGCCAGGGTT
CATCATCAACATGTTTGGGTTCGTGACCAGAGGGACGTGGGCGTCAGTGTGCCTCCCCTC
CCATGGTCTCCTCCGTGACCTCAACACAAGCTGTAGGTACATACTTGTGGGTGCTATATC
ACGGCTCACGCATGCGTCTTACGCTCATGGAACAAGTGTGACGCCCACTTCTCTTAGCAG
GTCCAGCAGGGACATGCTCACTGTCGCTGAAATACCAGCAGTCATATTTAGGCAATCTAG
ACCAGTCATTAAAGTTAAAAAATTCTTGGTAATAACTGTCAGGACTGGGCATGTACTGTA
TAGTGTACCAGGATACATAAGTGGTATGTTGGTGGCTGCAGTAGACAAGAGAGCCTGGCA
TGTCCCTGCCTCCATGTCGGTCGTCACAATATGTACATTTATCATCTGATATTCAGACCC
TTCAGCTGTGATACAGGATTAGTCAGTCTGTTGTCTTAACGTAGGCGTGAGTCTACCCCC
AGCGGGAGCGGCCGACACATCTGGACTGACTAGTTACAGTCAGTGGTACTCGTTTTGGCG
CAACTGTGGCTGAACTTGCGGCCATACCTGGCGGGTGACGGTACTCGAGGACCTTTGGTG
TTACGTACATATCTATGGTTCATCCGCACACTAACTTGAGAATACTCGCTTGTGTAATAG
TTTGTTCAATCGCACAGTTACCATATTTACCGCCTCTGTGAGTCTTAGCACACAGGAGGT
GAGTAAAGCGTCCACTGGTCCAAAGCTACTTTATGACCGCACATACCTACTCCGCCAGAG
GCCGCAGGTTGCCGCTGTTCCCGGCTGCCTTGTCTAGCAGGAGGCTGGACGCGGTCACCA
AGTTCTACCTGCTCGGTGCTGCTTATACCCGCCCTTACTGCCGCTGTTGCCTCAAAATTG
TGTCGGCTTTCTTCATGTATTAAATGTCAATTGCTGTTTTCAATCGTTTATGTATATTTA
TTATTGTATGACTTTTTTGAATTAATGTATAAATTTGTTTGCACTGTGGATGGTACGGAG
AGCATAATAATGCCATGTCATACCCCATCTATTTTTGCAGGTCCAGTGATCCTCCAACAC
TAGAGAATTGTATAGAGCAAATTTATTGTCATACAGTGTAGGAGTCAGCGAGAGGCGCCT
TGGTGCGCAGGTCAGCTGGGCAGGACGAGTCGTGTGTACAAAGGTATTTTTAGTCAGTTT
GTATAGGAATATTCGAGAGTTTTATAAATAAAACAAGTTAAATGGCAC


>comp45935_c0_seq1
CTGTTGCTGCTGCTTCTGCGACTGTCCCTTATTCTTCCTGTTGTTACAAGCTGCCAAGAT
GGATGCAGAAGCGTAGGCCTCGGCGCTCACGTCCATCTCGCCCTTCTTGCCGGCGGTGAA
GGTACCCAGGGAGTCGATCTCGGCGTATTCAGGTGCTAGGGAGGCCAGGAGGTTGCGGTT
CTGCGCCCCCCGACCGTTCACTACCTTGGCTTCGGGTTTGTCCCCTTCGGAGGGTTTCCA
GCCAGACTCGGGCCACAGGTTCTCTCCACCGTAGAAGTTGGCCAAGTTGCTCGTCTTGGT
CACTGAACCGTTGAGTGTGGGCAGCTTGGAGGCCTTGTTGTGGAACCTCCTGATGTAGAG
GAGAACCACGAACACCATCAGGAGGAAGAACATGGCCCCGCCCACCAGCACGATGAACCA
TGCCTCTCGCACCACGCCCTCTGACCCTGCGTGGCGATTGGCTAGTGGGTTGAGCAAGGC
TGGGTCTGTCTGGAGCCTGATTGGTTGAGAGGATGGTCCCTCCCCCATCTTGGAATGCGC
TGATAGACTGACAGAGTAGATGTGACCTGGGATGAGGGGTGCCAACTGGTAGGTGAAAGT
AGAGGAATTGACAGTCTTGTTGAGGAAGATGGAACTTCCATTGACGAACGCCAGGATCTG
GTAGCTGGTGATGAAGCCGTGCTGGAGGTCGGCGTCAGGTGGTCGCCAGGTGAGGGAGGC
GTGGGTGAGGTTGACCAGGTGAACGGAAACCTCCTGCGGCGGTCCAGCTGGTGCGTCAGG
GAGGGTGGTGTTGACCCTGAGCTCGGTGGGCAGCCCTTCCTCAGTCCTGACGAAGGGCAC
CAGGAATACCTCGTACTCCGTGTTAGGCGTCAGGCTGGTCAACACATAGCTGGAGGCCCC
TGCGTTCATCACCGTCACTGTGTCCCAGGCAATGTAGTCTCCCGAGGAAGAGGAAGTGGA
GGAAAAGGATGAGGAAGAGGAATGGGGAGGTGACTCGACTTGAGGGGCGAGGTGAAGGGC
GTGTAGAGAGCGTCGTGGTCGCATATGGACGTACACACCTTCTACACGTGTGCCAGAACC
AGTCACCTGCCAGGTGACCTTTATGGAGGAGGAGGTGAGGGTGTTGAGGGCGGTCAGATT
GAGTCGACGACCCACCAGGGAAGGTGGCGTTTCCACCCGGGTGTGTACTGCTCCTCCCTC
ACCCACCTCCCCGCCCACACCAACTATCACCACCTGCGACCAGGGCGAGGGCGGTGACTC
CCCCAGCGAGTTCTCTGCCCGCACCACGAACACTTGTGGACGGCCAGCCTCCAGGGGGGC
AGTATAGCGGGGGCGAGCTAATCCTCTCGCCACCAACCGCCACTGACCCCCTC


>comp60778_c0_seq1
CGGGACACTGGTGGTGACGCCCGTAAGGCAGGCCCAGGGTGGCTCGTGGACCTGCTCCTT
GGTGAGTGAGGCGGGCGCCGCCCACGCCCGCGCCTGGCTCACTTTGGTCGCCCGCCGTCA
TACCCCACCACCCATCATCAGCGTCCCCCCTGCCAACCAGACACTGCCCGCCCGCACCCA
CGCCATCCTCCACTGTCGAGCAAAAGGTCCTCCCACGCCCACTCTCACCTGGTACCGGGG
GGCGGCGCCCGTCAGGTCAATCAGTAATAGAATCTCCGTCAGCAAGGCCGGCGACCTCAC
CATCACCAGTCTGCACGAGACTGACAGTGGTCGCTACACCTGCGTGGCCGATTCGTGGTC
GGGGTCGTCGCAGAGGTCAGCGTCGCTGCTGGTGGTAGGTGGGGACGACCCTCAAGCTGC
CCGCAGCTTCCGCCGGGCCCCCTCGCCCTCCGCCCTTCCCGCCCCACCCACACGCCCACG
CATCAGCG


>comp67560_c0_seq1
CACGTACTTCAGCTCCGCTCTGTGAGCGTTAGAGAGAACTCGCACACTTCGGGTTATTTG
CAATTATAGCATAAAGTGGTGATTTATAGTGATTATTTGGGTGAAGCAGTGATTTGTGAG
AAACCATGTGATCTATAAGTAGTGGATTTAAATGCCTAAACGATCTTCCAAGATAAATAT
TGATTTTGTTGTGGTGGGTGTATGAAAAAAATCAAGATAAGGAGAGGGATGCACGTAGAA
TTTCTGTTTTCTGCCTAAAAAGCGAGCAAGATGAGGCCTGCTGCGTTGTGTTTACTCTTC
GCCTTCGGGATTAGCAGTTTTCCCCACAGCTACAGTTTCGGATCTCTCAGGTCGCCAAGG
ATCACCGAACACCCAACGGACATGACGGTGCCAAGGAGTGAGCCAGCCACCCTCAACTGC
AATGCGGAGGGGAAGCCGCCACCCACCATCCGCTGGTTTAAAGACGGTCAACTTGTCAGG
ACGTCCCCAGGTGATCCCAAGTCCCA


>comp45706_c0_seq1

AGTGGATCTTAGGACCAGAGTTGTGTGACATGTGGACTTCAAGCGATGTCCTATGTTGCA
CTGCTTCTATCCTTCACCTGGTGGCTATTGCCCTTGACAGGTACTGGGCTGTAACACAAG
TCGACTATATCCATTCTAGAAACGGTACCCGCATCGGTATCATGATCCTGATGGTGTGGC
TAACAGCGGTGGTTGTATCCATCGCTCCCCTGTTTGGTTGGAAGGATCCTGACTTCCTAG
TGAGGGTCAACGAACACAAGAAATGTCTCGTGTCTCAAGATCTCGCCTATCAAGTATTCG
CGACTATGGCTACTTTCTACGTGCCGCTGACTGCTATCTTGATCTTATACTGGAAGATCT
TTCAGGCAGCGAGGAAGAGAATACACAAGGGTAAATTTGGTGGGAAGAAAGAAGCGAAAA
AGAAGGGGAAAAATAACAAGGGAAAGGGTCACAGAGGAGGTGGCGGTAGTGGTGGTGGTG
GT


>comp90243_c0_seq1
GCTGCGACGACATTCTGGTGAAGGTGGTGGTCTCGCTGATGGTGACGGGACCACGACACA
GCGCAGAGTGCGCGTTAGTGCCGATCTTGCGCCTGATGCGCTTCCTAGCGGCCTGATAGC
CCCGCCAGTAGAGGACGAGGATCACCGTCAGCGGCAGGTAGAAGGAGGTGATGGTAGCGA
AGATCTGGTAGCCAACGTCCTGGGAGATGATGCACATCTTGTTGCGGAGACGCTCGTGCC
ACTCAGGGTCCTTCCAGCCCATCATGGGCGCCGCGGAGATCAGGAAGGAGACCGACCAGA
TGACGGCGATCATGCTGCCCACCCGCT


>comp96775_c0_seq1

CTCAAGGCAAAAGATCACAATGGAAAGGAGGATAACGAAGACGGAGATGATGGCCACCAC
ACGCGCGTTCTGCGAGCTCTCCGGGTATTCGAAGAGCAGCCACACTTTCCTCTGGAACTC
GTTCTCCGGGAGTGGCCGCTCTTCTTCCTTAATGAAGCCTTCATCCTCCCTGAACTTGTT
GATGGCGACTTCACCGAGCTCGTAGAACTTAATCTCCTCCGCAAACACGTCAAGC


>comp19976_c0_seq1
AGCTCCAGATCCGGCGGCTTTCTGCATACAAAAGTTTAAACAAAATAATATACAAAAAAT
ATTTACAAACACAATGAGAAGAAAATAAATGAGAAATGAGAAAAGGTGGAAAACGGCACG
CCACGGTTGGTCATGTTCACTTGCAAGTCAAGCTGGGAGTCCACTGCCCAATTACAATCT
GGGCACAACTATAGAAGATTAGAAAGAAGAGAAAGAATGGAGGGGCACAGTATGTACAGA
AGCTCCGCCATCTTTCATAGCTGTTACTCCACTGAGGAGCTGTAAAGTTCTGCAGCATGA
CCCAGTGTCAGTACAGCATGTGAGGTGGTGCAAGAGTGCTGGTATAATGATATGCATTGT
GAGGGAGCAGGGGCCTCCCAACTGACGACTGTAGGTGCCACACTACCCCAGCTAAGGGGC
CAGCATGCAAGGGCCCAGGGACGATGCTGTGGGGGTAGGGAGGGCACATTTTTGGTCAGT
GTTAGCAGGCACCAAGACCAACACATGTCAGAGTCTACCACTGCAACAAACCATTGCATC
TTACTGATATCATCAGCATCAGTAAGATGCTGTTAATAACTTATTAGCAGTTGTTTTTAG
CTTAGTTGTTCATGTGTAGGTAACCTGGGCAGGCATGCCTCACCATCCACTTATTGGAAA
CCAACCACCCATCATCATGTTCAATGATCTCGAACTTGGTCAGAGGTGGGGAATAACAAG
GGATGGAGACACCAGCCTCACATGAATGAGATGTTGAACTAGAAACTGGTCAGGTTGTAG
TTTTGTGTTAGTATACAGTGAGCAGTAGTATATCTCTGGTAGTACATGAGCTAGATGTTA
CACATGAAGACACAGTCACCAGCTCCCGCTCAGCCAGTTCTCAGGCTACATGAGGGAAGG
GGGGGGGGCATTTACCTTCACACGGGCCAAGTCCACTGCACTCATTATGCTCCCCTGATA
GAAGCTTACTGTTGTTGAGTGCCGCTTCAAAAGCCCTTCCAATTCCAGGTCCGGTTCTTT
TCTGTTCAAAACAAGGGTCAGAATACTGAACTCCCACATCCCAGGGGTGAATAACAGTAC
TGAGCTCTCGCACACTACGGGGCATGTATAACAGCGAGTGTGAGGAAAGGAAAAGGCTAT
GCAGCAGTGACGGTGGTGGTGCTGGTGGTTATAAGCAGTTGGGGAGGGGGGACAAGCTCA
AGCTGCTGCTAGAATGGGAGGGGTCAGCTTTTATAGTTATTACTACTGTGGCTGTTAGCT
GGATGGCTGACTGACTGGTTGGCTAACTGGATTGGTATAAACCTTCCCACCCTCGACCAA
AATGATCCCTGCATTTCTACCGATGTTACAG


>comp29144_c0_seq1
ACGAAGCAGCACTGGAGGTGAATAAGATGGGGCAGGGTAAAGAGGGGGGGGGGGAAATAA
AAGTAGTATATAGGAAAATTGTTCAGTACCTTGACACGTTCTAAGTCTACAGAGTTAAAC
ATTGTCCCTTGAAAGAACTCAACGCATGTGGAATTTCGCTTCAACAATCCCTCAAATTCC
AGATCGGGCTCGTTCCTGTGTAGAAATACAACTTCTACA


>comp62466_c0_seq1
AAGCATTTATTAGAACATCTTTTGTTACAGACACTGACCAACAGAAAGAGCATGCAGTAT
TTTACTGTGTGTACATACAGCACAGTACATGTTAACAAAGGTAGCATCTTCAGTGGGAAA
TATTAACTTAGACAATTTTGATCAAGAAAATTATGGTATATTTCCTAAATAGCCAATATG
CAACAAATGTTTGTAAATTTAGAATGCAAAGTATTATTGTATACAGTTGTTCCCTAACAA
CTGAAAGCTTAATTATCAATGTATTATCTGGTAGTCGCCCGACATGTCGCCGTGGCAGGA
TCATTATCAGCAGGGCTCTGGCATGGAGATGTACACAGAGGCTCTAAGCCCAGCTTTTGT
GGACCTTGAGTTTGGGGAAACATCAGCACTATGTTTCTCAAAGCTGAAACT


>comp4789_c0_seq1
TGCTTTGGGGTCCCAGGCGTTATATCTATGAGGTATCGAATGTTTCCTCGTGGTCAGATA
CCATTAAGATATCTAACTCATAGTATCCACTTGGAGTCTCTGTTTCTGGCGACTTGAGAA
ATATACAGCTGTTAGGACTCATTTCTGTCTGCCTCCCATGTTGAAGGCCTGCTGGAGATA
CCATCAAACCAGCCACAGGGGTTCTTTGGGCGGACAGACTGATGTTTGAGGATTCGTCGT
CGTGAAGTAACGTAAGCTTCTCGTCTATTGACGAAACAGGCGAGGAGGGGCTGGAACGAT
TGTTTTCCATGGAACAGTCGCTGACCCTCTCAAATGAATCATCACAGTCGAGGGATGAAG
TTCCTTTAACAACATACGAGTCTTCACCTTGAATGCCAAGGGGTCTGAGGGCACCAGTGA
GAGACATCGATCGCATCTGTTGCATCATCTCCTGAATCCGCTCAACAGACACCTTCAGGG
TACTTGATGGAATGGGACCAAGACGTTTGGCGACCATGAACAGAACATCCGGGCACCAGA
AGTGGGGGATTCTGGGATATATTTTGCCCGTGTCGGAGGGAAGATGGAAACCTAGTTCCC
CAAGAAGCTGACGAAATGTTGGTGAGCTGAAGGCTTCCTCCTGGTCTCCAGTCCATGGTA
TTATGGGTATGGACTGGTTTGATAAGGTAAAGTGGCAGGCGACAGGTTCAGACTTGGGTA
CATCTTGGCCCATAAACTTGACTTTTGAGTAACATGCTTCTAGAAGCTGCAACTGCAGCC
ACAACACCTGACTTCCATATCCTTCTTCTTTAAGTTTATCAATAAGGTAGGCTATAGTAA
CATTGTCGTCCCAGTCTGTGCTGTCCTCGGTGTAGGTCATGTTACCTTCCACACTGCCTT
CAGCTTTATCAAACACTGCTGCTTGTCCGTGGTCGCAGGAATCCTTGTTGTCCAGAATAA
TCTTTATCTCTTGTTTCTGTAGGTAATTTATAGTGGAGTCTATGTTCTTCACCTTGAGAC
TATGGCTCTTGTCTGAGTTCTTCTTCTTATATAACTTGAGAGTGTGAGGGTCGTCCACAG
AGTCCTCGGAGTCACTACTGACCACCATCACGTCACACTCCAGACTGATTTCTCCCTCAA
ATTTGTTAGCCAGGGGTTCAACGGTGGGAATCTCTGCACACAGTTTAGAACATTCACTTG
TGGTGATGAAGCCTCGGGCCAGTAACTTCTGGATTACCTCCTTCTTGATGGGCTCCTCAA
TAGAATCATCACAGCATATCTCCTTGATCTTATCCATCAGGTCCTGCTCACTGGTGGAGG
TGGAGTACAGGGTATATAGCTGATCCAGGTCCTCATTCGTTAACTCAATCCCTGCGTGTT
CTGGAGCTGGTTTCTGAGAGTCCTTGTTCTCTTTCTTGTTAGGGTGTTCCATGCGTACAC
GTGTGCACTTGCGCAGGACATACTCAATCAGATCAGCCCAATCCACACACAGTTCAAAAC
CTTCCTTCCAGATACGTAAGAACACTCTAAGGATGACCGGCTGGAGTAACACATTAACAT
TCCTCAGGTCTCCGGCAATGTGGTGCATCATGGTGAAGATGCAGTCGTTCACCGTTTCAT
CGTTAATGTTGAAGTTTTCCAGAAGTCGTCCGTACTGCCGCATGATGTCCATGGTGGCGA
ATTGCTTGATGTGGTTAACAATGTCAAAAGCTTGGTCGGATGGTAGCGTGGGGCTGCTGG
CTTCCTGAGTGGTGAGGAAGCGGTGGTTGGTGGTGATTAAATCCTGAAGGTAATTGAGAT
TCAGCACCCCCGGCCGGTACAAGCGAATCAGCAACACAAATAGTTGCCGCACCTCTACCA
ACTGTCCGAGATCATCTTTAATCCTCATGAGATGCCTCGCGTCAAACAAGCTCTGGTCCT
TCTTCATACAAACATCGAAGGCCACAAAGAACTCCCTGAGGGCGGTGACAACCAGGTGGA
GGCGGCGGACGTGGGGCAGCAGGTTCTCCTCCCCACCACGCACGGCTCTCTCCAGTTCCT
CCTGCATCACCACTCCCTCATACACCAAGTACGACACCACGTCGACAGAGAGAACCGGAC
ATATCTGAGACAGTTCCAGGTCCAACTCTACAGCAAAGCGGAGAAAGTAGGTGATGAGCC
ACAACACGTGAGACTTGTCCAGGTCAATCTGATAGGGCAGCATGACCTGAAGCCGGAGAC
CCTGTAGCAAGTTGGAGTAACCGTTAAGCATAAAATCGACTGTAAATTCCTTGAGTAAGT
TGGAGATGTCGTCCGCCGTGGGGTGATGGTGTAGGAGCGCTTTGGCTTTTATGCCATTGC
TCTCTTTTCTTTTAATTAATTTAGTTCGTTTGGTGTTTCTCTCCTGTAGAGCTTTTTGTA
ACATCTTTGCCGGTCGAGGTTTACTCAGCATTTTATGAGGCTTCTGATGGTGCGGCCGCT
TGGCGTGGGGACCCTCGTCGCACTCCGAGCCCGTTGAGTTACTCGACTCTATGTGTTCTT
GGGTGTCGGAGAGCATCTTCTGTGACATGGTGTGTCTGGAACGCTTTTGACCAGTTAGAG
GTTTATTTTTTGGAAGTTTGGGTAATTGTGGCGGGGGGTT


>comp4789_c0_seq2
TGCTTTGGGGTCCCAGGCGTTATATCTATGAGGTATCGAATGTTTCCTCGTGGTCAGATA
CCATTAAGATATCTAACTCATAGTATCCACTTGGAGTCTCTGTTTCTGGCGACTTGAGAA
ATATACAGCTGTTAGGACTCATTTCTGTCTGCCTCCCATGTTGAAGGCCTGCTGGAGATA
CCATCAAACCAGCCACAGGGGTTCTTTGGGCGGACAGACTGATGTTTGAGGATTCGTCGT
CGTGAAGTAACGTAAGCTTCTCGTCTATTGACGAAACAGGCGAGGAGGGGCTGGAACGAT
TGTTTTCCATGGAACAGTCGCTGACCCTCTCAAATGAATCATCACAGTCGAGGGATGAAG
TTCCTTTAACAACATACGAGTCTTCACCTTTGATGGAATGGGACCAAGACGTTTGGCGAC
CATGAACAGAACATCCGGGCACCAGAAGTGGGGGATTCTGGGATATATTTTGCCCGTGTC
GGAGGGAAGATGGAAACCTAGTTCCCCAAGAAGCTGACGAAATGTTGGTGAGCTGAAGGC
TTCCTCCTGGTCTCCAGTCCATGGTATTATGGGTATGGACTGGTTTGATAAGGTAAAGTG
GCAGGCGACAGGTTCAGACTTGGGTACATCTTGGCCCATAAACTTGACTTTTGAGTAACA
TGCTTCTAGAAGCTGCAACTGCAGCCACAACACCTGACTTCCATATCCTTCTTCTTTAAG
TTTATCAATAAGGTAGGCTATAGTAACATTGTCGTCCCAGTCTGTGCTGTCCTCGGTGTA
GGTCATGTTACCTTCCACACTGCCTTCAGCTTTATCAAACACTGCTGCTTGTCCGTGGTC
GCAGGAATCCTTGTTGTCCAGAATAATCTTTATCTCTTGTTTCTGTAGGTAATTTATAGT
GGAGTCTATGTTCTTCACCTTGAGACTATGGCTCTTGTCTGAGTTCTTCTTCTTATATAA
CTTGAGAGTGTGAGGGTCGTCCACAGAGTCCTCGGAGTCACTACTGACCACCATCACGTC
ACACTCCAGACTGATTTCTCCCTCAAATTTGTTAGCCAGGGGTTCAACGGTGGGAATCTC
TGCACACAGTTTAGAACATTCACTTGTGGTGATGAAGCCTCGGGCCAGTAACTTCTGGAT
TACCTCCTTCTTGATGGGCTCCTCAATAGAATCATCACAGCATATCTCCTTGATCTTATC
CATCAGGTCCTGCTCACTGGTGGAGGTGGAGTACAGGGTATATAGCTGATCCAGGTCCTC
ATTCGTTAACTCAATCCCTGCGTGTTCTGGAGCTGGTTTCTGAGAGTCCTTGTTCTCTTT
CTTGTTAGGGTGTTCCATGCGTACACGTGTGCACTTGCGCAGGACATACTCAATCAGATC
AGCCCAATCCACACACAGTTCAAAACCTTCCTTCCAGATACGTAAGAACACTCTAAGGAT
GACCGGCTGGAGTAACACATTAACATTCCTCAGGTCTCCGGCAATGTGGTGCATCATGGT
GAAGATGCAGTCGTTCACCGTTTCATCGTTAATGTTGAAGTTTTCCAGAAGTCGTCCGTA
CTGCCGCATGATGTCCATGGTGGCGAATTGCTTGATGTGGTTAACAATGTCAAAAGCTTG
GTCGGATGGTAGCGTGGGGCTGCTGGCTTCCTGAGTGGTGAGGAAGCGGTGGTTGGTGGT
GATTAAATCCTGAAGGTAATTGAGATTCAGCACCCCCGGCCGGTACAAGCGAATCAGCAA
CACAAATAGTTGCCGCACCTCTACCAACTGTCCGAGATCATCTTTAATCCTCATGAGATG
CCTCGCGTCAAACAAGCTCTGGTCCTTCTTCATACAAACATCGAAGGCCACAAAGAACTC
CCTGAGGGCGGTGACAACCAGGTGGAGGCGGCGGACGTGGGGCAGCAGGTTCTCCTCCCC
ACCACGCACGGCTCTCTCCAGTTCCTCCTGCATCACCACTCCCTCATACACCAAGTACGA
CACCACGTCGACAGAGAGAACCGGACATATCTGAGACAGTTCCAGGTCCAACTCTACAGC
AAAGCGGAGAAAGTAGGTGATGAGCCACAACACGTGAGACTTGTCCAGGTCAATCTGATA
GGGCAGCATGACCTGAAGCCGGAGACCCTGTAGCAAGTTGGAGTAACCGTTAAGCATAAA
ATCGACTGTAAATTCCTTGAGTAAGTTGGAGATGTCGTCCGCCGTGGGGTGATGGTGTAG
GAGCGCTTTGGCTTTTATGCCATTGCTCTCTTTTCTTTTAATTAATTTAGTTCGTTTGGT
GTTTCTCTCCTGTAGAGCTTTTTGTAACATCTTTGCCGGTCGAGGTTTACTCAGCATTTT
ATGAGGCTTCTGATGGTGCGGCCGCTTGGCGTGGGGACCCTCGTCGCACTCCGAGCCCGT
TGAGTTACTCGACTCTATGTGTTCTTGGGTGTCGGAGAGCATCTTCTGTGACATGGTGTG
TCTGGAACGCTTTTGACCAGTTAGAGGTTTATTTTTTGGAAGTTTGGGTAATTGTGGCGG
GGGGTT


>comp6413_c0_seq1

AAGTTTGGGTAATTGTGGCGGGGGTTTCTTTTCGCTACAGTCCCCGCTGGATCCCGACTC
CTCCTCATTCGGTGGTCTTTTAACCGTTTCTTGAGAGACGCAGATCTGTTGCTTCGCCGC
ATCGTCTTCCACGGGCGTCACGGCGTCTCCCCGAAGGACTAAATGCTCGCCGTGATTTTC
GTCTAATAAATATGGTTCAACTGTATTACTGTTCTGTCCATGACCATTGTCCATGAACTG
ATGAGTATTGGTGTCTCCACCCTCATTATGATGCAGAGGGAGGGGAGAGTGTTGTTCCAT
AGGACTGTTGCCCTCACACTCATGCTCCACACTCTCATTACCCTCGTACTCTTCCGGACT
CTTCGTGTCACACGTCACGTCTTTGGCATTTTCCATTTCCAAACAACAGGTATCCATTCC
AAACACTTTTTCCTCTTGAGTTTTCTTTTGAGACACAAAACTTTGCTCAGTCAATGTGTG
CCTCACAGCCCCCTTAGTGGAGGACTGTGGGTACCATAACTTTGTATTATTCCGGTTTTC
TCTGTGTTGTTGTTTGTGTAGCGGGGAGTCTCTGGTGGTGTCTTCAGATGCACCATCATC
AGGGGAGGAGTCCATGTTGGACCCTGATCTACCAAACCCACTGTCTTTACTGCTGTCCTC
CCTGTCCACTTTTCTCCGAGTCTCTTGTGAAGTGTCCGAGTTTTCGTTCATCTGTGATAT
CTTGTCGCGGTCTTTCTCCACCTTGGTCATGCCGTCCACCGGCGACAGTCTCTCGGAGGA
ATCGGAGACCGGATCTGACGTGGAGATGGCATCCGAAGACGAGGATGACATGGGGTTATT
TTCGTCGTCTTCTGAGCTCTCTGATAGGGATGACTCCAGCCATTCGTTAATCAGCTTGCG
TATCGTCCCCTGCTGCTGCTCCCGGTACATGAGGGACACCAGCTGGACCATCGTGATGTT
CCACAGATGCTGTTGGTCACACGTCAACAGCTGTATTAATATGTTATCGAAGCGCTGAGC
AAACAAGTTCCACATGATCTGGTCTTCTGTGATTATTGCTGGACCATTTCCTCCCTGTTG
TTTAGCAGCGGCAGGGGAACTGTAGGTTGTCTTATGGTGAACACTTGGGATGTTGCTCAC
GTGTAACAAGTTTCTTACTAACAGGAGACACTGGTTTATCAGCTCACACTCAGGAAGGCT
CAAGATCTTTGAGTCCTGTAAGACTGAACTCATCAGGTCAATGATAGACTTTGTGACGCG
AGTGTCAAGGAAAAGTTTCTTGGCCGATACAATGGATGATTCTAACTCATGGACAATTCG
ATGACCCTCATTGTTGCGACTCATGATCTCGGCGGGCATGAGGCATTCCACAGGGGTCAT
CAACTCCTGAAGGACTTTCACTGTTGCCTCAATCAGTCCTCTGTCCTCCTTAATGTGTAC
CAGTATAGGCAAAAGGTTCTTGGAGATGATCTGATTGAGGAACAAGGAGCGCCTGTAGTG
CCATCGAGCCTTGTCTTGGTTGAGGCGGTAAAGAATATCTTCAAGCTTAGCTTTATGTTG
GGTAAGTTTTCGTTCGGCAAGTTTGGCTAAGCAGTGGTTGTGTTGCCATGCGCTGCTACA
CTCACGTCTCATCTCAAGCGCTTCCTCCCTGGACATGCCCCGCCGTAGTCTCCGGCATTT
TTTGTACTTGACAACATTAATCGACACTTTGTTCATGTTTTCTGTTTTGGTTAACATATT
GTCGCTGTCACTATGATATGTTTGTTGATAATTTTCTCCCATCATTAACAAATCAAAGGC
ATATTGGGCCAATTATATCTTTGATCTTCCCTGACAGTTAGGCACCACGAGGAACTTGTC
TTCACCCACATAAGCTCCTAATTGGATGGTAGGGGCGAAGAACCGGTCCATATTCATCAC
CATCCAGTCCATGATGGTTCCTCTTTGATGACAATTATTGAAGCTCTTTACAGGAAGTCT
TCTGTAACTTGTAATCCAAGTGTTTGTAGTAAATGAGAAGATTGTCAAACAGTTGCCAGA
AACACTATTAAGCAACACGGCGTACAATATCAATCACTCCAGTTTTCCAATAAACAGTAA
CATCCCAAAACACGATTTACTTTTGAATGACAAGTTTTAGGTTCCATTTGGTCAACTTGA
AAGACAGTTTAGAGACATGTGTGATTTATTTACTCTTGCACCACACTCGTCAAGATTTCA
GTGAGTTATTAAGAGTCCCACTGTAATCACTGTATTGTTGAGCACTAGATAGGTCACTGT
GCTGTCCAATACACCCCCCAACACTGTACAATTGGTGAACGATTAACACTTTAAGTTACC
CCAGGAGCCGTAAAACACTTGAGGCTTTGGACAGTGTGTTTAAAGGAGTGAGAGGAGAGG
CGTAGCACTGGACCTGGTGGCGTGAGCGAGTACAGTAAATGATGCTCTAGC


>comp6413_c0_seq2
AAGTTTGGGTAATTGTGGCGGGGGTTTCTTTTCGCTACAGTCCCCGCTGGATCCCGACTC
CTCCTCATTCGGTGGTCTTTTAACCGTTTCTTGAGAGACGCAGATCTGTTGCTTCGCCGC
ATCGTCTTCCACGGGCGTCACGGCGTCTCCCCGAAGGACTAAATGCTCGCCGTGATTTTC
GTCTAATAAATATGGTTCAACTGTATTACTGTTCTGTCCATGACCATTGTCCATGAACTG
ATGAGTATTGGTGTCTCCACCCTCATTATGATGCAGAGGGAGGGGAGAGTGTTGTTCCAT
AGGACTGTTGCCCTCACACTCATGCTCCACACTCTCATTACCCTCGTACTCTTCCGGACT
CTTCGTGTCACACGTCACGTCTTTGGCATTTTCCATTTCCAAACAACAGGTATCCATTCC
AAACACTTTTTCCTCTTGAGTTTTCTTTTGAGACACAAAACTTTGCTCAGTCAATGTGTG
CCTCACAGCCCCCTTAGTGGAGGACTGTGGGTACCATAACTTTGTATTATTCCGGTTTTC
TCTGTGTTGTTGTTTGTGTAGCGGGGAGTCTCTGGTGGTGTCTTCAGATGCACCATCATC
AGGGGAGGAGTCCATGTTGGACCCTGATCTACCAAACCCACTGTCTTTACTGCTGTCCTC
CCTGTCCACTTTTCTCCGAGTCTCTTGTGAAGTGTCCGAGTTTTCGTTCATCTGTGATAT
CTTGTCGCGGTCTTTCTCCACCTTGGTCATGCCGTCCACCGGCGACAGTCTCTCGGAGGA
ATCGGAGACCGGATCTGACGTGGAGATGGCATCCGAAGACGAGGATGACATGGGGTTATT
TTCGTCGTCTTCTGAGCTCTCTGATAGGGATGACTCCAGCCATTCGTTAATCAGCTTGCG
TATCGTCCCCTGCTGCTGCTCCCGGTACATGAGGGACACCAGCTGGACCATCGTGATGTT
CCACAGATGCTGTTGGTCACACGTCAACAGCTGTATTAATATGTTATCGAAGCGCTGAGC
AAACAAGTTCCACATGATCTGGTCTTCTGTGATTATTGCTGGACCATTTCCTCCCTGTTG
TTTAGCAGCGGCAGGGGAACTGTAGGTTGTCTTATGGTGAACACTTGGGATGTTGCTCAC
GTGTAACAAGTTTCTTACTAACAGGAGACACTGGTTTATCAGCTCACACTCAGGAAGGCT
CAAGATCTTTGAGTCCTGTAAGACTGAACTCATCAGGTCAATGATAGACTTTGTGACGCG
AGTGTCAAGGAAAAGTTTCTTGGCCGATACAATGGATGATTCTAACTCATGGACAATTCG
ATGACCCTCATTGTTGCGACTCATGATCTCGGCGGGCATGAGGCATTCCACAGGGGTCAT
CAACTCCTGAAGGACTTTCACTGTTGCCTCAATCAGTCCTCTGTCCTCCTTAATGTGTAC
CAGTATAGGCAAAAGGTTCTTGGAGATGATCTGATTGAGGAACAAGGAGCGCCTGTAGTG
CCATCGAGCCTTGTCTTGGTTGAGGCGGTAAAGAATATCTTCAAGCTTAGCTTTATGTTG
GGTAAGTTTTCGTTCGGCAAGTTTGGCTAAGCAGTGGTTGTGTTGCCATGCGCTGCTACA
CTCACGTCTCATCTCAAGCGCTTCCTCCCTGGACATGCCCCGCCGTAGTCTCCGGCATTT
TTTGTACTTGACAACATTAATCGACACTTTGTTCATGTTTTCTGTTTTGGTTAACATATT
GTCGCTGTCACTATGATATGTTTGTTGATAATTTTCTCCCATCATTAACAAATCAAAGGC
ATATTGGGCCAATTATATCTTTGATCTTCCTAAGTCATGGATACAAAATCATTGAGAATT
AGACATCGTTATTTTATCCGATCATATATTGCAACTCAGTTCTTACTACAGTAAGTATTA
TTTTTATTTACAAAAAAAAACCAAAAACATCCTATCTAATACTCTT


>comp39652_c0_seq1
CAGCGACCGACAGCCTCGACGGTGCGCGCCAGAACATCTCTTCGTGATTCTCGGGCGGCC
GGATCCCCACGAGCTTGAGGAGCGTGTGGAAGGCGTCGTCCTCCATGGCGTCGGTACAGG
CCGCCGTGACGGCAACGACCGGCACCGGCTCGTAGTCCCCGTCTTCCTCGCGATCGTCCG
CCACGTCCTCCAGTATCCCCGCCGTCCACTCCACCGCTTCCTGCATGTTGCCCGCCAGAA
CAGCGTCGAGTGCTCGAGATATCAGAGCCGGAGTGACCGCCGGAGTGACGGGCTGCCGCG
GGGGTCTCTCGGCCACGCGGCTCCGCGGGACCGGCCGTCGCGGGGGTTTCTCGGCCGCGC
CGCTCTCGTCCGAGGACTCGTCGCTCTCGCGTACGTCGTCGTCGCTGCCTCTGTTGGCGG
CCAAGAACTGCTCGCCCCGAGATCTGTCGTCCACTCTGGGTTTGACTTTGGCGGTTCTCT
TTTTATACAGTTCCTTCCTGTGAGACACCAGACCCAACTCCAGGATCTTCTCTATGACGC
GGTGTTTCGGTCTCTTCACCAAGGTGTTGTCCACGATCCTCCCCAACACGTCCATAGCGT
CTCTGTGTTCCTCAAACAGCATCTTCAACTCTGCCTCCTCCTCCTCCGACCAAACTCTGG
GATCCTTCAGTTTTAGAGATTTACGTTTCAACTCGTTGACGTGGGAGACGAGTCCCATGT
CCTTCAGCTTCTTGATGACGGCCCGTCTCGTCCTGGTCCGGTCGATGAGGTTCTGCAGGA
CGAGGTCGACGGCGTCCCTGCCGTCTCTCTCCTCGGAGGGTACGTCTCGGAACTCCTCGT
AGAGCCGGTGCAGCTCGTCCTCCTCCTCCTCTCTCCACGCCTTCTTGGCGGCGACTCTCC
CGCCCTGTTCCTCGTAGCCGCACTCTATCTCGACGGCCTCTCTGTTGGTCTTCCAGAAGA
GCAGCTCCACGTAAGCCTTGGCGTTGTTCCCCGCCACTCTGAGGAACTGCCGGAAGATGT
ACTTGCCGAACCTGACGATCTCCCCGACAGATCCGTCCGAACTCCTCCCGGGGTCTTCCA
TGGCTCGCTGAAACACCCAAAACAACGACGCCTGGAAGAAAATGGCCGGGAGTTTGG


>comp67299_c0_seq1
GGGGGGGGTTGGGGGGCGGGGGGGCCCTCCTGCCCGACTCTATCCCCTTTGACACGCTCT
CCGAGGCGGCCGAGGAGGACCAGAAGGAGTCTGCCATGAGGAGGATAAACAAACTACTGC
GTAACAGAGAGATGGCCGAGGCGGTGTCTCTGATGCGGTCCTCCCGGGAGGTGTGGCCGG
AGGGGAATATTTTTGGCTCCGACGGCATGGACGCCTCGGAGGAGTTTCTGGCGCTGAGGG
AGATATTTATGGCCGACCTCAACCCTGCGGAGGAGGAGCCTCCGGAAGAGGAGTACGACG
AGGAGGAGG


>comp7837_c0_seq1
TAGAAGTTCAGGCGGAGCTTCTTGGAGTTGAGGATAGTACTATACAAACGAATACCCAGT
GCAATCAGTTCCCCGCCTGAACTTCTAGGTGATACAGCTTTAGTGCCGTGTTCCCTCGCA
CTCACAGACATAATATCACTTTTGGAACATTGTCGCCACCAACTGAGCTTTTTATTGAGG
CTCTGTCTGCATAATATTTTCTTTAGTGGATGTTCTTCAACACCACATTATGGTTGCTGA
GACTGTAAAGTCCTACCCGGTGAACTACCCGGCACTCATCCCGCTCACGCCCTCAGTGCC
CGGCCTAGGAAGCTACAATCCCTGTTCTCCCTCTCTCCTCCATCCCAACTACCAGGCTCA
CATGATGGACCAGAAGCCGCCCCAGCAGCAACAACAACAGCAAGGTCAAGGCCCTCAGAT
GGGCGGGCCACATAGCGGCCAGGAGACCCCGGTTGGTCTGGGTGCTCCTGGCCTCAACGT
CCCCTCGTCTTTGGACTTGGCTGCGCAGCTGCGCAAGAAGGAGATCTTCTCTCAAAGGAA
ACAGAGAGAGTTTATCCCTGATAGCAAGAAGGACGACTCCTACTGGGACAGACGCCGCCG
CAACAACGAGGCGGCTAAGAGGTCCCGCGAGAAGAGGCGCTTTAATGACATGATCCTCGA
GCAGCGAGTGATCGAGCTGTCCAAGGAGAACCACATCCTCAAGGCACAGCTCACAGCCAT
CAAGGACAAGTACGGCATCCTGGGGGAGAACCTTATCAACCCCGACCAGGTCATGGCTAG
CATGCCTCAGTCTGAGCAGATTCTCGCCATCACCAAGCGCACCAAGTTCTCCCAGGCACT
GATAACCCTCAACAGCTCACCGTCCGTCACGTCACTACTCAGCCCTGGAGATCCTTGTGA
CACAAACCCCTCCACGCCCAGCTACCACGGCCAGCAGGAACCTGAGTCCCCTCCCCCACA
CTATTCCCACTATCCTTCATCCTCTAGCCAGATGGATGACCAGGATAGCGTATATGATGC
CCCCTCCTCCCAACAGTACGGTCCCTCCACCAACAGTAATTCCTTCTACGGGTCATCTGT
CCTCAATCTATCCCGTACCTCTCACTCCCCTCCCTCTCCAACCACCTCTCACATGGAGTA
CTCTCCCAGTGACCCCGAGCTGTGCAGACGGTCCCCTGAGGTAGGCATGTCCCTCCCACA
CAAGCTGAGGCACAAGAGTCACCTCGGGGACAAGGACGCCGCCGCCCAGTCCCTCCTCGC
CCTCCAGGCCATCAAATCTGAGCCTGAACACCACCAGGAGGCCGCTGAAGACTCTGTCGG
GTCTTCGGACGAGCGGGACTCTGCCATCGGCTACTCCTCCTCCTCCTCTTGCTCCGAGTA
CAACCGGGCGTCCGACAACAACTCCTCCTCTCCCACCGCCTGCGCCATGGTCGACAGCAG
CCAACAGCCGGTCAACATGACCCACTTTCACCAGCAACAACTCTACCACCACCAGCAACA
ACAGCAGCAACAGCAACATCATCAACAACAA


>comp188_c2_seq4
CCACATAACACCAACTGGGAGATAAACTCAAAGTACAGTACAGAATCGTGTGGGAAATAT
TCCCTTCTTTAATTTCATTTCCTACCTATTAATCAATGTACAACAATCTTAAATATAAAT
TTGATGCAATTTTGATCTTACATCTTATGTTACAAGGAATAATCCCTGTAAGAAGGGATC
TTTATGGCAGATTACGAATCATATCTTAAATTTAGTTTTCATATACACTCACTTCAGCAA
TACAATTACATTATATGTGAGGACATATTATATTACTATACGTACTTATTTTCGCAGTAC
AGTATACACTATCAATTATATAAATGTTCTATTACAGTACTATAACTATACATAATGCTG
ATCATCAGACAACAACAATCCATTCATTGTATAATAACAATATATTGTATAAAAACACTG
ATACAGTATAAGGTAATATAGAACTAAAATGTCTGTACCTTGTATTAACATCAGTATACA
GTCCTCGTATTTCTATCTGCTTCTGCTTATACTGTACCCATCGAAACCTGGTGAAGCTCC
ATACTCTCAGTGTTACCAGGTGCAGAGAGCACACCACCACCTCGCGGGTAGCTGGGGGTG
TCTCTGTTTCATAG


>comp2506_c0_seq2
GAAGAGGATAAAAGTAAAAGTATATGATTGTGGGTAGTTTATTTTCTCTAAACTAAATTC
ACATCCTATACAAAAGACTTTAGATGGTGAAAATGCATTTACAAACATGAAGATATAACT
CCTGTTGTGAAGTGAATCACTCAGTCATCTTGATAATAATCCTTTATCTTACTTAACATG
TGACTTTAAAAAAGTAAATTGAGTTGTTTTGGGAAATTTTCTTTCAATATAAGAGCAAGT
ATTAATGTAATGATTGTGTGTCAACCAACAACTGTGAAGCCATTAAAACCATGGATGAAT
GAGTGATTCATAGTAAATTTATTTATATGTACAATATGTCTAGTATTCAGTGTCTAATTA
TCACAGTTTCTTCATTTTAGGGAAGCACACATCAACAAACAATAAATGGAGATTCATATT
CAATGTGTGAACTCTGTAAATAAATTTATTTACATTTTATTTTAAATGACAACAAAATGT
CATGTTAAAGGAACTGAAACTGAAATTTAGAAATTAATTTAACAACTGACCAGAATGACC
TAACAGCTTCCTGTACTTGTGCATACTAATGAGATATTTCAAATACAGTTTCTGAATGAC
ATGACAGGGGACATGTTTATCACACTCTGCCCCTCACAGCTTGAGAATTATAAAATTAAC
CCTACTACACTGTGTTTACTGATTAAATGTTACTACATATTAATATTCTGAGCAAGTGTC
AGTAAAAGAAATAATAGGAAATCCAGAATGAACTTTACTCATTCTGCTCACACTATCATA
ATACCCGACAGTTTGGAATACAGTATGACTGTAAATTTGTTGATTTGTCAGTGACAGTAT
AGTACATTGCAAAGATAATAGTTATCAAACTGGAACTCATTATAAAATTAGTGAAGGCAA
TAAATGCATATACGATCTACCTGTGTTTGTTTCTGTCCCTCGAGTACTGTACAGTATTGT
GACCACTACATGTAATGCTAAGTAATTGCCCCTTCGTGCTCTGTGAAAGCCATCTACTCA
ATTCTAGCTTTAATATGTTTACTGTAAAATATAGTCTGGTATAAGGTGATGCTTGTTTGT
ATGACCAGAATTAAATATTTTGTAATAATTGCTTTACAAAAATATAAAACACATTGCTAT
GCACTTATGAGGATATGTGTACAGTACAGTACAGTATTTTGAATACGTATTGAAATTGAT
GTTCCAAAGTAAAAAGAAAACAGCAACTTGATAAACTAATTTCTTAATACATTCACAAAA
AGGAATGAATATAAATAAAGAGAGAATAAGAGTAAACAGCTTGTGTTTGCTCTCAATAAT
AGATGCCTTGAATTATTGTAGGAAAAAGACTCTAAGTGGTATAAAAGACAATCATACTAC
AGTAATTATAGTAGGATGTCAAATGAGGTCATGATTAATATTCAGGATAACATTGAAGAT
ATACTAAATCAGAACCATTAATATTCTGTTACACGTTTCGAGTACAACAGCTACGGCAGG
TTTCATCACCCAGAGCCTTGTTTAAAAGTCAAAGTATTTTAATTTCTATACACAAATACA
CTTATGATACTGTATTTATATCAGTAGTTATCACATTTGTAGTTATTAGAACCTAGTGTG
TAAGTTGTCACCAATGCAAAAGCTATTTACAATATGTCAATTTGGAGTCCCCAGGATCCT
GTACGCTAAGACATTATAGTCCAGAAGCATGAGACACCTCAGTATTAACTTCAACATGTA
GAAGACCACGTTATCATGGATAAATCAATATACTTTTTGTTTAATACGTCTTGTGAAGGG
ATAAAGCAGGGTGATAAATGACACGAAAAGATTAAAAATATTATCTGTTTGGCAAATAAA
TACTGATTATTGTTACAGTATTCATTTTTCTTTTGACATTCAACAATTGCTTCATTCGAG
GGTCATCCTAATTTTATATCCCTTTGTGTTTTAGTAGAAATATCCAAACTACAGTAAGTC
ATTAATGTCCACAGGCATACTCTAGACATCGGTTAACTGAAATTGCCTCTTGAACATTTG
GAAAATGTTAATGCAAAATAAAATATTTCAGTATTGTAGTACATATTGTAGCAATAGAGC
AATGAATGAGTTATTATGAGAAAGTAATATCACTATGAAAAAGACATGAAACAACTTCAT
GCTACTGTACAAACACAGCTAAACAACTGCTTAATTTCGTTACTTAAATATTTTATTCTT
TAACAGATCTCTTGCTTTATCCATTGTTCCAAACAAAACTTAATTCTTAACAAATATATC
AGATACAATTATCCCCCCAAAAGTCACACTACCCGTTGCTTTGATTAGAAATGCACTGCA
TTTACTTACAACCTTCAAATGCTTCTCAAAATAAAAATTTACCTGTATTGTATATTAATA
AACATATTCAAGATCACAAACATTTTAATCTACGAAAATAAAAGATTTATTTATATAGAC
AGGAGAAAAAAATGACATAATATTTAAAGACTTCATATACTAACAGGTCATATGCTTATA
AAAATACATAATAAATATGTAGCAGTAATATTGGCTTCACCTTCTTTGTACATGAATAAT
TGTCTTAATTCCAAGAGTTGCATGCATGAATATATGACCACAATGCTAACACTATAACCG
TAACAATTGCTAGTCATACATGTAATGATATATACATATGTTTATACTTATTAAAATATT
GTATATAATGCATAATAGGTCATTAGAGTAATAAGACTTCTGTGGTGTATTGCACTTTTG
GTTAATGAAAGGCACATCAAAAAATTACCTACAATCCATATGCTTTTTTGTTTTCATAAT
TCCATGATAACATTAAAAGTGCAACATGTCTGAGAATGGTAATATAGTGTAGCAACAGCT
TAGATACACGGTCAAGAAGAATTAAATGTCCTGTGTCACTAGAGGGAATCCAGGTTGCCT
GATGTGAGCTTTGATGCATACAAGTTGATCACTCTGTAGATGAAAGCATACTGTTCCTTA
GTTTGCACAGCACCAGCTCGGTCTCTCCTGATGGAATACACTGTCCTAGGAACATCAACA
CTGCGCTGGTCCTCAAACTGTTTCATAACAATGTCACACGCCAAGAGTGTACCCGTGCGA
CCAGTTCCAGGACTGCAGTGTACAACTATTGGCCCCTTTGCTCTGAGCTTTTTCCGTGTC
CTCCTTACGTCAAGGATATAAGATATAAATGCCGTCTCCTCATTCGGCACACCAGACGCT
GGCCATCCGGTGAACCACATGTGGGCTACCTCACGAACTAGATTATTTTCCAGATTCTTG
AGTTGAACATTGGACACCACATATTTTTCTCTCATATCTCGTGATTTGAGGGTCACTTGG
AAGTCACCATATAATCGATGGCAATCTAACGTCTCTGAAGGTGGGAGATAATCTGCACAC
TTGTCGATGCCTTTCTCCACAAAGTCTGTTAACATCACTACTACCTTTGTCTCTTGCTCC
CAGATCATTCTCCAAAAGTCTGCTACAGTGTCATCCAAAGGAGCCTGTGTAGCGATATAG
TACTTGGATTCATTCCTGGCACCACGCACGTAGTTAGCATTGATGTATTCTGAGTTTCGG
GAATCTTTAAGTAACTTTAGTAGTACTCGAGTCTCTGGTACAGGGATCACATTAGCATAC
CTGTTTTTATCCTCAACACCTGATGGCAACTCATCATACTTGGGCATGTTGACGGGAATT
GTTCCAAACTCCTCATATACACCATCAATGTCAGAGATGAAGTGAGTGAGCTTGGCAAAG
TTCAAGGGACGTGTGGGCCCATTCGGGTCATCAAAGGCCTGGTTGAGGTAAGATTTGACA
GATCTACCAGAAGCTCGTCTCTTGCTCTTACGCCTGAAAGAGTGGTAGACAGAGACACTG
TCCATACTGTAAGCATCCATGCTGACCGGTGTGCAACGACGCCCATAATAGTTGTTTGTG
GCACCTCGTCTCTTCACAACCATAAAGAAGAGAAGAGCCACAATAATTGTAATTCCAACA
ATGCTGCAGATGACAATTATCACAATGACAGAGGTGCCAACTGCCGCCACCTCCTCCAGC
AATGGGTCTGAGTTGGTGGAGCCATCAGCACGGACCAGCTCCAACTGTGACACCTTGGTT
TTCAGGTAGGTCAAATCTTCACTTATTTCAAAGTCCATTGGGAAAAGTGGGAATTGTTCT
GTTAGTTCAGGATCAATTTTGCCAAAACTGGTGACGTAGAAATAAACGCTTGTCTTTTCG
TTATCCAATAGAAGGTTCAGTTTATCATTAGACTCAAGCTCTGAGTGACTAAGGTCTTCA
GGTAGATGATTGATATGATCTTCAGTAGGTGGTTTGGTCATGACACAGTCTGGCATATTG
AAGAACTCAATGTCTCGAGGTTCCACGTACACTTTTCCTTCCAAATGCTGACTGATCCAC
TGTGCAAGCATGGTACGGAAATTTTGCTTGTGGTGACAGAACTCTCCATTACTGTAAGCT
ACAAGAGCCCTGATGTAGGGCAGAGGAAACTCTATCATTGTACCATTTGGAAGCATCACA
GTAGTGGTGAGGGATGGTATGGTCTCAGTTGGGACCATGAAGGTGGGCACTTCACTTGAG
GGTGTTGTGGGAACTGGTGAAGTGGAGGTTGTTGGTGGTACTGTGACTTTGGTTGTACTT
GTCTTTGTTGTTGTGGATGTGGTCGGTGTTGTTACTGATATAGGTGTGGGGACCTTGGGT
GTTGAAGATGGGATCTCTGCCACTGTTGACATTTCTTCTTCAGGAAGTTCTTCATGTGTA
CCTTCTTCAGTGCCCTCGGTAGGTACTTCGGGAGTTGTGATCTGTGTAGGACTCGTGGTG
GGGACATCTGTGGCTGTCGGAGCAACCAAGGTTGGTGAGTCCAAAGTAGGACCAGTAGAG
GACGTGGGGAGGGTGGCTATTGATGCTGAGGACATGGGGATATCTGGAGTGACTGAGGAA
TCTGAGAAGTCTGGTGGGATGGAGGAAAGTGAAGGAACTGAAGATATGTTTTCAGTATTT
GTTGATGAAGGAGTAGCTGAAATAGATGAATCAGAAGAGCTGGGGAATATTTCTGGAATG
TACTCAGTTGGGGAAGAAGGTAGTTTTTCTGTCACTATAATGGTGGGTTCAGGGCTCTTC
TCTGTTAGTGTGGACTCGACCTCAGACACATCAGTGACAGTTAAAGAAGGGGTTGGTACA
GGTTCAGTAAACATTGGAACCAAAGATATGGAAGTAAATTCATCCTTTATTGGTGTGTGA
ACTGTTGTGGGGAATAAAATGGGAGAATATTCAGTTTCTTCCTTTATAATTATACTAGAT
GATAAATGCTCTTCTACTGAAGACTGATCAGAGTGTGACTCAAGGTCAGTTCCCGACACA
GGGGTTGCTGTAGAAAAATCTGTGACAGAAGGTGAGTGTGCAAACTTTGTGCTGGAACCA
TCAAACGGTGCAGGGAGTATAGCAGTGCTCTCAACTATTGCAGGGGTAGAAGTTGGAGAA
GGAATGGTACTAATTTCAGGCAATACTTCAGTATGAAGCAAAATGCTAGACTGATCAGTT
TCACTCTTAATTGGGGTAAATCCACCTGTCATTTCTGGGGGCAGTGAAGAGATTTGGGAA
GTGGTAGGCACCACTGAAGAGGGAGAGGTCACTGACACACTTTGAACTGTGGTTTCTGTT
AGATCTATAACAGGAGTCCAGGTGGCACTATCATGTGGTGTTACCCTATCACTGTCTGTT
GAAGTGACCACAGATGGAATTTCTCTTTGACTGGAGGGTGGATCTGTAGGGCCTTCTTCA
GGTAAAGTAATTATAATTGGCTCATCTGATATCCCTTGGTATCTTTCTGTTGTGGTTCCC
AGTACATCCCCCTCTGGTAAATGGGACAAAGAGGACCTATTTGATGTAGAATCTGTGGGC
TCTCCCATGCTCTCAGTTGTTTCGAGGACAACTGGGATCTTATTTTCAGATAAATCTGTG
TCTAATTGTGTAACATCACTTGAAGGGTCATCTATTGAATTGACACCTGGGGTTATTTCT
GAACTCTTATTATTGGAGGGTTCCAAAGTGGAGGATTCTGTAATGTCGTGTGTGGTGTCG
GAATCCACAGATGCATTATTACTGGGGGTGGTAACTGTAGCTTCTGTTGGTATAGGAGTG
GTAATAACATCATTTGGACTATCATTCTGTGTGGATTTGTTATTATCTACAGGAGATGAT
GTAGACTGTGCAGTAGTTTCCTGTAGTTCATCGATGCTAACTGTAGAGGAGGAAAGGGCA
TGGGTCTGAGAAACATCTGAGTCAAGGGGATCAGTTTCTTCTTTGGGAGATGGGGAAGTA
GCCAAAGCAGTTATGGTATTGGTATCTGGGGAACTAGTAGCAGAAGAGGTTGGCTGAGAG
CGTAATAGCTGTGTATTTACAGTTCGAGAAGGCGTTGATTGCGATAAAAGCATCCACAAA
GGAGTTCTAGAGGAGTTTGCAGCCTGCGAAGTACGTATAAAAGTTGGCTTTACACTACCC
AAGGCACTTGTGCTTGTAGTTGTCATCAGGTCACTCTCACTAGCAGGGTTGGGTTGAATA
GGGGCAGAAGTGGTGTCTGAAGGGAGAGAATTTGGTTCGCCTGTACCTGGCAATGCTGCA
ACACTGACACCAAGAGGGACTTCACCAGCTGTTGTAGATTCAAAATAATCAGGGTCATCT
CCAGGAGTATCTGGACGAGTCTGTGGAGGTCTTGGTCCTGTAGTTTCTGTGCCATGATCT
TGGGCATCTTTGGCAACTGATGTTACATTGACATTATCTATTTCATCATCTAAGGTATTG
TCGACAACATCTCTTTCCGCAGGCCCATCAAGTACAGCAGAGGCTGACGGGAAAGCCAGT
GTTGAAAGTGGTGTAGCAGCGAGAGTTGTTCTAGAAGAGAGGCTGTCCGTAGTCTCTACT
ATTACTGATGGGCCCAAACCAGACAGAGAGGGAGTGACAGTAAATGGCCTTACTGCCTCC
ATGAGGACACTTGATTGCAATTCTGAAATACTCGAGGACAGCTCAATAACAGGTTGCCTC
AATTCAGGTGCAATAGAGGGTGATACTGAAAAAGGCACACTTAGATCTTCTTCATGATAG
AGAGGACCTGGAACAGGAGTTGGGACAACCGAGGGCAGGTCAAAGAAGTACTGTGTTACA
GGTACTTTGCTCACGGTGAAAGTTGGGTCAATAGAAGGCATTGGTGTAGAGGCAGGAACA
ATGGCAGATGAAGGAACTGATGATGGAACAAAAGCAGTTGGGGGAGATACAGTTGGGAAT
CTTATTGTTGGCCTTCGTGTTGGTCTACCATTGTTGTCTAGGAGGTGCGAGGGCCAGTTA
GGTAACCAATCTTCTTGATCTGTATCGCTGAGAACACGAACCAATGACGATGGTCGAGTA
AATGTCACTGATGGCTCAGGAACAGCTGTTGTGAGAGATGGTCCGCCCGAGTATATGATG
CGTCGTGTCAACTGAGGTACAGACAAAGTAGTTCCCTCCAAGTCTCCATCATCTAATCCT
GCTGTAAAGCCAGTGGGATAGTCGTAATACTCCATTGCTCCTGTTCTTCTACTAATTTCA
TCCTCAGACAGCCCTGCAGACTCTGTTGTTACTGCTACCTCATCCATCAAGTCATAGTCG
AAGTCAGGAAGAGTAGTTTCCTCCACCGGTTCATCAATGGCTGTTGCTAGCTGAGGATCG
TCAGCTGAGGAGGCTCCCTGAGAATTATAGTCAGCAGCATCTCCAGGGTTGACAGCAACA
TCAGCAGCATCCTTAGCAATATCAGCATCCACATGATCAGTAGCAGTGGCTAATGAGGTG
GTCCCTGCAGCTCCAGCAACCGCAGAGTCACCAGTTGTGTCCAGGTCGTCGACGAGGAAA
GAGTCTGCGCTGCCAACACTCAGTTGACCTCTCACACCATGAGCCAAGATGATGAAGAGA
CAGAGCCATCTAGTGACTGGCGGCGGCATCTTCATTCTGGCAGGTAGTGGACGTGGTCAG
GCTAGTAGCATCTGGGAGGGTGTTCACGTTATCATTGGACACCACTGTACGTATCACTAT
AAGAGGAGAACTTAACACACGTCGGTCACAGTGGAGGACGACACGCCATACCTGATAATC
AATCA


>comp415_c0_seq7

CATAAATCCCAGACTAAGTCGTCCTCTATAGTTGTGTGTTGATATGGCGTGCACGAGGCA
ATAGAAACTAAACAGCAAAATGGAGTAAATAACAAGAAATTCACCATTCAACACACAACT
ATTAAGCAAGGGGTGTGGAGGCTGCGGCGATGCTCAAAGTGGGCAGCAAGTTCTACACAT
TTGATGAGTTAAGCAGACGGTTGGAGGAATTTCAAGAATTAGAACAAGTACAACTTTGGG
TGCGCGATTCCAGGACTGTTGTTGCTGCTGCTAAGAGGGCGCGCCGCAAGTCCCTCAACC
CAGCTCTCAAATATGCCGAGCTGACCTATTCATGTGTCTTCGGTGGGCGGAGACCCTCGG
ACCAAACAAAGATACACAATCAAACATCAGCGGGAGGTTGCCCATTCAAGGTCCGGTTGT
CGACATCTAATGATGGCCAAGCTCTTGTTGTAAAGGAGATTTGTCATGAACACAATCATG
AACCTGGCAAAAAATTACATGAAGAGCCTAGGCGCTTGTACAAAAAGACTCAAAATCGCA
CAACTGTGCGAAAGCCCGTCCGTTACATTGTGAACAAACGTGTGACCAGTAGTACTAACA
ACAAGACAAAGAGTCGTCTGGACCACACAGAGTCTCATGTTCAGTTGGGACAGTCTCCGT
TCCATCACCTGCACCTCCACCAACAACAGTATCAACAACAGCAGCAGCAACTGAAGCTGC
AGCTGCAACAACACTTGCAGCAGCAGCAACAGCAGCAGCAGCACCAGCAGCAGCAGCAGC
AGCAGATAAGAAGAAGCCAGAGGAGAAGCCTCAGGATCCAGCAACAGCAGAGATCCTGCC
TGGCAAAGAAACCACCATTGAAATTGTCAAAGAAAAGATGGGACTTGGCCTCTCCATTGT
AGGCGGTTCAGATACACTCCTGAGAGGTGCTATAATCATCCACGAAGTGTATCCCGACGG
TGCCGCTGCCAAGGACGGTCGACTCAAACCCGGCGACCAGATTCTTAACGTAAACAATGA
GAACTTTAGAGAAATTACCCACCAGAAGGCTCTCAGTGTTCTAAGGCAGACTCCCTCTAA
GGATAAAAACAAGGTGAAGATGGTGGTGTACCGTGAGGAGGGGACACAGAAGGAGGAGGA
TCTGTACGACACCATCACCGTTCAGCTCACCAAGAAGTCTGGCAAGGGTCTTGGACTTTC
AATAGTTGGGCGCAAGAATGGCCCAGGAGTTTTTATATCTGATGTGGTTCCTGGCGGTGT
AGCAGAAAGTGATGGTCGACTGATGCAGGGAGATCAGATTTTGGAAGTCAACGATAAGGA
TCTTCGGCAAGCAACTCAAGAGCAAGCCGCTGCCATTCTGAAATGTGCACCAGGCTCTGT
GTCGATGAAGCTTGGACGACTGAAGGCCGGCAAGAAAGCCAATGCCAACAACAACGCGAA
GTAGAGGAACAGCACATGGCCAGTGACTATAAGTGACAGTACCCCGGACAGCTCCAGCAG
TCCACCCACAGAGCCCCCCGTTCCCATCCCCCGCACACACCTGCCCTCCCTCCACCAGCC
ACACCTTCCCTCCCTCCACCAGCCACACCTCCCCTCCCCCCACCAGCCACACCTCCTCCC
TCCACCACAACAACATGCACCACAGGAGACTCAGGAACCATTGGGCATCAGGACAATCTT
GTTAGAAAGACGTGATGACGGCTTGGGATTCTCCATTGTGGGAGGCTTCGGCTCCAACTT
GGGAGATCTGCCCATATACGTCAAGAGCGTGTTCGAACGTGGAGCCGCGGCCCGCGAAGG
ATCCCTAAGACGTGGCGATCAGATTCTGGAAGTGAACGGACAGTCGCTCGCTGGTTTGAC
ACACGCTGACGCCGTGGCCATATTGAAAGAAGCGAGGGGTTCAGTTGCACTCACCATTTT
GCCGTCTAAGTGAAATACAGTATAGAAACGTTCACGCTTTTGTTTTTCAATTTTGGTGTT
TTTTTAATTGTTGCAAATGAAGGATAGTTCTATAAGATGATACAGTTTAACATGATCCTT
GTTGATAAGACTTTGATGGTTTTCTGCATAAGGTCTCTTATCATTAATGATTCTGCTATT
CTTTGGCTTATTCACAATGTCATGTTAATAGTAATGCTTATTATGGTCAGTTATTATGTT
AATGCTCACATGATGGGACTCCAATTACTCATAGTCATACATATTGCCAGAGGCATCCTC
CCAACTACAAATTGTTTATACCTGTGTAATTCTAGGACACTCTGTACTACACCAATGTGT
GGCCTTTAGAGATTGTGGTAGTTTCACATCAGCTTTGTTTCTATAAGAATATTTTTGTTT
AAGTTTTGTTGTACCGACTGGTTCTGCATCCCTTCCGTTAATGCGAACAAGCGAACGAAA
CTCATAAGCCCTAAGGGAACCTATGTAGTGAACAAGGCAATCTGAATAAAGGAATTTATA
ACAGGCCATTAACCACAAGAATTAAAAGGGACAAACGCCTCGGGTTATGAGAGCCATTTT
AGCGACCCTAACGCAAGCCTTCAGCCACGGCAAAACAGGTAGCAATATAATTGAGACAAA
AAGTTGTTGCACCTAAACTGACTTTTATCAAATGCTGTATACAGTTCTAGGGACATGCTG
CAAACTTTTCATTAAAGTAAGTCATAAAAGCTCTTTTGACATGATTTATAAGATAAAAAT
GTGTTTAGATTATGTATACATGCATTTTCTTAAGCAAAATGTCAGTTCTACTGCAGTGTG
TATATATATAATCATTTGCAGTTTTAAAGTTTAAATAAATGTAATAGTATGCATATGATT
AATAAATTAGTTGGCTAGATTCTTTGCAAAGTCTATACAGCATATCAGATTCCTATTGGT
ATTATGTACAGGCTTTTAAGCCATTTGTTTTCAATAGAACACTATTCATAGAGTCTACCA
TTCATGTTGTTGATTGCTTGATTACAGAAAACCTGGTTAATCCAAACTGTAGTAATATCA
ATGTATAACTGTTAAAATGAAGGTTTTTTAAGATAGTTTATACTATTTAATTGTTTTGTA
CATGTATAACCGACCAATTAAACCGATCAACTTGATGGACGACGCTCGTTGGGATGAACC
AGGTTTCCGCGCATCTGTTATCTCTTGTTATGGATTTTACCTCTTGATTCTGAACAATAA
TTTCGTAGGGTTGTATTATTCATTATAGAATTTAGGAGAGCAATTTTAAAGCATTATCAG
GTTATGCTGATGATGCTCACCTTAGGTTAAGCATAATTAGGGCATTATTTTGTAATTACT
GTAATCCTTACTTTCCAAGATGAATTCAGTACTGTGCAATATGGGACTTGAGCCTTATTT
GTTTATTATAGTCCCAGAGGGTATTGCAGTTCTGAAACATTCTAAAGAAGTGTTTGGATA
TTACCAACAGAGACTATGTTGAGACTTGGTGTTTACTGCCATAGTGTATCTTCCTCGATC
ACGGGGATTAGTCTTGCTATCTTCTCACACCCCGACATGGAAGCCTCAACAATAGCGCGT
CCGGCACTCGGAATGACGAGGGGCCGCAGATCCCGGCGCGACGTTTGGCCGCGGTTCGTC
GACGGATCGAACGTCTACTCGAATCCGTATTCCGAAAGGTATAGCCAAACCGCTACACTT
GCACCAAAGAACCACGAGCGAGCAATAGCACAGCTTGGTCGCAGCATTAGAAAAGCGTTT
GCCTCAGACAGGCCAACCCAGAATAACAGTCTGATCCCAAGCTCATATATTGACATCTTT
TTATCATCTATGCAATAAGGCAGTAATATGAAATAAACATTTCTCATTAAAAAAAAAA


>comp968_c1_seq4

ATAAAATGGACAAACAAAGAAAATAAAACAAACAAAAGTAGGTAATTGTGTTCAGGAAGC
TTCCCTACAGTCAAGCGTGTGACGTAACAGGCAAATAGTCACGCTGGAACCTGATAACCC
GCTTTACTGTAATTTTTTCAATTTTGTGAACCTTTCACTGCAGTATGCTGGCTGACCCTA
TTCTAAACAATTGATGTTACTGTTCTTATTATAATAATTATTTAATTACAGTACATACAA
GATTACCAGTCTGAAAATCCAAACTCTGAATGCATCCACAATCGAATGCCTGCGTGTTAA
AAATTTCCACCAAAAGGACATCAGTTGCTGAAGGTCACATATTTTCCATGCACTGTCAAC
ACCCTTTTGTGGAAGATGACATTTTAAATTTGAGATGGTTGGGTCTGCATACCTTTTTCA
TGGTCACTTTCTTGTGAAAAGATCAGTCTCGGTATCCCCAAAATATCCATAATTTGGACA
CTGCTCAGTCAAAAGAGTTTCGACTGGTGATCAAGTACTGGACTGTATTAGCCATTTACT
GTTTCCCATTGAACAGTGTAGTAATCTTATATTATTGGTGTTCTGTGTAGCACAGGGAGG
AATAATGTCTTGGTAAAGGTTTAAAATGGTTGTTTGGGTACCAGAACCAAAGATTTTTTC
TTTGTAGTTTCACGTACTGTACAATATTACGCTAACCAATTATGCAGACAATGATTTCAA
ATTGTGGTTTAAAGACTATGCAGTAGTGGTAAATGACAGTATCCCGCCTGCATTAGAATA
TTGTAGCTAATGTTGATATATTATCGGTAGCTGGCAACATCCCTCCCCCTCCCCCCATGA
TCAAGCTGGACTCAAAGGCTGTGGCTGCAGATGATGGGCGTTCTGCACTATTCGATTCAA
TCAACAAAGGAACAAATATCACCACTGGGCTTAAGAAGGTGACAGATGACATGAAGACTC
ACAAGAACCCCAGTTTACGTGAGGGCCCAAAACCATTTGTGAAGCAGTCCAGCCCACCCA
ACCGGGCATCACCTGCTCGCGATGGCCCTACCGCCCCTCCTAAATTTGCACTTGAGGGCA
AGAAGTGGTTTATTGAATATCAGAAAGATAAACCAGACCTTATTGTCAAAGATGCCAGAA
TGGATCAATCCGTATACATCTTTAGGTGCCAGAACATTGTAGTCCAAGTTAAGGGTAAGG
TAAATTCTGTCATCCTAGATTCATGCAAGAAATCATCAGTGGTATTTGAAAACCTTGTGT
CTTCAGCAGAAGTTGTTAATTGCCAGTCCTGTCAAGTTCAGGTGATGGGCATCATGCCTA
CAATCTCTATTGAAAAGACAGATGGGTGCCAAGTGTACCTGAGCAAAGAGTCTCTTAAGA
CTGAGATTGTTACTGCCAAGTCTACTGAAATGAATGTCCTCATCCCTAAGGATGATGGAG
ACTTTGTTGAATGCGCCATCCCAGAGCAGTTCAAGACTACTATTAAGGGACTGTCTCTGA
CTACCACATGCTCAGAAAAGGCAGGATAAAGCAGAAAATATGCAACCATTACCTGGAATT
GAACCATAAAACACAATTGCGTTTAGCCAGAATAATATGCTGTGTGACCTAACCTCTAGG
AGTGATGAAATTCCAGAATATTTACTAAGGCAATGACTTGTTGGAAATTTGTATTCAAGT
CATTTAGTCTTTGTGTATTATACTACTCTGTTCTCATGTGATTGTTTCATATTTAATATT
GATTATAATTATTGTCAGTTACAAACGCCTGGATGAGGATGATTATAAGGGTTAATAAGC
TTACAAGATCGTAAGCATCATTATGCTGAGGACAAAATAATAATTGAAGGTGATCTGGTA
TGAGACTCCAGGTTAAGATCATGTTAAGGGTATTCTGTATTATCATGATGCTGATTGCAT
CAGGCTTGTCCTGTCTCATGTTAGGGTTATTCTTACAATTGTTTGGGTGCATTTATGTTG
TTGCCATTCACAAATAGAAGCTTATAGGTTTTAGAAGTGATTTAAAAAAAATGATACAGA
ATATCCTTATGTGATAGTTTGTAAGATTCAGCTCAAATTCTTGAGATTTTAATGACAATA
TGCAGGATGGCTGTAATAGTAAGATAAGTTTATCTAAAGATTGCTGACAATTATATATAG
TGCAAAGTTTTTCCCGAGACGAAGTGCAATAATATTTGCATGAATAATCATTATGAAACT
CATGTCCAAGGGATGTAAACTGTTTCCACAGAAAGTGGTAATACATTGCACTTCATTCTG
TTTAATCCCAATGTTTGATAGGTTACAATTCTATTAAACTAGTAATATTCTGATAATTAA
TAACTTCAAGTACTATAAGCTCATTTTTTTTTCCACATGCATAAATGCCAAGCTATAAGT
AGCTTATTTATTAGGAACACGAGATCCCATATCTGTGAAAGCTGACACAAATGAAAATTG
ATGAGCAGTTCATTCATGTCTGACACAAGCTCAAGTCTTAACCTTTGTTGCCTTTTCAAA
CTTAACATATAGGATATGCAAATAGCAAAATTGTCTCCAAGTTTACATAATGTTAGCAGA
GAATAATGAAGATAGAGAACATGGATCATCTTTGCTATACTCATTGTATAGAATACGGGA
GTCACACAAGATGATACCTATATATATCTTAATTGCATAGAGGTACAGGGATTGATTTAT
GTATTTTTGCAGCATCAGTAGATAGATTTTTATTTCATCATATCTTTGGCACTGATTTTA
GGGATTTTCTTGGTTGATGAGCTCAATTTTTAATTAAATTTTACTTGTCCTTGAAGTTGT
GGTGCACCCCCTCCCCCCCCTTCTCACCACACAATAAAAAAAAATTTATTTCACCAATCC
GTTCTCTGTCCATATTGTAGTATTTTTTTTATTAGTTGTAGATCTCGGTTTTGGGATTGG
ATTAAAACTAGTCACTGACTAAGATTACCCAAAAATCAACTCCAGTTGCATGATTACTCA
CAATGCAGTATACATATATTGATTCCGAGACAAAAAAATCAACCTCTATGCTGTGCCTCA
GTTATTTAGGAAAATTTTTGATAGGAGTTCTTAAGTCCAAATTTACATAAATTACATTGT
GATTACTTGATCCAGTGGAGATATTTGTATAATTTATATTAAATTAAGAGAATGAAAATT
GACTTTTATAGAATTTTTTTACACAAATCCAATTTCAGGAAGTTCCCATTATCTGCTTTA
TGCTTTGGGTAGTGTATATCTCCTAAGTTATTAATGCTCCTCTCTAGTCTTTGACGGGAA
TTGAGTGCGACTTTAAACACGCTCAGTACATTGACAACGCAATATATAAATAGGAAAATG
GGAAAAGCGAGTCTTACATACTTTGCTTTGTTATTGTCACTGTCAACTTCACGTTGATTA
ACTGTATTCTTCCATTTTATATGCATATCAGTAACATTTCTGATTTAACTAATAAAAAGT
ACAAGTCGGTACAAAAAAA


>comp1479_c0_seq10

TTATTATCTCTTGTTTATTGTGGTTTTTATTGAACACTTTCTCTCTGTTACAAAAGTTTT
CACCTTTCATTCAGAGCTGACAGCCTTAACATAACTTCTTGCTCTTGAAGCCTATGTAGT
AGTTCCTAACAGTGATCTTATTTATTATTAATCACAATGCTTTTTCACAATTATTAGAGA
TTTGTGATTCACATTGTTTTCTGAAAGATAAATGCTTTTAACATAATGTAGCAGAGCAAA
CTAACAAATCTCACATGGGAAGCTATTAGTGTAAACAGTCATAAAATGTGCACAATAAAC
AGTTGCAAGGTTGTTTTTTTTGCTTCTTTGAGCACATATTTTTCACAGGAATCAGATTCA
GATTCATAAATTATACAAGTACAGATGGAGGTGAGTGATATTATTACATGGTGTGCTAAC
TTATGTGTATAATGAACATTTAAGACAGACGAAGGCCACAGTTGGTATCTGATCACAGTA
GCCAGTAACAATCAGCGAGTCATATTACAGCATAGAAGAGTTTACTGTTGAATACAGTAT
GGAATTATATGTGAGAGATAAATGTTTGTACAGTACCTGTGTGTCTGAAAAGGAAGGTGA
AGGTGTAGTTGTAAATTAGTTCATGGGTTCATGTCAAATACTGTACTCTGCAAGGTAAAT
CATTGATAATTTGATCTTGGGTTGATGTAAGGCGACTGAATATATGGTAGTGTTCTAAAG
AATGAATGTTTTTTTGTTTTTTTTATGTAGTGATAAATAAGGAGATTGGTTGTGCTGGTC
AAGATAAGTGGTGTTTGTTTAAGCATTTACTTAAGACTAATTGTTACATTGAAATTTAGA
TATTACCTGAGTGCTGAAGCATTTGAAAAGAGATTTGCATGTGTAGTTGAGCTTAGAATG
TAAGAAGTGGTAGTGTGGTAAGGGTTGGAGATAACTCAAAGAAGAAAGTTCAGTCTTCTA
AATTGCATTCCTTATTTCACCAATGAAGGAACACTTTCCAATTTGTTATAGATTCTCTAT
AGAACTGATTCCTGTGAAATTTAATTATCAATAGTTGATTTAGGGGTGGAGGTCAAAATG
CTGGGTTGCTTCTTGGTTGGCACATTCTTTAGGCGGGCTGGATATGTTGAATATTGCAGT
GATGCATAGAAGATACCAGGAAAAGCCTGCGGTTCATGATGTACCAAAGTGTATTGATAG
TTGGCCTTGATAAGAGACTGTTGTACATCCCCATCACCTCCTCTCAAGAAGAAGGCACTT
GAGTAATTGGAAGTGATTCATCTCCTTGTTAACCATTTTATTTTTATTTGACTGGTTAAT
GATGCAAAATATATCTTATTTGTATCCACAATGCTTTGTTCTTTGAACTAGGAACATTCC
ATACAATCTGATTAAAAAAATTATTTCCATTCTTGTGATTTAACAGATTGAAGAAGGAAC
TGAAGCCAGGTTACAAAAACCTATTTATTGAAACATGATATTTCACTTTTTGGTGATATT
GGTTGTTGTTTACATTTATAGATTAGTAAAAATGTAGCTGGACTTATATTCAGAGAATTT
CATACCTGTTAATCATCTGTGAATAACTGTATTCAAACTGCCAGTTTCTGTCTCCCTGTT
AAGTGTTTGTAGATTTTCAGTGCTTAAACTGTAGTTGCACATAGAAAAATACTTCAAAGA
ATAGTGCAGAGTAGAAACTAGTTTTCTGAAAGGAATTAGAGAAACTCTCTGAATGCAGTG
ATAGGATAATGCTATTATGCGATATGACTGTACGAAAAATATTCCAATACTAGATTTTTG
TGATTCTGCTGTGTTGTTTTGAATAAGATATTGCTTTAACCTCATGTTCACTGGAAGAAG
AAGCTGCTTGATGTTAGTCAGTCAATTGCTGGCAGTATAATATGTGGTATTCAGCCTTTT
CTTCATAATAACATTACCTCTTAGAGTGTCCACATGAGAGGGAATCTCGGCATCTGAATC
TGAAAACACCATTTGAGTGATTTTGCAAATTAACTGTTGCTGTAAACTAGGTATTGATTG
TCTTCAAGATTATTAGAATTTACAATGAGCAAGGAGCTGGAACTAATTATTGTGTTCAGA
TAACTAAGTACAGTACTGAAGTCTTATAAGATCCTCCAGTGGTGTTGAAGTTTCTAGTCT
TTGTGTAAACATTTTCATAATGGACTCCATCACATGTGGATACAACAGTGTGCTTATTCA
GAAGTTCTGGGTGGAGATTGTGATGAAATCAACAGTTTTGAGTTTTATCTTGAGGAGACT
CATATCCTTTTGAAGAGTAGCTGGAAGATAAGCCACATTTTTCTTATAAGGTTCAATACT
GATGGTCTTGTCACAATTGCTTTTAGTGATTGTATCCAGAGTTAAGTAATCCTAGATATC
ATGATCATATGTGTCAAATGCTGCTGTTTATGGAAGGCACATCCTTTACTTAGTTTAGGA
AGTGATATTTGATACTCACTGTATGTTAGGCACAGATTAAACCCTCCAGTTAGTTTTCTG
ACAGCAGATTTAAAACAACAAAGCCTTGTTATTCCCAGCCTCATTGTTATAAAACACTTT
GCTCTCAATATATATAATTTCTAACTCCATATCTTGCTTTTGAATTTAAAGTAAGACTGT
AATCTTGAAATATAGTTCAGTAATGTGACATAATGTGATGGGATTAACCAGGTTTATTTA
CAGTAATCCCCCTTAGTCTGTTGTAAGTTACTATTGAAACTACTTCACTATATACAAGAA
ATCAAGACATCAGGAAATGTATCGGCCACAATGATTTTCAGTATTTTAATAACAGCCTCT
TTCAGTCTCATGGTATCTTGGGATTGAGTTTGGAAACATACTCAAGTTTAGTAATAAACT
TGATAAAATATGTTGTTCATGGTATAAGCATATTTTGACTTAACAGCTTTATAAATGGTG
TCTCCAGTAAAGGTTTTAGCAGACAATGTTGGCAGGAAGGAAACACCATTGATGGAGTTG
TCTTGTTTTAGTAGAAATAACTGAAAACCTGAGAATACCGTCAAACTGTAGGCCAATACT
TTAAAAAAAAATGTAATTATGATGAGTATGCAGGCAGTGCTTACAAGCATTGTATGAATG
GTTGACATGTGATTCCCAGTAATTTTTGTCTTTGTTCAAGTACAACAAAGAATACTCTTA
TGGTGTGAGCTGAGAGTATTTCTTATTGGACACTTGTCTAATTCAATTTCTGGACACCAC
AAACAATCTTTGGATCTTGTATGTTTTATTTTATTTTATTTTTATTTATTTTTATTACCT
GTAGTTCACATAATTTTTATTTTATCCTGAATTCCTAAATGAATTTTTTTTTTTTTTTTA
TGTCAAGTTAACACTTCAGTTGACTGTGTTTTGTATGTCAACAGCAGCCAAGTGGCACTT
TCCTTTTAATAAAAATAACTTGGTACAGTATTTTGAGACAATACCAGGTTGAGCATGAGG
GTCTCGCTGTAGTTTTCAACATTACAGTGTGGATGCAAGGTTCTGGATAAGTGCACTACA
GTATGTCATATTACCTTGAGTAATCAAGGAGGGCTATTTTAATGTTAATTTTAGTTTGAA
GGTAAGAATGTGATCTGTACATTTCTTTATTTAATTTTACTGAGCAGACTTTTCCAGTTC
ATGAAAGCATGTTTATACTGGAGTTATTGTTTAATTTGTTTTTTTTTTATCTAAAGGGTT
GAAAGTTATCCTGGGAAGTAATATTGTAAAAATATGTATCCAGTAGAAACTGGATTACTC
GAGAGGTGTGCCAGCCTCAAGAATCATGTAGTTGTGTTGGAGCTCCCGACTCACTTTAAA
GACTTTTGGTATATGCTTCTTACAGCTACTGTGAATGGATGTGAATTGTGTAATCATGTA
GCTCTTTAAATGCCATACAAATATATTTGCTCATTAAGTTTAACTATTTATGTAGATACC
TAGCATTTCATATTCAGATTTTTTTTATGTGAAATTACACTGGAGGAACAAGAGCCACCC
TCCCATTGCAGGAAGTTTAGATCTTCACAAAACTAATTCTTGCAATCTAAATATGTTGGA
GTGATGAATGTATTTCATCTTAAAATTTACAGCAATAGGCCAAGTGATCATCTGTGTTAT
TTAGCAGTAAAATGTAGTTTCATGCCAAAATGGTTTACAGTATCTAATGCAACAGCAAGC
CATTGTTGTTTTTCAGTCAAGTGTTAATATATATATATATATATA


>comp3626_c0_seq8

TATGATGGGTAGCCCGGTGTATGAAGTCTTCAAAGTTGATACATTTCTGAGGTAAAACAT
TGTATTTATTAATGTTTTACAATGTCTACGTCTCTCGCCTTAATAAACTGAGTATCTAAT
GTTGTTTTTGTTTTAATTTTGTAGTGAAAGTGAATCTACAGTGAGTGGCTTAAGGTGTTA
CACTACAGTATGTTCTTGTGTATTTTACAAGTGTGTGTACAGTCACTCAAAAAAACTATC
TGTACCTGGGATGACCGAAAAATTTCATAATGAACACGGACTCCTGTTGTCTCGGTAAGA
TTCTCAAAATCCTTCGTCGGTCGTGTCATTTTCTCAGCACAAATTTCTATAGATAGTATT
TTGAGTGACTGTACAGCAAAAATGGAAATGACTTAACACTGTGCTGTCAATATGCTCAAA
GTGAACTACTAGTGGCACACATTGCGTACAAGAATCTCTCCTAACTGTTGATAGGTTTTG
TCTCGCGCGGTAACTAAGACTCATTTACTGTGCTTCATCCAGTAATAAGAACAACAAAAC
CACCACCGTAGCGAACCAACAGCGGGATAGGTATGTAGCAATGTATTTAAGAGGACAGTT
GTGCAATATTGGGAACTTATTTTAATCTTGTCCTCTGTGACTCTCTCGGTGCAGGACAAC
ATTGACACAAGCGACACATCTAGTTTTGATAAATAGTCGCAACATGAAAATTTTAATGAC
GGAAATACCTCCCACCTGTATTAATATATACACAAGAGGCGGCCGTATATACACAAACTA
TGTAAGACTAATAGATATCTTTTAATTAATCCCCCGTATTTTTTTCTCCGCCCACAATAG
TGTCGAGATAACAATGTAGTTTGACCCTCTCGCTTTATACACCTTAAAATGTCATGATTT
TTTCCACCCCAAACCGCCCCCCCCCCCACACACAGACCCTCTCTATATACCTTAGAACCA
AAACTTACCCCTTCTCAATATCTCAACCTTTCCCTCCCCCCTCATACACACACACACCTT
CTCTCATGAACGTCGATGTTGTATTCTGACACTAGAGCTTATGTTTCTCTGTTGACAATT
TTGCAATTATCCGATACAAACAAATTGAGAGGTTACTCATTACATTGTTTTCTTGGTTAT
CTTTCCTGTGTGTTTGTCGAGGATAGTATAGGAGTAGTTTCGTTTGTTTAAATTTTTTTT
TTTAAATTCTTGAGACTCTTAGCTCGAAGCTCTTCCGTTCTCTTGGTAACAGTCGTACTC
TTTCTTCCCTTTCTATTTAAACTTTATTCAGTGTTGGTTCTACCTATAGTTATTGCCATC
ATCATTTGTGCTTTCCTATGTTTTTTTTCTTGTTCATGTCAATAAGCTTTATTATATATT
TTCCTCCCCATTATTATCGTTACCATTGTCTTCATATCCTCTCCTGGTTAATCTGCCTAT
GAGATTTAATCACGAGTATTAGTCGATGTATTTTGCGTATAGTCTAACATTCATGGCAGA
TTTAAAAAAAAAAACATACCAAAAATACTATTATAAGTGAAACCGATCCAAATTATCTTA
GAGAGAATAATCCTTCAAATAACAGATCTGAAAACATTCGAAAACTAATAATATTTCCTT
AGAAAATATTTTCGTGTCGCTAGGATGACGATGGATGTATTTTGTGGACGCTGGAGGATA
CGCATATGTACAAGTACTTCCTATAAGCTGGGAAGTCAAACAGGAAACACTTACAAATAA
ATTATTCCGAAGCTTTTCTGACCAATAACTATATGGAAGTCAAGATCTAGAACAACAGTG
ACCTGTAATATAGACGATAAAAAAGATGTACTGCCGAACACATCAGCCGAGTACTATAAA
AAGAAGTCGATTATATGTGTTTGTGGTCGACGGTGGTGGTGATTTCTGGCGGCGGAAGCG
TCTCTGAATGGTGCCACAATGTCCAAAAAAAAAAAAATTAAGTAAATAAGCTGTTACTTT
GTCTGTTTAATGTTAGTCATTGTGTGTGAATGCCAGTGTCACGAATATATATTATCATCT
AGGCATTTTTATTCATTACGGGGCAGTGACCGGGTGTTGTAAATAAGGAAACTGACCTGT
AATATTGTGTGAGGTGTGTAGGGGTATAGATCCGTGTGCTACAGTTGGTGACATTTATGG
TTTTCTGGTATAAAACAGAGTGTAGGATCTACCTATTTTGAATATTTCCTAAGAAGATTC
AATTTCATATATTTGTAATTAATATAGTATAGTGGGCAGAGACCAGAGCTGGCCACGGGG
CAATACACGACGCTCTTCCCTTATTACCATATAATAGAGCTCAAGGCTAAATAGAATAGT
ATAATCGACACTTTTCTTTCCTACCGAAAATAGTACGTACAATGTGCCAATTTCTCTCCT
TCCTCACCTACGATAAATCCTCCAACACGCAAAGTAAACTATGACTCATATCCACTAAAC
ACAAAGAACATACAGTTTCATATGATGCAGTATATGGTCCACCATACAACTGTGACCAAA
TGTGAAACAGACTGGACTATAACACGTATTGGTTGTTTTATGCTTTAGCAAAAACAGTCT
CTAAAGCTGTCACGCACACACAGACAGGGGGGCCCGGCTGGTTTCTGCTCGCCGTGGGGT
GGTCAGCCATGCTATTGTAAGTATAAAATCCTTGTACATCTCAAAGTGTACAGCAATCGT
GCCTTTTGCTTACTTATATCTGAACTTTATTTGTCTTCTTTGTGTGATGTACGTAATAAA
GATAGTTGTTTAAAAAAAAA


>comp310_c0_seq2

ATGATGATGATGATGATGATGATATTCAACAGTTCCACCTTAGCCTGGCTTGAGGGAGGG
GGGAGACTGAGCCGACAAGTTCTAATACTCAGCTGTGATTTCTAAGTCCCATCAACGCCT
TGTGGTGAAAAAAACCGACACATTTGATATTTTACTCAATATTAAGATACTTTTACTCTT
AGAAGAACACACAAATTTCTAAAGAAATTTCTCTTGCACGTTCTTTATGATGGCTAGCGA
GTGAGAGTGAGTCTGTGAGAGTGAGCAAAATATTATGATACAGTCTAAAGCTCCAGAATC
GAATTCGCGAGTTAAATCCTAATTTAAAATGTCGATGATTGAGTTTTATATTCTAACTAA
TTATTGAAATCTCACTTTTAAAAGCTTATAATCGAGTTCTAGAAAAAAATAGAACCATCG
AATCACTGGGTAATTTTTTTTGTTACATCATGTAAGGGCTTATGTTTTCAATATTAATAA
TAAAATCCTTGTTCAAATAAACATTAGAATCCAGGTACAGTCACAAAAAATATCTGTCTG
CCTCTCCCCGTCCTATCCATGAACCCTGAGACTCGTGAATCTGTGAATCCGAGACATGAC
ATGACCCAGTGCGCCATCTATGGGCCCAACAATGAGTCTCATGGTTCATGAACGAGGTGG
AGGAAGAACGTGACTTTTTTCATGATTGTACAATACATCGGTCTTTATAATGACAAAATG
GTGCGCTTCAAACACAGGAATCTTGTGTAAGGATTGAATTCATGATCATATTATCTAGTC
AGAAAATTATAATTTACTTTAGGACCACTTACCTGACGACCGTAACAATGTCAACGCCAT
GTTATGTCTTGAAAACATTGCCACCCAACACATATTCTTCTTTACGTTTTAACACTATTC
ACACTGTCAGTGATTCACTAAAGTCTGGTCATAATATAGTGTTTTAACACAAGGAACAAA
CACTTGTAAGTTGTTGACACAATCGACATACAACTGCGGCAACGACCTCTTGCCTCCACG
TCTTGACCAATACTGGTGAACAAGTTTTGTTTCCTCCTGGTCGGGTAGTTGAAATTTCTT
CATATGGCAGTTTACGGAATTAGCTATTTCTACTTGACAGTTTAGTAATTTAGTTTTATT
CTTTTTTGCACAACTGAAGTGAATGTTAGTGTGAATGTTTGAGGTTATGTTTACCTCCGC
CATGACAGAGATAAGGAAGTGCTAGCCATCATGATTTAGTTGGTCGATCATTTCTCAAAC
TCCGTCAAAACAAGTCTGTCCCTGTTAGACTGTGTTAATACTCATCAAGTGATGCGCATC
TGGTGATTAAGAGTGGACAACCTCCCTCACAGTTTCATAGTTAGTACTTCGAAAAAAATT
TATGTGTATATTTTAATGTCTGCCGCCGTACATTTCCTTGAGCTTCCTCTGCTTACGCTA
ACTTATAAAACGGACAGTTCTGTAGTTGATCCTTGACGGCAATCAGCGGGCTGCTCTGTT
GTCAACGTGAAGATAAAGAACGAACCCTATTCGTCAAGGCTTTTTGTTCTAAACGCATTC
TTCTACAACTGTGGTGTGGGGAAGACGCTGCCAGCCCCTGTTCTACATATCACTATGCCT
TAATTGATATTAGTCCACAATTAGGATATCAAAACTGCTACTTTAGGGGTAATTTGGAGT
CCTGAAGTACAGTTAGTTGGAGAAATACGTTTTCCTCAAAGGGAGAGGTTGTCAGATAGC
GATTAAAACTTCCCAGGCTAGGTAGTGAGACGCATCTCTAACGTTCACATCTTTATAGTG
TTATCTACCACTAACCTTCGTTCAATCAAAAGAGAAATATACACATACACATATCGACGT
TTTGATAAGAAATGTTAATTTTAAACTCGCTTATAATAATTAAAGGACTAACGTGGGCAA
TATCTCTACATATCATAAAAACTCCGATTTTTCTATGTCAAAGAAAATCGTCCATATCAA
AGAAAATATATTTATTTTAGACTAAACTTAAGTAAGATTCGAATACAGATATATTTTTCC
CATCGATATTAATCTGATCATTATAACCTTAACAATATCAAAGTGCATGTAAGGAAGAAC
ATCAAAATAGGTTATAAGATGTAAAGAAAAGAACATACTGTAGAGTATACTAAGAAACAC
AATTACAGCCATATCATACGCTATTAGTTACCCAATTTGCCTTGAAAATAGCATCTTGCC
TTGATAGTATTAAGCTTAGCGTGTTTGTGAGAGATGCTGTAGGTAAGTATATTGTATTAC
AGTATTACTCTAGTTCACTCGCCTCGCTCACTATAGCTCTCTACGGGACCGTACTATATA
GACGACTGTTAGACGTATGCTTATAACTACCACACGATAATTACCAAGTACTGATGATGA
TTTATTGAGATTGGTGATAATGCCTTGAGATTAATAATGATAATTACAAATTATACTAAG
ATTGAGAATGTTAATAATTACTCAGAACGATGATAATTACTTATAGAAAATTATAATAGT
TACGTAACATTCATAATTTCCTGAGACTCATGATAACTGCCAGATATTGATTATCATAAT
TTGTGATAATCCCTCGAGTCTTATAATAATTACTTTACACTTACGATAATTAAGATAATT
TATGGGTGACTATGAGAATTGTTTAAGTTTAGTTGGTTTAGGATGATTGCTTCACTTATG
ATACCTTAGGAGAAAAGATGTGATAATTACTGAGGATGAGGGTCAGTTTCTTGACCACTG
TAAGGAAAATATCACGAAAATTAATGATAATAACAATGACAATGACAAAATATATGACAG
AAACATAAAAATAATTAAAATAATAAGAAATCTTGACACATAAGGGAAAATCCATGACAT
ATTAGGAAATTCTTAATAAATGGACTTGATGACAAACTTACGTAAGACTCATGACAACTG
TTCTTCAGCTTGAGTCATACTTTATGACAATAAGTTTCAGATACTGTCAACACATCCATC
TTATAATAAATAAACATATAACAAGTAATACAGGAAAAAAAAA


>comp1372_c1_seq3
CGTGTGTGCAGGCCAACTGGGCTCTTGAAGAGCAGTCGCCCCGCTGCCCAGTCCGATCCC
CGACCAGGCTAACCTTCCTCCGCTCGGCCGAACAACAAGCCTCCGCAAGTGTTACGATCC
CTTGATGCATTATCGACCTTAACGTTTGGTTGGAGAGTGTCAGCCCCGAAACTTGGGGGC
AATGGGCGAAAACTTTGCCCCGAGCTTTACCAAGAAGCCTAAACTCCGCCAGGAGGATGA
TGGCAACAAACTTATCTTCGACTGCCAGCTCTCGGCATCCCCACAGCCCTCCATCGAGTG
GTTCCGTGGGGACATCCTGGTGAAGGAGAGCTCCAGGATCAAGATCACCATCAAGCCTGG
AAGTGGACGTAACATCCACGACGTCCAGCTCATCCTTGACGACGTCGAGGAGGAGGATGC
CGGGCTCTACAAGGTTAAGGCCAAGAACAAGTACGGCGAGGTGTCGGCTTCCATCAACCT
TAACTTCAGTCCGAACGAACAACCTGCAGACAAAAAACAAATCGATGGAATTGCCCCGAC
CTTTGCTCAGAAGCCGGTCATCAAGCAGGAGGAAGGTGGCAAGCATATCAAGTTTGAATG
CCGAATCCAGTCTGATCCTAAACCTGCTATTACTTGGTTCCGTGATGGACTTAAGGTGCA
AGAGTCATCACGGTGCAAGGTATTGATCGAGAAGGATGACAAGTCGTACTTCGTGACGAT
GGCACTGACCGACGTGACGGTGGAGGACGCCGGGAAGTACAAGGTTACGGCCAAGAACGA
ACTTGGAGAGAGCAATGCCACTATTAGCCTTAACTTCGACAGTTCCTTTATGATGCTCAC
AGCCGACGAAGCGCCGTTGCCGTCTAAGGATGGTGTGAGACCCACCTTCACCGAGAGGCC
CAGCATCAAGCAGAGCGAGGATGGCTCCAGCGTCATCTTCAGCTGCCGTTGCGTGGGTAA
CCCCCAGCCCACCATCGTGTGGGAGTTCAAGGGGAAGAAGCTGAGTCAAGGCGCGCGACA
CAAGATGATGGTAGAACCCGACGGCAAGATCTATTACCTGATCAAAATGGAGATCAGTAG
GGTGTCCAGTGCTGATGAGGGCGAGTACAAGGCCTTCGCCAGCAACAAGCTGGGTGAGGG
AGTCGCCACCATCAACCTACACTTCGAGGGAAAGACAGCTTCTGACAAGCCAAAGATCCC
TGATGGTAAGGCTCCAAGATTCCCCAAGAAGCCAGAGATCCGTCAGGAGGGCGATAAGCT
GGTGATGGAGTGTGTACTGGAGGCCAACCCGGAGCCTGAGGTCACCTGGTTCAAGGGTAC
TGAGATGGTGCAAGAACAAGGTCGCGTGTCCATGTACAAGAAGATCTGCGGGAAGGACCA
GTATATTGTGTCGGTAACCATCATGAAACCTGAAGCATCGGACGGAGGACAGTGGCGGTG
CAATGCCTTCAATCCCTTCGGCGACTCGAACGCTAACATCGCCCTTAACTTCGAGAAGGG
TAAAGCCATTCCAGAGGGTTTCGCCCCCACCTTCCTCGACAAGCCCTCTATCATCCCCAA
CGAGTCTGGCACCATGATTACCATGAAGGTAAGGTGCAAGGCCAAGCCACAGCCCACGGT
GGAGTGGTTCAAGGACGGCAAGAAGCTGGAGGCCGCCAAGCGTCTCGTTATCAAAGAACA
TAAAGTCACCTCCGAGATGTTCGAGTATTCGTGCATTGTTAAGGATCCGTGTGGTGATGA
TGCCGGCAAGTACAAGTGCGTGGCAATGAACCAATTCGGCGAGGCCACAGCCAACGTGAA
CCTCAACATCGAGGCGGACCCGGAGCCGTCAGGCCAGGCGCCGGTGTTCGTGGAGAAGCC
GACCATCAAGTTCGAGGAGAAGGCTGGGCGGGTGCTGATGGAGGCTCTGGTGCGCGCCGA
CCCAAAGCCCACCTCCCGCTGGACCAAGGACGGCAAGGAGCTCGACGTGACCAGAGTGAC
TGCGACCGTCACCCGGGAGAAGGATGACTTGTACCGCATCCGCATGGAGTTGCGGAAACC
ACAACCTACTGACGGCGGAGTGTACAAGTGTAACATCAAGAACGAATTTGGGGAACTTAA
TGCTAACCTGAACCTGAACATCGAAGTGGCGCCCACGATCAAGAGGCCGCCTAAGATCGT
GTCAATATTCAAGAGGAAGGTGGTGATAGAGTGCGTGGTTATGTCCACTTCTAAGCCAGC
CTGCAACTGGTTCAAGGACAGCTCTAAAGTCCGACTCGACACACGTCACTGTGTCAACAT
CAACGAGGCGGGAGAGGGCAAGTTCGTGGTGCAGATGGAGATGCTGAAGACGGAGCGGAT
GGACTGTGGTGCTTACAAGCTGGTGGCCAAGAACGAGAAGGGTGAGACGAGCTCCCAAGC
TGTCATGCTCACCGAGGTCATGTTGGAGGAGAAGGAAGAGAAAAAGAAAGAGGAGGTCAA
GGAGGAGAAAATGGAGAAACAGGAGGCAGCACAGGTTGAGGAGGAGGCCAAGAAGAAGGA
GGAAGGTCAGGCTGCCAAAAAAGTCAAACCCAAAAGGAGAGAATTTAAGAAAGAGGAAGC
CCCTGACGAGCCTTGGAAGGTTAAGCTCAAAAAGGTCAAACCTAAGGAAGAGCAGGCAGT
TGATGAAGCTCAACAAATTCAGCTCAAAAAGGTTGGAGGTAAGGCTGAACAGGCCGTAGA
AGAAGTTGAAAAGGTTAAACTTAAAAAGATGAAAGCTAAGGAAGAATTGACCGTTGAAGA
ATCTCATAAAGTTCAACTCAAAAAGGTCGGAGCTAGGTCTGAACAGGCCGTAGAAGAAAT
GGAAAAGGTTAAGCTTAAAAAGGTCAAAGCTAAAGAAGAAGAGTCCATGGAAGAGGCTCA
AAAAATCCAACTCAAAAAGGTCCCAGATAAAGAACTAACAGCCGTGGAGGAGGGTGAGAA
AGCAAAGCTCAAAAAGGTCGGAGCTAAAAAGGAGTTCGCTGTAGAAGAGGCAGAAAAAGT
CCAACTGAAAAAGGTTGAAACTAAAAAGGTAGAAGCCAAAAAAGAGGAGGCGAAAGAATC
TAAAACGGAACCCCTCCAGAAACCGAAAATCGTAGAGCCCAAGCAGGCGGACGCTCCTAA
GATCGAGGTGATCAAGGAAAAATCCCCCGAGCGCCGCGGGTCTCTGGCCACAGGCTCAGG
ACCTTCCAGCAGGAGAGGTTCTCTCATTCCCCCTGAGGAGGGGGCCGGCGGTCGCAGGCC
GTCCCTTCTCATCGCCGACGAGGGGAAACTTAAACCCGGCGAGCAGGCAACCAAACAGCG
TCGACGTCCCAGTGGTGACGTCCGACGACCCTCTGTACAAGATGACGAGAAGATGGACAA
GCCCTGCACTCCACTCAGGTCCATTGGCAACCCAGGAGCACCTGTCATCGTCGACGTCCA
GCAGAAGTACACGGCTGTTGAGGACCAAAACGGGTACATCGATCTGGTGGCCGAGGGTAA
CCCAGCGATTACCAAGATCAAGTTCTTCAAGGGGATCACTGAGATTATTGAGGGTGGCCG
CTACAAGATCCACACGGAGGGCGAGACCAACACCATCACCCTCTGTATCAGGAAGACGAA
GGCCAACGATGAGGGCCGCTACAAGGTCATCGTCGCTAACGCTAATGGCGAAGACTCAGC
CGAGATGGACTTCTACGTGTCTGATGCCAGTGGTATGGACTTCCGAGCCATGTTGAAGAA
GAAGAAGTACGCTAAGTGGAAAAAGGACAACGAGGACCCAGACTGGGGTGACCTGAAGGA
GACAGAGAAGGAGCAGAAGCCTCAGCTCCGCAAGGTCGAGAGGAAGCAGGAGTCATGGAT
CAAGCCCTTGGTCGATCTCACCGTAAAGGAAGGCAAGGAGAAGTTCGCTAAATTTGAGGG
CGAGTTCTCCAAGAAGGACTCGAAACCCAAATGGTTCCTCAAGAAGGACGAGTTGTTCCC
TGGATCGAAGTACAAGTTCAAGTCAGAAGGATGTGTACACAGCATCGTGATCAGTAAGCC
CACGGTGGATGACATGGGGAGATACACGGTGGAATGTATGGGCATCTCTTGTTCCTCCAT
CCTTACTGTCCAGGAACCTGATCCTGACTACAAGTTCGTACGGCCACTAGCCAAGAAGAT
CTCCAGCTATACCACCAAGGACGCCACCCTAGAGTGTCAGGTCAACTCCCACAAGGCCAT
CGTTCACTGGTACAAGGGTGACCAGAAGATCGAGGAAAACGAGAAATTCGAGGCCTATAA
AGACATGACGGGTACAGTGCGCCTCACCATCAAGAGCGCCTCTAAGAAGGACAAGGGCAA
GTACACCGCCAAGATCTTCAGGTGCGAAAAGGAGATCACTGAGACCACCCTGAGCATCGT
CGACCAACCCTTCAAGTTCACCAAACAGCTCAAGTCCAAGACGGTCACGGAGAACCATAA
GGTCATCCTCGAGTGTGATGTGGACGAGGCTGAAGCTGATGTGGAGTGGTTCTACGGCGA
TAAAAAGTTGTCCCCTGATAGCAAAGGCATCAAGATCATGAAGGACGGCAAGAAGCGGCA
GCTGGTGTTCAAGAGCATTACTATGGATGATGGCGGCAACTACACCTGTAAGACCAACGC
CGACGAGACCACCTGTGAGGTGATCGTCCAGTACGAAAACAAATTCAAGAAGAAGCTGCA
GGATCAGTTGTCCTATGAAAGGCAGCCAGCGACCTTCGAAGTGGAGCTCGTGGACCCTAA
CTCTCCCCTCCAGTGGTTCATCAACGGCAAGGAGGTGACGGAAGGGGATAACTACGAGAT
CGTCAAGAAGGGCGCCGTCCATAAACTGATCATCAAGTCGTCCTCCACAGAACACGAGGG
CGAGATTAAGGCTGTGTGTGGTAACCTGGAGACGACATGTCAGCTGAGTGTCGGTGAAGG
CGAGAAACCTCCCAGCATCAAGCCTGAGGAGCCTATTGAGGGCCCCGTCACTAAGCCTCT
GGTCTTCGAGGTTCCTTACACCATCCCTGGCGCGAGGATCTCCAAGGTGGATGCCAAGCT
CCTGAAGGACGGTAAACCTATGAAAGTGAACGACGTGGAGGTGACCATCCTGGATAAGAA
GGTGGTGTTTACGATCAAGAAGCCGAGCAGAGACCAGACCGGCAAGTATGTCATCAGGAT
GTCTAACAAGGCTGGTGAGAGTAGCAAGGAAGTGAAGATCAACATGCAAGACAAGCCTAG
TCCACCTACCAATATTGAGGTGTCAGAGATCTTCTCGTCGTCGTGTCTGGTGACCTTTGG
ACCACCTAAGGACGACGGGGGTCTGTCTCTCACCTACTACACCCTCGAGCGTCAAGACTT
CGCCGTGAAGGGCGGTTGGGCCCAGGTGGCAGAGATCCCGGCCGACGAGCCTCTGCGCTT
CAAGTGTGAGGACCTAGAGAACAAGAAGCAGTACAAGTTCAAGGTGACCGTCAGTAACAA
GTTGGGAGCCTCTGACCCGGCCATCCATCCTAAGGTCATCCTGGCCAAGGACCCATGGGA
CGAACCTGGCAAGATCCTGCACGTGGAGGTGAACGACTGGGGTCCAGAACACGCTGACCT
ACGCTGGTCCAGGCCGGAGACTGACGGTGGCGCCCCCATCACTGGCTACGTGATCGAGTG
CAGGACTCGCGCTATGCCTGAAGGAGGAGAGGTGGACCGCTTCTCAGACTGGAGCAAAGG
TATCGAGATCCAGGGAGACGTGACGGAGGGAACCATCCCCAACCTGAAGGAGGGCAACCA
GTACGAGTTCCGTGTGAGAGCCGTCAACAAGGCTGGTCCTGGCGAGCCGTCAGATCCTAC
CAAGCCCATCCAGGCCAAACACCGCTTCGTGAAACCGTTCGTGATTAACAAGGACGAGTT
CAGGAACATCGTGATCAAGAAGACTCAGTTGTTCAAGCTGGACGTGAAGTACGGTGGTGA
GCCCGAGCCTCGTGTCATCTGGAAGAAGGACGACAAGGAGGTGGTGCCTGACGAAGAGGA
GAGGTTACCTGATCCTTACAACTGCCGAAGGATTACCATCGAGAAGTTCGAGAGGAATAC
AGTGCTCACTCTGAGGAAGGGCGTCCGCTCCGACACCGCCAAGTACAAGTTGCAGCTGGT
CAACTCTGTCGGCGAGTGTGAGGAGGAGGCCGACGTGGTGGTGCTCGGTAAACCAACTCG
CCCTGAAGGTCCGCTCTTCCCTGAGGAGATCCGCGCTGATCATGTCAAACTCAAGTGGAA
GAAGCCCAAGGATGACGGTGGCCTGCCCATCGAGGGTTACATCATCGAGAAGATGGACAT
GGACACCGGCGCCTGGATACCTGCTGGCGAGATTGGCCCGGATAAAGAGGAGTTCACCGT
GGACGGCCTCACACCCAAGAAGAAGTACAAGTTCCGCGTGAAGGCTGTTAACAAGGAGGG
CGAATCTGAGCCCCTCGAGAACGATGAACCTATCATGGCTCGCAACCCCTACGACGAGCC
AACCCGCCCGGGCAAGCCGGAGATCATCGACTATGACAACACGATGGTCGTCCTGCGGTG
GACTCCCCCTGAGAAGGACGGCGGCCGCCCCATCTCTCACTACCACATTGAGATGAAGGA
CAAGCTGTCGATTGACTGGAAGGAAGTGGTTCAGACCAAGGACACCAACTGCGAGGCTCA
GGTGCCCGGCCTCAAGGAAGGAACCATCTACAGCTTCCGTGTCCGCGCCGCCAACAAGGC
TGGTGTGGGCGAGGCCTCAGAACCTACTGACAATCATCTCTGCAAACACAGGAACTTGAA
GCCGCGCATCGACCGAACCAACTTCAAGTCGGTCACCATCAAGGTCGGTCGCAGCCACAA
GTGGGCGGTGGACTACATTGGTGAGCCCGAGCCTGAGGTACAGTGGAGCCGCGGAGAAAA
CGTCCTCTCCAACACAGACAGGATCCACATTGAAAACACCGACCACCACACCGAGTTCTC
CGTCACCGACGCCACCAGGAAGGACGCTGGGCTCTACACTCTCAAGGTCGAGAACCGCAA
CGGCAAGGACAGCGAGACTGTCGAACTGGTGGTTCTCGGTAAGCCAGCCAGGCCCAAGGG
TCCCCTGGAGGTGTCCAACGTGCACGACACAGGCTGCAGACTCAAGTGGGAGAAGCCTGA
GGACGACGGTGGGATGCCCATCAAGGAGTACGAGATTGAGAAGATGGACTTGGCTACTGG
CAAGTGGGTCAGATGCGGCAAGTGCCCTGGGGCCCTGGCTCCTCCCTACTTCAACGTGGA
AGGCCTCGAGCCCGGCCATCAGTACAAATTCCGTGTCACCGCCGTCAACGACGAGGGCGA
CTCAGATCCTCTGGAGGCTGACCAGGCCATCCTTGCCAAGAATCCCTATGACGTGCCCAC
GGCTCCTGGCCGTCCAGAGATCATCGACTACGACAACAAGTCGGTGGACCTCAAGTGGAC
GGTGCCTGAGTCTGACGGTGGCGCCCCCATTATGAAGTACATCATCCAGAAGAAGGACAA
GTTCATGCCAGACTGGGAGAACGCAGGAGAACTGAAGCAGGATGTGATACAGCCGCTGAA
GCCCGGCACGCCCGTGGAGACCAAGGTGGTTGGACTGAAGCACAGGGCCGAATACCAGTT
CAGGATAGTGGCTGTCAACAAGGCTGGTAACTCTCCAGAGTCTGAGGCCACAGACTACCA
CCTCGTCAAGCACAAGGCCCTGAAACCCCGTATCGACCGCACTCACCTGAAGACGACGAC
GATCAAGGCTGGTCGCAACGTCAAGTTCGACATCAACATCGAGGGTGAACCAGCACCTTC
CGTCCAATGGGTCCTCAAGGAACAAGAGGTGAGGGAGACGAACGTAGAGATCGTCGACGT
AGAATACAACACCAAGTTCAACATGATAGACGCCAAGAGGAAGCAGACTGGCATCTACAA
GATCATCGCCACCAACAAACACGGCAAGGACGAGGCTGAGGTGGAAATCGTCATCCTGTC
TGGTCCTGGGAAACCAAAGGGCCCGTTGAAGGTATCTGACGTCACCAAGAAGGGCTGTAA
GCTGAAGTGGGACAAACCTGATGACGACGGCGGTAAGCCCATCCAGGAGTACCTAGTAGA
GAAGCAGGACCCCATCACCGGCCGTTGGGTCCCCGTCGGCAGGACTAAGGATCTGACCAT
GGACGTGCCAGGGCTGCAGGAGGGCAAGGAGTACAACTTCCGCGTGAAGGCTGTCAATGA
TGAGGGCGAGTCTGATCCTCTTGAGACCGAACACTCAACCCTCGCCAAGGATCCCTATGG
AGTCCCCGGTAAGCCCAGCATCCCGGATATCGTGGACTGGGACGTGGACAGAGTTGATCT
CAAGTGGGAGGCCCCCAAGGACACCGGTGGCGCCCCTATCACCAAGTACATCATCGAGAA
GAAGGAACGTTACGGTTCTTGGGAGACCATCGTCGAATCTGAGGGTCCTAAGACGGAGTG
TCGTGTGCCTGGCCTGAAGGAGGGCAACACCTATCAGTTCCGCGTCACGGCCGTCAACAA
GGCTGGTCCTGGTGAACCTGGTGATCCTACCAAGCCTCACCTCGCCAAGGCCAGATTCTT
GAAGCCACTCATCAACCGCGAGAAGTTGAAGAGGATAACTGTCCGTGCCTCCCAGAAGGT
GTTCCTCGAGGTCGACGTCAAGGGTGAACCTCCTCCAGAAATCTGGTGGACACTCAAGAA
CAAGAAGGTGGAGACTGGTGGGAACTACATCATCCTGCCTGAGGATTACCTTACCAAGTT
CACCCTCAACGATGCCGAAAGGAGGCACACTGGCATATACAAGATCCACGCCAAGAACGA
TTCCGGCTCTGACGAAGCTGAGGTGGAGATTGTGGTGCTGGATCGCCCCGGCAAGCCTGA
GGGACCGCTGGAGATCTCAGACGTACACAAGGAGGGCTGCAAGCTGAAGTGGGAGAAGCC
TAAGGACGACGGTGGTGTACCTGTCGATGGCTACATCGTCGAGAAGATGGATGTCACTTC
AGGTCGGTGGGTGCCTTGTGGACGTACCGATGGAGACACACCCGAGCTGGAGGTCACTGG
TCTGGAGCCTGGCAAGAAGTACGAGTTCCGTGTCAAGGCTCACAACGACGAGGGCGAGTC
TGATCCTCTCGACGGCGACAAAGCTATCCTCGCCAAGGATCCCTTCGACAAGCCTGGACC
TCCTGGGTTACCTGATATCATCGACTTCGACGAGAACAGCGTCAAGCTCAAGTGGGACCC
ACCCATCAGGGACGGTGGAGCCGAGATCGTTGGCTACGTCCTGGAGATGAAACCCAAGAA
CTCTGACAACTTCGTGGAGTGCGGTAAGGTCAAAGGCAACGTGTGTCAGGGTCCTATAAC
TGGCCTGAAGGAAGGTGAAAAGTACGAGTTCCGTGTGAAGGCTATCAACAAGGCCGGAGT
GGGCGAACCATCTGATTCAACTCTTCCACACACCGCCCGCGCTAAGTACCGTAAACCTCG
CATCGACCGTACCAACGTGAAGGACATGGTGATCAAGGTGGGCCAGCAGTACCTCTATGA
TATTGATGTCATCGGTGACCCCAAGCCTGTCAACGAGTGGACTCTCAATAGCAAGGAGGT
GGTGACGAAGGATATGATGCGCGTGGACTCCTCGGGCAACAACACCAAGATGCTCATCAT
GAAGGCGCAGAGGAAGATGACTGGCAAGTATATCCTCACCTCTAAGAACGAGCACGGCGA
AGACTCCGTCCAGATCGACCTTACTGTCCTCGGTCCTCCCACCAAGCCCATGGGCCCACT
GGAAGTGAGTGACGTGAAGGCCAACGGATGTAAGCTCAAGTGGAAGAAGCCTGAGGACGA
CGGTGGCGTGCCCGTTGACCACTACGAGATCGAGAAGTTGGACCCCATCACCGGTCAATG
GATGCCCTGTGGTGAGTCCAAGACCCCGGAGTACGACGTGACGGGCCTGCAGGAGGGCAA
GAAGTACAAGTTCCGCGTCAAGGCTGTCAACCCCGAGGGCGAGTCAGAGCCCCTCGAGGC
TGAAAAGGCTATTATCGCCAAGAACCCCTTCGATCCTCCCAGCAAGCCAGGCAAGCCCAA
GGCCACTAACTGGGACCGTGACTTCGTGGAGTTGGAATGGGCCAAGCCTAAAGATGATGG
CGGGGCAGAGGTCACCAAGTACATTGTTGAGAAGCGTGACGTGGCCGGTCGAGGATGGAC
TCCATGTGGCAGCGGACCAGGTAACCGTACATCTATCCGTATCACAGACGTGGAACCCGG
ACACGAATACCTGTTCCGTGTCGTCGCTGAGAATAAGGCTGGGCCATCTGAGGCATCTGA
CCCCTCCGATTCCGTCATCTGTAAACCCAGATTCTTGGCACCCCGTATCGACCGCAAGAG
CGTTGGCCGCAAGACCATCCGATCCGGCATCACCTTCAAGAACGAGTCCAAGGTGGAGGG
TGAACCCGATCCCCAGATCAAGTGGAGCTTGAAGGGCGAACCCATCAAGAACGAGAGGGT
GAACATCACGAGCGAGGACCACCTGACCACCATCATCATCAGGAAGGCCAAGCGCTCAGA
CACCGGTATCTACAAGATCTTCGCCAAGAATGACTCTGGCACAGACGAGGCCGAACTGGA
ACTCATTGTCATTGGTAAGCCAAGCAAACCAAAGGGCCCACTGAAGGTATCTGACGTGAC
CGCTGAGTCTGTCAAGCTGAAGTGGGACCCGCCCGAGGATGATGGAGGCGAACCGATCGA
TCATTACGTGGTGGAGAGGATGGACACAGAGACCGGCCGCTGGGTGCCCGTGAAGGAGTC
GAAGACGCCCGAGACCGAGGTGCCAGGACTGACGGAGGGTAAGGACTACCACTTCCGCGT
GAGGGCCGTCAACTCCGAGGGCGAGTCAGAACCTTTGGAGACTGACGCCACCACCAGGGC
CAAGAATCCCTTCGACCCGCCCAGCAAGCCCGGCAAACCTGAGGTGAAGGACTACGATAG
GACTTGGTGCGAGCTGAAGTGGAAGGCTCCTGAGAGTGACGGAGGAGCACCCATCACCCA
CTACGTCATCGAGCGTAAGGACAAGTTCAGCGCCAAGTGGGTGAAGCATTGTGAGACCAA
GAGCAATAAACCTGAAGGCAAGGTCAACGATCTCACTGAAGGGGAGACTTACCAGTTCCG
GGTCAAGGCTGTGAACAAGGCTGGTCAGAGCAAACCATCCGATGCTTCTGATAACTTCAC
TGCCAAGCCTAAGTTCCTGGCTCCTGTGATTGACCGCACCAACCTGGAAAACATCACCGT
ACGGGCTGGCCAGATGATTAAGTTTGACGCTAACGTGACTGGTGAGCCGGTGCCCAAGAA
GAGCTGGTTCATCAACAAGGCTCGTCAAGATAGCGATCAGCCTGGCATCAAGATCGACGA
GGAGGATCACCGCACCAAGATCGTCATCTCCAGCTGTACCCGCGCCCATAACGGCACCTT
CCTCATCAAGGCCGAGAACTCTGCCGGTCATGACCAAGTGTCCATCGAAGTCAAGGTGCT
CGACATACCCGGAAAGCCAGAAGGTCCACTGAAGGTGTCTGACGTCCACAAGGAGGGATG
TAATCTGAAGTGGAAGGAGCCTCTGGATGATGGTGGTGCGCCCATCGAGCAGTACATCGT
GGAGAAGATGGACACGGAGACCGGCCGCTGGGTGCCAGTGGGCAGGTCACGTGAGCCTAA
TATGGCGGTAGAGAACCTGGAGCCTAACCACGAATACAAGTTCCGCGTGTCAGCCATCAA
CAGCGAGGGAGAGTCTGAGCCTCTGGAAGGTCTTGATACCATCGTGGCTAAGAATCCTTT
CGATCCCCCAGACCCACCAGGCAAGCCTGAGGCCACGGACTGGGACAAGGACTTCGTGGA
ACTTAAGTGGGCCAAACCCGCCAAGGACAACGGAGCGCCCATTACCGGCTACGTCATCGA
GAAGCGCGACGAGCTCACTGGCAAGTGGGTTAAGGCTGCTGAGATCAAGGGCGACACACC
CAAAGGCCGCGTGAATGACCTGGACGAAGGCGAGACTTACGAGTTCCGTGTTCGTGCCGT
GAACGAGGCCGGCCCGTCTGACCCCTCAGAGGCCAGTAAACCTGTCACCTGTAAACCCAG
GAAGTTGGCTCCTAAGATCGACCGTCGTAATCTTCGTGACTTGACGGTTCGTGAGGGTGA
ACCAATCCTCCTGGACGTGAAGGTGATTGGTGAACCTCCTCCAGACATTGAGTGGTTCCA
TGGCAAGAAGCCCGTCAAGGAGACCAAGGACGTGCGTATTGAGAATGTTCCATACAACAC
CAAGTACATCAATGATGAACCTGTCCGTAAACACTCCGGTGTTTACAAGATTGTGGCCAC
CAACCAGTATGGCCACGACGAGGCAGAGATCAACATCACCGTCATCTCCAAGCCCGGTAA
ACCAGAAGGACCCATCGAAGTGAAGGACGTCCACAAGGAGGGCTGCAAGCTCAAGTGGAA
GCCTCCCAAGGATGACGGCGGCGTGCCCGTTGAAGGTTACGTGGTGGAGAAGTTCGACCC
TGACATGGGTATTTGGCTGCCGGTGGGCAAGACCTCCACCCCCGAGATGGAGGTGACCGA
CCTCACTCCAGGACACGAGTATGAGTTCCGCGTGAAGGCCGTCAACAAGGAGGGTGAGTC
TGAACCTCTGGTCACCCTCTCACCCATCACGGCCAAGGATCCCTTCTCGGTGCCTGGCAG
ACCCGGAGCTCCCGAGGCCACCGACTGGGACTCTACCCGTATTGACCTCAAGTGGACGAT
GCCTCTGGATGACGGAGGTGCGGCCATCTCTCACTACATCATCGAGAAGAGGGACAAATA
CACGAACTTGTGGGAGAAGGCGTGTGAGACAGACACGCCAGAGTGTAAGGGTTCAGCCAC
TAAACTGATCGAGGGCATGGACTACCAGTTCCGCATCACGGCCGTCAACCGTGCTGGTCC
TGGTGAACCTGGTGACCCCAGCAAGACCATCACCGCCAAGCCCAGATTCTTGCCACCAAA
GATCGACCGCAGGAACCTACGTGATGTCACCATCTCAGCGGGCTCAATGCTCAAGTACGA
CTGTGACATCTCAGGCGAGCCGCCCCCAACCGTCAACTGGACCTACGAGGGACGTAAGCT
GGAGGCCAACAGACACGTCAACCTCACCAACATCGATTACAACTCCAAGTTGGTGATCCG
TGACACTCTGCGCACAGACTCAGGCGAGTACGTCATCACTGCCACCAACAGCTCCGGCAA
GGACCAGGTGACGGTGCATGTGACCGTCACGGACAAGCCCAGCCCACCAGAGGGACCAAT
CAAGGTATCCGACGTACGTGGCACTGGATGTAAGCTCAAGTGGAAGCGCCCCAAGGACGA
TGGTGGCACTCCCATCGAGTACTACCAGGTGGAGAAGCTGGACCCCAACACTGGCTTGTG
GGTACCAGCTGGTCGGTCAGCTGGCCCGGAGCCCGCAGTGGAGCTCAACAACCTCAGCCC
AGGCACCGAGTACCAGTTCCGTGTGAAGGCTGTGAACGCCGAGGGCGAGTCTGATCCTCT
CAAGGCGGAGGAGCCCGTCCTAGCCAAGGATCCTTACGAGGAACCAGGCAAGCCCGAGAA
CCTGAAGGTGGCCGACTATGACCAGAACAAAGTGGACCTCAAGTGGGATCCTCCCAAGAC
CGATGGTGGCGCGCCCATCCAGAAGTACATTGTGGAGAAGAAGGACAAGTATGGCGGCTG
GGACAAGGCGTGCGAGGTGCCAGCCAACAAGACCAGCTGCTCGGTGCCAGATCTCATCGA
GGGTGAGACTTACGAGTTCCGTGTCCGTGCCGTCAACCCCGCAGGTCCCGGCCTCCCATC
TGACGCTACTCACCCTGTCACCGTCAAGCCCAGGAACATGCCTCCCAAGATCGACCGCAC
CAACCTCAACCCCGTCAGGGTGAAGGCTGGACAGAGCTTCGTGTTTGACATCAACATCTC
TGGTGAGCCTATGCCGGATAAGAAGTGGCTGCTAAAGAAGAAGGACATCAAGCCCAGCAG
TGTGACCAACATCAGGTATAACGACTACAACACCAAGCTGAGGGTGACAGGCGCCACCAG
GGCTGAGAGCGGCACCTACACCATCACGGCAGAGAACGCCAATGGCAAAGACTCCGCTGA
CGTCGAGGTCATTGTGCTTGACAAGCCTGGAACACCTATGGGCCCTCTTAAGGTGTCCGA
GGTGTTCGCCGATGGCTGCAAGTTGGACTGGATGCCACCTGCTGACGACGGCGGCTGTCC
CATCGACCACTACGTCGTTGAGCAGCTGGACGAGGCGACGGGCCGTTGGGTTCCTGCTGG
TGAGACAGCTGGCAAGGAGACCTCCTTCGACGTGGAGGGCCTCACACCCGGACACAAGTA
CAAGTTCCGTGTGAAGGCTGTCAACCGTCTGGGTACCTCCGACCCTCTTGTCACTCAGCA
GGCCATCGAGGCTAAGAATCCATTCGATCCACCAAGCTCGCCGAAGGACGTCAACATTGC
CGACTTCGACTGCGACTTTGTGGACCTTGAATGGAAGAAGCCTGAGGCTGACGGTGGTGC
TCCTATCACTGGCTACATCATCGAGAAGAGGGACCGATACAATCCACTCTGGGATAAGTG
TGCCACAGTGGAAGGTGATCAGTGCAAGGCTCATGTACCGGACCTCCTCGAGGGTAACGT
GTACGAGTTCCGTGTCGTGGCTGTCAACAAGGCAGGACCCGGCGAGCCTTCAGAGCCCAC
CAAACCTCACGTTGCCAGACCCAAGAATCTTCCTCCTCGCATTGACCGTAATGCCATGAT
GGACGTGAAGATCAAGGCGGGAGAGAACTTGAACCTGCCGGTGCCGGTGGTGGGTGAACC
TCCAGCCACCAAGCAATGGAGAGTGAGGGACAACGATCTCTACCCCAGCGACCGTGTCTC
CATCATTAGCGAAGACTACATAACCACCATCAAGATCACCGACTGTAAGCGCGGCGACAG
CGGCGCCTTCACCCTCAACGCCCGCAACAAGAACGGTGAAGACACCTGCACCGTCAACAT
CACCGTCCTGGACGTGCCCGGCGCTCCTGAAGGACCTGTCAAGTTTTCCAATGTCAACCG
CAACGGCTGCACCATCGCCTGGAAGCCACCCAAGGATGACGGTGGCTCAGATATCACTGG
CTACGTCGTGGAGAAGATGGACATGGAGACTTACCGCTGGGTGCCATGTGGAGACGTCAA
GGGAACGAGCCACCAGGTGGACAACCTTATTGAAGGACACGACTACAAGTTCCGTGTGTC
AGCTGTCAACCGTCAAGGTCAAGGTCCACCATGCACCGGTGTGGATACCGTCACCGCCAA
GGATCCTTACAGCAAACCCACCAAGCCTGGCACACCTGAGGTTATGGACTGGGACAAGGA
CCGCGTTGATCTCCAATGGACGGAGCCTCGTTCTGATGGTGGTGCGCCAGTCACTGACTG
GATCATCGAAAAGAAGAAGCGGTTTGGACCATGGGAGAAGGCTCTCGAGCTGCCAGCCAA
GCACGGCCCCAAGGCTTCTATTCCTGACCTTACTGAGGGTGAGGAGTACCAGTTCCGTGT
GATTGCTGTCAATAAAGCAGGAACCTCTGACCCCTCAGACGCCTCACAGCCAGTCGTCTG
CAAGGCTCGGTTTGAGAAGCCTGGTATTGACACGAGAGACCTGGAGGACCTGATCATCAG
GGTCAACACGCGCCTCAACTACACAGTGCCAATCCGCGGAGCACCGAGACCAAAGGTGTC
CTGGAGTATCAACGGCTCACCCATTACAGAGTCAGAACGAGTGGACTTGCAGACCTACGG
TAAGCAGACCATCTTGGACATTCCGTTCGCCCAGCGCACTGACAGTGGTCGTTACACCTT
GACACTGGAGAATGAGCTCGGTAAGGCATCTGCGTCAGGCACGGTGATAGTCCTTGACAG
GCCTTCACCACCTGAGGGTCCACTGAACGTGTTTGATGTCACACGAGAGAGCTGTAAGGT
GGCCTTCAAGACTCCTGTTGACGATGGTGGCTCCCCCATCCTTCACTACCTCGTCGAGAA
GATGGACTTGTCTCGCGGCACCTGGACTGAGGCAGCTGAGGTGTCAGGCTTGATGGCGGA
CGTCCACGGCCTCGTCCATATGAAGGAATACCACTTCCGGGTAAAGGCTGTTAACGCCAT
CGGCGAGTCTGATCCTCTGTGCACCGACAAGAGCGTCATTGCCAAGAACGCTCAGGACGA
GCCTAGCCCACCTGGCCGCCCCAACGTCGTCGACTGGGACAGTGATCACGTAGACCTGGA
ATGGACTCCACCATCTCACGACGGTGGCGCGCCCATCTCCGGCTACATCATCCAGAAGAA
GGAACGTGGATCACCTTACTGGCAGACGGCGACCCGCCTGACTGGCCCCGAGACTAAGGG
CACAGTACCTAACCTGACAGAGGGACAGGAGTACGAGTTCCGTATTATCGCTGTCAACAA
GGCCGGTAACTCTGAGCCATCTGAGCCTTCAGACTCCGTTATCTGCAAGCCCAGGCACCT
GGCGCCCAGGATCCTCGGTCCGCTCTATGATGTACGCATCAAGGCTGGCCAGGTCCTGCA
TGTTGACGTGGACTACATTGGTGAGCCTCAGCCTGACGTGTTCTGGTTCAATGATGACAG
GGAGCTACAGATTGATGTGCGAACCACCATCACTGCCATCAACAACCACAGCGTCTTGCA
CACCGTCAACACCACGCGCAATGATTCTGGCGAGTACCTCATCAGGGTGAAGAACGAGAG
TGGTCAGGACGAGGCCACCTTCCAGGTAATTGTTCTGGACACACCTGGAGCACCTGAGGG
TCCTCTGACGTACGAGGAGGTCCAGGCCAACAGCGTCGTCATGTCGTGGAAGCCGCCGCA
GGATGATGGTGGCAGCCCCATCACTGGCTACGTCATTGAGAAGCGTGACATCACTCACGG
TGGAGGTTGGGTGCCAGCCGTGAACTGGGTAGACCCCAAGCAGGTCCACGCCACAGTGCC
ACGCCTGCTGGAGGGAACCCAGTACGAGTTCCGCGTCAGGGCTGAGAACCTGCAGGGTCG
TGGTGAACCTCTTGTGTCTGACAGGCCCGTTACAGCCAAGGCCTCAGCAGATGTTCCTGG
TTCCCCTGGCCGTCCAACATGCACGGACTCCGACAAGGACTTCATCAAGATCTCGTGGAG
TCCTCCTCGCTCTACCGGTGGCTCTCCCGTCACTGGCTACGACGTGGAACGCTGCGGCAT
CCACTCTGGTCGCTGGAAGAAGGTCAACCGAGACCCAGTACGTACCCCAGAGTTCGTGGA
CGACATGGTCAACGAGGGCGAGCAGTATCAGTACCGCGTCATCGCCAACAACAAGATGGG
ACCGTCCAACCCATCGGACCCATCACAACCCATCACCGCCAAGCCCATGCGCGAGGCTCC
CAAGCTGTACCTGGACGGTCTGCTGGGCAAGAAGCTCAAGGTGCGTGCCGGAGAGCCCAT
CGACATCAAGATCCCTCTGTCAGGAGCGCCTCAGCCCGCCTGCGAGTGGTCCAAGAAAGA
CAAGAAGATCGAACCCAGCAAGAGGACCTCGATGGAGACCACAAGCGACCACTGCCGTCT
CTTCGTGGACAAGTCTCGTCGGGAGGATTCAGGCACATACACCATCACAGCAGAGAACCC
CTATGGCAAAGACTCTGCCAACATCGAGGTCATCGTTGTGGATAAACCGGGTCCTCCTAT
TGGTCCTCTCACGCCCACGGAGATCACCGCCCACACCATCTCTCTGTCATGGAAGCCACC
GCAGGATAATGGCGGGTCAGAGGTGACGGGCTACGTGGTGGAGAAGACGGATGCCAACTA
CGACATCTGGAAGGTCGTGCCCGGGTACTGCCCCAAGACCAACTTTACTGTCAAGGGTCT
CGAGGAGGGCAAGAAGTACCGCTTCCGAGTCCGCGCCGAGAACATGTACGGTGTGTCTGA
GGCTCTGGAAGGCAAACCGGTAGAAGCCAAGAATCCCTTCGACCCTCCGGATGCGCCAGA
GCGTCCAGACATCTTGAGTTACAGTCCATCCACCTGCTCTCTGGAATGGAAGCCTCCAGC
CAACAATGGCGGCCGCCCCGTCTCCGGCTACATTATCGAGAAGCGTGAACGTGGCGGTGA
CTGGATAAGGGTGAACCACTACCCGACGCCCAACACCCAGTACACCGTGCAGGGACTCTC
CGAGGGTAACCGCTACGACTTCCGTATCATTGCTCTCAACGAAGCAGGTCCTGGCAAACC
TAGCAAGCCCTCCAACACCATCGTGGCCAAGGTGCAGAAGTACCTGCCAGGACCACCGGA
GGCGCCCAGGCCGGACCGTATTGGCCGCAACTGCGTGACGCTCTCATGGCGGCCACCCTC
CCAGGATGGTGGCGCCAAGATCAAGGGCTACCTGGTGGAGTACAGGCAGAAGGACGAGGA
GGAGTGGCAGCCTGCTAACAGCCTCCCTCACCCAGACCCCAACTACACTGTGCTCGGCCT
GAATGAGCTGGATGAATACTACTTCCGTGTGATTGCCGTCAACGAAGTGGGTCCTTCAGC
ACCATCCCGTCCCTCCAGCCTCATCAAGATCGAGGAACAGGCTAACAAGCCTCGCATCGA
CCTCAGCGCCGTGCGTGACATCACTGTACGTGCAGGCGAGGACTTCTCTATCCACGTGCC
GTACACAGGCTTCCCCAAGCCCACATCCATCTGGTATCGCGATGACGATGAGATCAAAAT
TGATGCCGACATTCGCATCCACGAGAAGCTCACTGATGATTACTGTGCCATGATTGTCAC
CAACTCCAAGCGCTCAGACACCGGCCCGTACAAGCTGCGACTCCAAAATCCATCTGGATT
CGACTCTGTAACCGTCAATGTCCGCGTGCTTGACCGCCCAGCACCACCTGAGAACCTCCA
TGCTGACGAGTTCAACGGCGACGCTTTCACCCTCTTCTGGAACCCACCGAAGGACAACGG
TGGCGCCGACATCACCAACTACGTGGTTGAGAAGCGTGAAGGCCGCGGCAACTGGGTGAA
GGTCAGCAGCTACGTCACTGCTCCTTTCCTCCGTATCCGTAACCTCACCGTCGGCCAAGA
GTACGACTTCCGCGTGATGGCGGAGAACCAGTACGGCCAGTCTGACCCCTGCACCTCACC
CACGCCCATCAGGGCCAGGCATCCATTCGACCCACCAGGCGCGCCAGGAGCACCTCGCGG
CCTGGAGTCCACCGAAGACTCCATCACCATCCAGTGGTCAAAGCCGCGACACGACGGCGG
CGCCCACATCCAGGGATACGTGGTGGAGAAGAGGGTGGTGGGAGACATCTCTTGGAGCAG
GGCCTCTCACGCCATGGTAAAGGACACCACCTACCGAGTCATCAACCTGACGGAACACCA
GGAGTACGAGTTCCGCGCTGCTGCCATCAACGCCGCTGGCCAAGGCCCGTGGAGCGACCC
CAGCGAGAACATCAAGTGTATCAGCTTCCGTGCTCCAAAGATCACGTCAGACTTGAGCAT
CCGCGACATGACGGTGATCGCCGGCGAGGAGTTCACTATTACGGTGCCCTTCATCGCCTC
CCCGCAGCCGAAGGTCCAGTGGTGGATTGGGCCCAACGAGGTGGTCCCCGACGACCGCAT
CCAATTCCACATGGACACCGGCAGCTCCTCCACCGTGTTCATCAACAAGAGTGCCAAGCG
TTCTGACATCGGCAAGTACACCATCAAGCTGACCAACACCGAGGGAGCAGACTCTGGCTC
CTGCAAAGTCAACGTGGTGGACAGGCCGTCACCCCCTCAGGGACCTCTGGAAGTGTCCGA
CATTACCCCGGAGACCTGTTCCCTGGCGTGGCGTCCTCCCGCGGACGATGGTGGTTCACC
TATCACCAACTACCAAGTGGAACGCCTCGAACCCCATACTGGCATCTGGGTGAAGGTGTC
GGCATTTGTTCGCTCCTGCCACTACGACGTCATGGGACTTGAACCTAACCGATCCTATTT
GTTCCGCGTCCGTGCCGAGAACCAGTACGGCCTCTCAGATCCTTTGGAGACCATCGACCC
CATCACAGCCAAGTTCCCCTTCACTGTGCCCGATCCTCCAGGCCGCCCCAACATCCTGGA
TCACGACTTCAACTCAGTGATTCTCACCTGGGATCGTCCAGTGTCGGACGGCGGCGCCAA
GATCCAGGGTTACAAGGTGGAGTACCGCGATGTTACCGACACCAACTGGGCTGCTGCCAA
CGACTTCCTCGTGAAGGAGACCACCTACACCGTCCACTCTCTCCTGGTCAACCACGAGTA
CGAGTTCCGTGTAAAGGCTAAGAATGCTGCTGGTTTTAGCAAGTACTCACCACCAAGCAA
GAAGATCAAGATGAAGGGTAAGTACTCTGTACCTTCACCACCTGGTACTCCCGTCGTCAC
CAAGATCGGCAAGAACTACGTCGACCTTAAGTGGACCGTGCCAGAGAGCGACGGAGGCTC
CCGCATCACTGGCTACATGGTTGAGAAACGTGAGATTGGCAGCATCTGGATGAAGTGTAA
CGACTACAACGTGGTAGATACTCAGTACACTGTGCTTAACCTGACTGAAGGCAGTGATGT
GGAGTTCCGTGTGTACGCCATTAATGCTGCTGGAAAGTCTGACCCATCACAGAGTGCTCA
ACCAGTCAAGATCCGCGAGGCAGCTCCAGGAGAGAAACCGTTCTTCATCAAGAACCTACA
GAACACTGCTGCCGCTCTCCATAAGTCTATCACCCTCGAGTGCGAAGCCGAAGGCAAGCC
GATGCCCAGAGCCCGCTGGTTGAGAAACGGCCGTGAGGTGACTCTTGGTGGCCGCATCAC
CGCTGAAGAACGTAATGGAAACTTCAAACTTATCATCTCTGACATGTGGGAGGTGGACGA
GGGCGACTACGCCTGTGTGGCAGCCAACGATGCTGGCCAAGCTACCTCTATCGCCCATGT
TAAGATTGGCAACCCACCACGTATCACCCAGATGCAGGATGCTCTCTACCTGCCTGAGGG
TGACAACACCAAGATCAAGATCTACTTTACTGGTGACCTGCCTCTCGATGTTATACTCAC
CCAGAATGGTTTGCCTGTGGAAGAGTCTCAGCGTCTTAAGTTCACCGTCTTTGATGAATT
CATCATCATCTTCATCAGGGAGGTTGTCAAGGATGACGCTGGCCCGTACACTCTCACTGT
CAAGAACGACTCTGGCTCCGTCAGTGGAAACTTCATCGTGTACATCACAGGTGTACCAGG
TCCCCCTACAGCGCCTCTGGAAGTCACCGACATCAGCCGCCACATGTGCCACCTCACCTG
GCGCCCGCCCGTCTACGATGGTGGTCTGCCCGTCACACACTACGTGGTTGAGCGTAAGGA
CATCACTTATGCCAACTGGATCACCATTAACTCCTTCTGTAAAGACTGTTCCTTCACGGT
CCAGGGTCTCACTGAGGGCCAGGAGTACTTGTTCCGGGTGATGGCTGTCAATGACAATGG
AATGGGACTTCCCTTGACAGGTGTCAATCCTATCAAGGCCAAGGCTCCTTACGACCCCCC
GTCCCCACCAGGCACCCCCAACGTCACGGAGGTGGGTGGCGACTTCGTGCACCTGGAATG
GGACAAGCCTGAGCATGATGGTGGTTCCCGCATTAAGGGTTACTGGGTGGAGAAGCGTGA
GATCGGCTCCAACATCTGGACGATGGTGAACCAGTACATCTGCCTGCCTACCCAGATCAA
TGTGTCCAACCTCATTGAGGATCGCCAGTACGAATTCAGAGTGTTTGCCGAGAACGACGC
TGGCATGTCTCAGCCTTCAACATGCTCGACATCAGTGAGGATTAAGGATCCCAATGCTGC
TACTCCGCCAGTGATCGTGACGCCCTTGAAGAACGTGATGGCCCTCCAGCACAGGAGTGG
CACCCTCACCTGCCAGATCTCCGGCAAGCCAAAACCCAATGTTTCTTGGTTCAAGGGTAT
GCGTGAGCTGTGCAACAGTGCCAAGTATGCCATGACCCGTGACGGCGAGACCTACTCCCT
GACGGTGCATGACGTGTACGGTGAGGACGAGGACGAGTACATGTGCCGTGCCCAGAACTC
TGGTGGTATCAGGAGCACCAAGGCTGAGATCTCTATCAAGTTGGCGCCGAAGATTAACGT
TCCTCCCAGGTTCCGCGACACAGCCTTCTTCGACAAGGGCGAGAATGCCGTCATCAAGAT
TCCCTTCATCGGCAACCCTCGTCCCCGCATCACCTGGCAGAGGGAGGGTGAGACCATTGA
GTCCGGCGGCCACTACTCCGTCGAGACCCAGCAGCGCCACGCCATCCTCACCCTGCGGGA
CGTCAACAACCTCGACACTGGCAGCTACAGACTCACCGCTGAGAACGAACTCGGCTCAGA
CTCAGTCATCATCAAGATCCAGATTTCAGACCGTCCCGACCCGCCACGTCTTCCCAAGGT
GGAGAATGTCCTGGGCACCGAGTGTGTCCTCAGCTGGCAGATTCCTCTCTGGGACGGCGG
CGCCAACATCAACAACTACATTATCGAGAAGAGAGAGTTACCCATGGAGTCTTGGATCAG
GTGCGCCAACACTCGTCTCACCACCGCCCAGATCAAGGGGTTGAGTCCTGGCCACAAGTA
CCAGTTCAGGGTGTACGCCGAGAACGTCTACGGCCGTTCCGACCCGTCCACCGTCACAAG
TATCGTGGAGACTCCCGCGCCTAAAGCCAAGAAGCCCAAGAAGAAGGAGTACGAGGTGGA
TGAGACCGGCAAGAAGATCCGCGGTAGGAAGGAATCTGTTGACGACTATGACCAGTTCGT
CTTCGATGTCTACTCCAAGTACGTTCCACAGCCTGTTGACATCAAGCACGACTCTGTCTA
TGAGTATTACGACATCCTGGAGGAGATCGGCACTGGCGCCTTCGGTGTTGTCCATCGCTG
CAGAGAACGCAAGACTGGCAACATCTTCGCCGCCAAGTTCATCCCCGTTGCGTCCGCCAT
GGAGAAGGAGTTGATCCGTAAGGAGATAGACATCATGAACCACCTTCACCACCCTAAGCT
CATCAACCTTCACGACGCCTTTGAAGATGACGACGAGATGGTCCTCATCTTCGAATTCCT
GTCTGGAGGCGAGCTGTTCGAGCGCATCACAGCTGAGGGCTACGTCATGTCTGAGGCTGA
AGTCATCAACTACATGCGCCAGATCTGTGAGGGCGTCAAACACATGCACGAGAAGAACAT
AATCCACCTGGACGTCAAGCCAGAAAACATCATGTGCCAGACTAAGACTTCTACCAATGT
CAAGCTCATCGACTTCGGCCTGGCGACTAAGCTGGATCCAAACGAAGTGGTGAAGATCTC
GACAGGCACGGCCGAGTTCGCAGCGCCAGAGATCGTAGAGAGGGAACCCGTCGGCTTCTA
CACCGACATGTGGGCCGTGGGTGTCCTCGCCTATGTCCTCCTCAGTGGTCTGTCACCCTT
CGCTGGTGAGAATGACATAGACACTCTCAAGAATGTGAAGGCCTGCGACTGGGACTTCGA
TGAGGAAGCCTTCAGCAATGTGTCCAACGAAGCCAAGGACTTCATCCGCCGTCTCCTCAT
TAAGAACAAGGAGAAGCGCATGACCGCACACGAGTGCCTGGTGCACGCGTGGCTGCGCGG
TGACTACTCCCCCCGCCTGGAGCCCATCGATATGATGCGTTACATTCCCATCCGCGATAA
AATCCGTGCCAAGTACAAGGAATGGGAGAAGTTCCTCCTGCCCATTGGTCGCCTTGCGGA
ATATTCCTCACTCAGAAAACTACAGCTGGAAAAATACAGGATACACGACACGCAATTCGA
CCGGCGACAGTGTGCACCAAGGTTTGTTATTCGGCCACAGAACGCCTTCACCTACGAGGG
CCAGAGCGTCAAGTTCTCATGCCGCATTGTGGCTGTGGCGGCCCCTACTGTCTGCTGGTT
CCACAACAACATGGAGCTCCGACAGTCTGTCAAGTATATGAAGAGGTACTCGGGAGAGGA
CTACTCCTTCGTCATCAACCGTGTCAAGTTAGGTGACCGGGGCGAGTATATCATCAGGGC
CGAGAACCACTATGGCGCCAGGGAGGAGCCAGTCTTCCTGAATGTCCAGCCTCTGCCTCC
GGAGGTTCCTCAGTACAGACCACAGGAACAGATCGTCCGTCGCCGACAGCCGCTCAACTA
CAAGTTGTGGCAGGAGGAGGGTGAGGGAGCCCCAAGCTTCACTTTCCTGCTCCGTCCTCG
TGTGATCCAGTGCCACCAGACCTGCAAGCTCCTCTGCTGTCTCGCCGGCAAGCCCACGCC
CACCGTTAAGTGGTTCAAGGGAACACAGGAGCTCTCAAAGTTCGATTATTCCATGAGCCA
CGCCGACGGTGTGGTCACTATTGAGATCGTCAACTGCAAGCCCTCCGACTCTGGCAAATA
CAGATGTGTCGCCACCAACCACCTGGGCACTGACGAGACTTCCTGTGTTGTTATTGTTGA
AGGCTACGGAGATCGGACGCAGGAACAGAAGACGTTGATGACTAATCTGAAATTCTCAGA
CCGAAGGTATATCGAGACGACGATCAAGGACTTGCCACCTCCACCGACGCCAGTCATTAG
AGTAGATGATTCGAGCTCCTCAAGTTACTTCAGCTCAACACACAAGTCGGCGGCGACCAT
CACTGTTACCAGTAGTTCCTCGGTCCGTCAGGATGGTCGCAGCAGCACCAAGGTGGAAGC
GACCTCCTCCTCCTCCACCTCCTCCACCGCCGCCGCCTCCAGCAGCAGCACCACCTCCGG
GGCCAAGAGAACGCTCAAACCCTACGGCAAGAGGCAAGATTCCACGGGCACCACCTCTAG
GTCACGCTCAGCCACCAAGGAACTGGAGTTGCCTCCAGATGATTCTCTGATGGGTCCTCC
TGGCTTCTCTGGCGAGCTGCCTCCTACTCTGTCCGTCAAGGATGGTGAAGCCTTATGCCT
CAAGTGCACCGTTAAGGGTGACCCAGAACCACAAGTCTCCTGGTTCAAGAACGGTGAGCC
TATTAGCTCCTCCGATATTATCGATCTCAAGTACCGTCAGGGTCTAGCGTCCCTCAGTAT
TAACGAAGTGTTCCCAGAAGACGAGGGAGTGTTCGTATGTAAGGCCACCAGCTCCCTGGG
CTCCGCCGAGACAAAGTGTACTCTCAGCATAACCCCGATGGAGCAACAGATTAACGGTAA
AGGCGGCCGGGGCGACAAGCTGCCCAGAATCTCCGAGCACCTCAAGTCACAAGAGGTTCA
AGACGGCACAGCCCACACGCTCTCCTGCAAGATTGGCGGCGCCAGTAAGTTCGACGTAGT
GTGGCTCCACAACGAGAAGGAGATCAAGCCTTCCAAAGACTTCCTGTACGTGACCGAGGG
AAACACCTATCTGCTCAAGATCGCTGAGGTCTTCCCCGAGGATGCCGGAACCTATACTTG
CGAAGCCTTCAACGACATAGGCGAGACCTTCAGCACCTGTACTCTGGCCGTCATAATCCC
AGGAGAGGAGAAGAAGCAACCGGCCTTCAAGAAGTTCCCCAGGTCTCAGACGGTGATGGA
GGGTAAGTCAGCTGCCTTCAGCGTCAAGTTCGAGAAGGATCCGCTCAAGGTGTCATGGAT
CAAGGATGGCAAGCCTGTGGATGAGACCTCGACACGCTTCAAGTTCCAACAGGAAAGCAA
GAAGGAGTTCTCTTACGAAATCCCCAGCTGCCTGCCAACGGACGTGGGTCAGTACGTGGT
TAAGGCCACGTCCAAGAAGGGCGACACCACCGCTGCCTTCTCCCTCAACGTCCACACCGC
CGACGACCTGTGATTTGCCCTCTCCTCCCCATAAGATTGGACCACGTGGCCGCCATAGTT
GCGTGAGTCTCGTGATCTGCGAGAACTCACGCGACTGACGAACTCCACGGCCACTCAGCT
AGTGTACTCTGGCTGAGTCGGCCCTAGAGCAAGCATTTTCATCGTGTTATAGTGACTGTG
TGCATGTTCGCTTCTGTGCTACATGTATTTTTCCTATGAGATGATTTATTATTATTAATA
CAATTATTAGATTATAGCAAACCTGTTGATGTGGAAGAGATGTGTCTGAGGCGAGAAAGA
ATTACCATCATATCAAAGTTTTCTGCAAATACGTGAACTAGATGTATGTATTCAGTTTCG
TGTCAAATTCACTACATTGTATATTGCTCCTGTATTGGGAACTCCGTGTATAGTTACTGA
GTACTGGGCGAGGAAGGAGGGAACGTGCGCGTACGCTAAGAGATGAACTCTGCGCACCTG
AGGCCCAGCTTGACCCCTGTCTTTAGCTGGCTCCCTCTTAGGTCAAGGTTACCTCAGTCC
ATTGTTCAGATCCTTTTAACCCTTTTGATTCTTAATAGTGTTTTGTTCAGAGTCTTTATT
AGTTTTGCCGTAATCTAACCTCGGATGGATGGAATAACCCGCTCTTGTATGGGTTGGACT
TGCACCACAACTCATATGACTGCGGATTGTGCGCCTGCCCACCTCTATAACATTCTTATA
TCTCTTTCTCCGTTTCTCAACGCCTCTCTTTATTCTCTCTTTTCAAAAGTTCCCGCCATG
TTCTCGTCATTGTACGTCATCAGCCTAAGCACCAATCACATAGGTCCCTCCGCTGCTCCC
CATACTACGTCATCAGTCCATGAACCAATCACAATGCACAACTACGATGACATGGTTGCC
ATTAGTAACGTATGTCAGATTCTCAGCTGACTGATGAGTATGGTACAGTGCGCTCAGATA
GCACATACGTTAACTGTATGATAATTACCACTGTAACTTGTATAAGGCTTTTACGCGAGA
AATATATGTGAA


>comp439_c0_seq2

TGAGGTGTCTCTGTTTCATAGGTCCCCAACTGTACATATCCCATTTTTAAATTGCCTACA
TCCACCTGGAGCGTGGAGACTTCACCCACACACCGGGTCACATCACATGAGAGCTTAGTA
CTATTGTTTATGGTAGTAGACGAATGAAGAACTACCAGGTACTCAGTTATCTCATACAAA
ATAATAATAAAGTTCATTCATGAAGTTGTTGATCTGGCTACACAGGTCTGCTAAACACAT
GATACCTCTGTCTTCGAGGACAGGAGGTCCTCTCTCTCTGTGTCAGGGCAGGAGGCACTG
ACATGGTACACCGTTGTGCCTGAGAGAACTACGAGAGGCGAGGCGCACACGTCATTATCA
[truncated: 72,503 more chars]
