# Supplementary material for: Identification, Characterization, and Diel Pattern of Expression of Canonical Clock Genes in Nephrops norvegicus (Crustacea: Decapoda) Eyestalk
Source: PLoS One. 2015 Nov 2;10(11):e0141893. doi: 10.1371/journal.pone.0141893 (PMC4629887; doi:10.1371/journal.pone.0141893)
Supplement: S1 File — Appendix A. Time series locomotor activity of lobsters. Locomotor activity of lobsters expressed as cm travelled outside the burrow. The first line represents the ID of the lobster. Data are binned at 10 min and time series start at 00:00 (hh:mm); Appendix B. Contigs from S1 Table C, D. Contigs presented in Tables C and D in the S1 Text are available here; Appendix C. 2ΔCT values. (ZIP) [file pone.0141893.s002.zip › S2 File. Appendix C. 2Delta_CTs.csv]

Time	TIM	PER	CLOCK	BMAL1
7:30	0,004319245	0,0031439	0,000499142	0,011831399
7:30	0,008768266	0,005436974	0,000363909	0,002462887
7:30	0,011604107	0,008294403	0,000553846	0,028939215
13:30	0,006033611	0,003916845	0,000248025	0,046677613
13:30	0,006254697	0,010679291	0,00084044	0,006223484
13:30	0,003413303	0,00232032	0,000268659	0,008006109
19:30	0,013808247	0,007617961	7,4699E-05	0,015804532
19:30	0,011985005	0,00812807	0,00083448	0,011221642
19:30	0,010485875	0,005174801	0,000313924	0,003543197
0:30	0,004734932	0,004421474	0,000420934	0,011243612
0:30	0,003512137	0,004565468	0,000538072	0,011270689
0:30	0,006362328	0,004013116	0,000652629	0,013577822
